# Supplementary material for: A Nomogram Combining a Four-Gene Biomarker and Clinical Factors for Predicting Survival of Melanoma
Source: Front Oncol. 2021 Apr 1;11:593587. doi: 10.3389/fonc.2021.593587 (PMC8047639; doi:10.3389/fonc.2021.593587)
Supplement: Supplementary file 1 [file DataSheet_1.zip]

Archive with 16 entries (16 files):
- 05 CommonIRGs.R
- 06 IdentificationOfBiomarker.R
- 07 tROCValidationOfBiomarker.R
- 08 KMValidationOfBiomarker.R
- 09 ValidationOftheFourGenes.R
- 10 DevelopOfNomogram.R
- 11 PlotOfNomogram.R
- 12 ValidationOfNomogram.R
- 13 KMplotOfNomogram.R.R
- 17 AssociationOfRiskscoreAndTIICs.R
- 18 ValcanoPlotOfGSEA.R
- 01 WGCNA-preprocessData.R
- 02 WGCNA-pickThreshold.R
- 03 WGCNA-keyModules.R
- 04 GeneAnnotationOfModuleBlack.R
- 04 KEGGOfModuleBlack.R
