# Supplementary material for: A Nomogram Combining a Four-Gene Biomarker and Clinical Factors for Predicting Survival of Melanoma
Source: Front Oncol. 2021 Apr 1;11:593587. doi: 10.3389/fonc.2021.593587 (PMC8047639; doi:10.3389/fonc.2021.593587)
Supplement: Supplementary file 1 [file DataSheet_1.zip › 05 CommonIRGs.R]

### 20200710  
rm(list=ls())
options(stringsAsFactors = FALSE)

load("./data/genelist.Rdata")   # Black模块 809个基因

##write.csv(genelist,file = "./data/ModuleBlack.csv")

load("./data/GSE65904surv.Rdata")   # GEO 2786个基因

###1.1选出其中转录因子
## TF= read.table("TF_names_v_1.01.txt")

#很好，有33个转录因子
## tfactor = intersect(TF$V1,genelist)  

###1.2选择免疫相关的基因
#录入各数据库中免疫基因
imm = read.csv("D:/MyR/Paper_4/data/Geneappend3.csv")      # 2498个
imm2 = read.csv("D:/MyR/Paper_4/data/InnateDB_genes.csv")  # 4723个
imm3 = read.csv("D:/MyR/Paper_4/data/InnateDB_genes_IRIS.csv")  # 4723个

#观察各免疫基因库的重合情况，发现很多不重合。 
list1=imm$Symbol  
list2=imm2$name
list3=imm3$name

c = intersect(list1,list2)
c2= intersect(list2,list3)      
c3= Reduce(intersect,list(list1,list2,list3))  

#合并所有可能的免疫基因。
im = c(list1,list2,list3)
im= unique(im)        # 5559个基因 3个数据库中 

#选择免疫基因，得到56个基因
immu =  Reduce(intersect,list(im,genelist,colnames(datGEO))) 

# write.csv(immu, file = "./data/Table_S1_GenesFOrModel.csv")
# write.csv(im, file = "./data/ImmuneGenes.csv")
# write.csv(genelist, file = "./data/Table_S1_ModuleBlack.csv")
# write.csv(datGEO, file = "./data/Table_S1_datGEO.csv")

# save(immu,tfactor,file = "immuTF_0710.Rdata")
# load("immuTF_0710.Rdata")

### 2.作图

# library(devtools)
# install_github("js229/Vennerable")

# install.packages("remotes")
# remotes::install_github("js229/Vennerable")

library("Vennerable")

# 将需取交集的4组数据 ，建立成一个list 。

data <- list(im,genelist,colnames(datGEO))

names(data)  <-  c("","","" )

# Vstem <- Venn(data,doWeights =FALSE)
Vstem <- Venn(data )
Vstem

#根据实际，选择作图命令

#  2或3 分组

plot(Vstem,doWeights =FALSE)
