# Supplementary material for: A Nomogram Combining a Four-Gene Biomarker and Clinical Factors for Predicting Survival of Melanoma
Source: Front Oncol. 2021 Apr 1;11:593587. doi: 10.3389/fonc.2021.593587 (PMC8047639; doi:10.3389/fonc.2021.593587)
Supplement: Supplementary file 1 [file DataSheet_1.zip › 06 IdentificationOfBiomarker.R]

# 0713 构建不同seed的函数，批量验证，找到较好的模型 seed 224
rm(list = ls())
options(stringsAsFactors = FALSE)

library(xlsx)
library(plyr)
library(glmnet)
library(ggplot2)
library(survival)
library(survminer)
library(survivalROC)
##################################################################################
########################################## 载入和处理数据
load("./data/GSE65904surv.Rdata")
load("./data/immuTF_0710.Rdata")

load("./data/dataForWCGNA.Rdata")
load("./data/SKCMClinicFireBrowese_20200707.Rdata")

dat = count[immu,]
dat = t(dat)

#删除生存时间为0的10个样本
meta <- meta[meta$time!=0,]

sharednames = unique(intersect(rownames(dat),rownames(meta)))

dat=dat[sharednames,]
meta=meta[sharednames,]

# meta= meta[match(rownames(dat),rownames(meta)),]

all(rownames(dat) == rownames(meta))

dat=as.data.frame(dat)
data <- data.frame(status=meta$event,time=meta$time,dat)
data[1:4,1:4]

####### 批量生存分析时，名字中-会产生错误
colnames(data)= gsub("-","\\.",colnames(data))
colnames(datGEO) = gsub("-","\\.",colnames(datGEO))

#####################################################################################
######################################################################## 自编公式顶层
  seed= 224
  see = seed*1
  # 1.1 随机分组分为训练集和验证集
  n=nrow(dat)
  # set.seed(1234) # 编号一样，产生的随机数一样。
  set.seed(see)  #这个地方怎么实验都不行，换成管道符，好使了。
  
  train <- sample(1:n,0.5*n)
  
  # 1.2 建表
  trainData <- data[train,]
#  validData <- data[-train,]
## save(trainData,validData,file = "multiCox_seed224.Rdata")
 # load("multiCox_seed224.Rdata")
 # write.csv(trainData,file = "./data/trainingData.csv")
 # write.csv(validData,file = "./data/validationData.csv")
  
  #####################################################################################
  ################################################################ 2.2 批量单因素Cox回归
  data <- trainData
  
  BaSurv <- Surv(time = data$time,event = data$status)
  
  UniCox <- function(x){
    FML <- as.formula(  paste0("BaSurv~",x))
    
    SingleCox <- coxph(FML,data=data )
    
    Sum <-summary(SingleCox) 
    
    HR <- round( Sum$coefficients[,2],2)
    
    PValue <-  round( Sum$coefficients[,5],3)
    
    CI <- paste0(round(Sum$conf.int[,3:4],2),collapse="-")
    
    mean <- round(Sum$conf.int[,1],2)
    low <- round(Sum$conf.int[,3],2)
    up <- round(Sum$conf.int[,4],2)
    
    Unicox <- data.frame("Characteristic"=x,
                         "Hazard Ratio" =HR,
                         "CI95"=CI,
                         "mean"=mean,
                         "low"=low,
                         "up"=up,
                         "P Value"=PValue)
    return(Unicox)
  }
  
  # 看从哪一列开始
  head(colnames(data))
  VarNames <- colnames(data)[-c(1:2)]
  UniVar <- lapply(VarNames, UniCox)  #得到一个list
  
  # ldply()整合回数据框
  UniVar <- ldply(UniVar,data.frame)
  
  # 筛选P值小于0.05的变量名
  list=UniVar$Characteristic[UniVar$P.Value<0.05]
  
  ###########################################################################################
  ################################################################################## lasso回归
  
  # 1.0 准备输入数据 
  data <- trainData
  
  dat= data.frame(data[,1:2],data[,list])
  
  # 构建两个matrix，自变量matrix和因变量matrix
  
  trainX <- as.matrix(dat[,-c(1:2)]) 
  
  surv <- Surv(dat$time,dat$status)
  
  set.seed(12345)  ### 同样数据，在模型中可重复
  
  # 2.构建lasso回归模型
  ## 交叉验证
  cv_fit <- cv.glmnet(trainX,
                      surv,
                      family="cox",
                      alpha=1)
  par( oma=c(0, 0, 0, 0)       #下左上右，图大小。
          )
  
  plot(cv_fit,
       
       #这下面是一套，用于3.5inch×3.5inch的pdf图
       mgp = c(1.5,0.5,0),
       font.main = 2,
       font.axis = 1,  #axis的字体
       
       cex.lab = 1.1,
       cex.axis = 1,
       cex.main = 1.1,
       tck = -0.02, #tck长度
       ) #CV plot for lambda
  
  # 选择下面两个之间的都可以，min是最佳的拟合模型，但变量太多，1se变量最少；
  # 根据实际情况选择，控制变量在5个左右。
  # 2.2 用cv_fit$lambda.min这个λ值建模
  model = glmnet(trainX, 
                 surv,
                 alpha=1,
                 family = "cox"
  )
  plot(model,
       #这下面是一套，用于3.5inch×3.5inch的pdf图
       mgp = c(1.5,0.5,0),
       font.main = 2,
       font.axis = 1,  #axis的字体
       
       cex.lab = 1.1,
       cex.axis = 1,
       cex.main = 1.1,
       tck = -0.02, #tck长度
       )
  
  
  model = glmnet(trainX, 
                 surv,
                 alpha=1,
                 family = "cox",
                 lambda=cv_fit$lambda.min )
  
  
  # 2.3挑选有意义的基因及Coefficient
  
  gene= rownames(model$beta)[as.numeric(model$beta)!=0]
  gene= gsub("-","\\.",gene)
  
  if(length(gene)==0){return(see);next}
  
  #################################################################################
  ############################################################ multiCox建模
  
  dat=trainData
  colnames(dat) =gsub("-","\\.",colnames(dat))
  gene = gsub("-","\\.",gene)
  
  ## 多因素cox回归
  fml = as.formula(paste0("Surv(dat$time,dat$status)~",paste0(gene,sep="", collapse = "+")))
  
  multi_Cox <- coxph(fml,trainData)

# save(trainData,validData,datGEO,multi_Cox,gene, file = "./data/mulCOX_AUC_0.5_0713.Rdata")
