# Supplementary material for: A Nomogram Combining a Four-Gene Biomarker and Clinical Factors for Predicting Survival of Melanoma
Source: Front Oncol. 2021 Apr 1;11:593587. doi: 10.3389/fonc.2021.593587 (PMC8047639; doi:10.3389/fonc.2021.593587)
Supplement: Supplementary file 1 [file DataSheet_1.zip › 07 tROCValidationOfBiomarker.R]

# 来源：https://www.jianshu.com/p/435ab1ba5859
# SurvivalROC包绘制时间依赖的ROC曲线
# 假设我们有几天的生存时间，我们想看看标记如何预测一年的存活（predict.time=365）
# 该功能roc.km.calc()返回感兴趣的时间点的唯一标记值、TP（真阳性）、FP（假阳性）、
# 和对应于感兴趣时间点(predict.time)和AUC(ROC)曲线下面积的Kaplan-Meier生存估计。

Sys.setlocale('LC_ALL','C')
library(survivalROC)
library(survminer)

rm(list = ls())
options(stringsAsFactors = FALSE)

# 1. 载入包，整理数据  需要每个样本的event, status, risk score, exprset
 
load("./data/mulCOX_AUC_0.5_0713.Rdata")

#write.csv(datGEO,file = "./data/ExternalTestingSet.csv")

# 2. 算法1：MAYOSCORE 4作为marker, NNE法计算
# marker value可以为表达值，免疫分数，检验参数等任何可以定义为数值的指标
# Mayo4.1得到的是列表，其内容是每一个marker的cutoff值都计算出相应的TP,FP
# TP,FP绘图即得到ROC，ROC曲线下面积即AUC
 
#  dat = trainData   # 只许此处修改
#  dat = validData   # 只许此处修改
#  dat = datGEO   # 只许此处修改

##############################################################################
################################################################ 下面不用修改

# 计算每个样本预后风险，
fp = predict(multi_Cox,dat)

dat$fp =fp


nobs <- NROW(dat)
cutoff <- 365


## 1年
Mayo4.1= survivalROC(Stime=dat$time,##生存时间
                     status=dat$status,## 终止事件    
                     marker = dat$fp, ## marker value    
                     predict.time = 365,## 预测时间截点
                     span = 0.25*nobs^(-0.20)) ##span,NNE法的namda
str(Mayo4.1)## list结构
## List of 6
##  $ cut.values  : num [1:313] -Inf 4.58 4.9 4.93 4.93 ...
##  $ TP          : num [1:313] 1 0.997 0.995 0.993 0.99 ...
##  $ FP          : num [1:313] 1 0.997 0.994 0.99 0.987 ...
##  $ predict.time: num 365
##  $ Survival    : num 0.929
##  $ AUC         : num 0.931

##  3年
Mayo4.2= survivalROC(Stime=dat$time,##生存时间
                     status=dat$status,## 终止事件    
                     marker = dat$fp, ## marker value    
                     predict.time = 730,## 预测时间截点
                     span = 0.25*nobs^(-0.20)) ##span,NNE法的namda

## 5年
Mayo4.3= survivalROC(Stime=dat$time,##生存时间
                     status=dat$status,## 终止事件    
                     marker = dat$fp, ## marker value    
                     predict.time = 1810,## 预测时间截点
                     span = 0.25*nobs^(-0.20)) ##span,NNE法的namda

#################################################################
################################### 第3步 将两个ROC曲线绘制到一起
# lines函数在原有基础上继续绘图
# legend函数增加legend

require(ggsci)
library("scales")
pal_nejm("default")(8)
show_col(pal_nejm("default")(8))

######## 图1 
##将右侧图像显示框调整到3.5×3.5inch大小
par(mar = c(3,3,2,1))

plot(Mayo4.1$FP, Mayo4.1$TP, ## x=FP,y=TP
     type="l",col="#BC3C29FF", ##线条设置
     xlim=c(0,1), 
     ylim=c(0,1),   
     
   #  main="Training set",
   #  main="Validation set",
      main="Test set",
     
     xlab=("False positives"), ##连接
     ylab="True positives",
     
     #这下面是一套，用于3.5inch×3.5inch的pdf图
     mgp = c(1.5,0.5,0),
     font.main = 2,
     font.axis = 1,  #axis的字体
     
     cex.lab = 1.1,
     cex.axis = 1,
     cex.main = 1.1,
     tck = -0.02, #tck长度
     )## \n换行符

abline(0,1,col="gray",lty=2)  ##斜的对角线

## 
lines(Mayo4.2$FP, Mayo4.2$TP, type="l",col="#0072B5FF",xlim=c(0,1), ylim=c(0,1))
lines(Mayo4.3$FP, Mayo4.3$TP, type="l",col="#EE4C97FF",xlim=c(0,1), ylim=c(0,1))

legend(0.37,   # legend的X轴起始位置
       0.2,   # legend的y轴结束位置
       c(paste("1 year AUC:",round(Mayo4.1$AUC,3)),
         paste("3 year AUC:",round(Mayo4.2$AUC,3)),
         paste("5 year AUC:",round(Mayo4.3$AUC,3))),# legend 内容，c()几个就几行
       
       x.intersp=1,  # legend x的距离
       y.intersp=0.8,#  legend y的距离
       
       lty= 1 ,
       lwd= 2,
       col=c("#BC3C29FF","#0072B5FF","#EE4C97FF"),
       bty = "n",# bty框的类型
       seg.len=1,   #图示线段的长短
       cex=0.9)# )
