# Supplementary material for: A Nomogram Combining a Four-Gene Biomarker and Clinical Factors for Predicting Survival of Melanoma
Source: Front Oncol. 2021 Apr 1;11:593587. doi: 10.3389/fonc.2021.593587 (PMC8047639; doi:10.3389/fonc.2021.593587)
Supplement: Supplementary file 1 [file DataSheet_1.zip › 09 ValidationOftheFourGenes.R]

###2021年2月20日

library(survival)
library(survminer)

rm(list = ls())
options(stringsAsFactors = F)

load("./data/mulCOX_AUC_0.5_0713.Rdata")

##################### 
#####1.1 four-gene biomarker的riskcore计算

# dat0=trainData
# dat0=validData
# dat0=datGEO

dat0 = rbind(trainData,validData)

#####################
###########下面不用改

dat0$riskscore = predict(multi_Cox,dat0)

##Kaplan-Meier plot
gs =   gene

p = lapply(gs, function(g){

#median(na.omit(dat0[,g])) 
dat0$gene = ifelse(dat0[,g]> median(na.omit(dat0[,g])),'high','low')

sfit1=survfit(Surv(time, status)~gene, data=dat0)

data.survdiff=survdiff(Surv(time, status)~gene, data=dat0)
p.val = 1 - pchisq(data.survdiff$chisq, length(data.survdiff$n) - 1)

# 3.5×3.5
par(mar = c(0,0,3,0))
p = ggsurvplot(sfit1,
               #  pval =TRUE, 
               #  pval.coord = c(0, 0.03), #调节Pval的位置
               
               conf.int = F,   # 让图更简洁，减少干扰和花俏，让阅读更快速
               linetype = "strata",
               # surv.median.line = "hv",# Specify median survival
               # ggtheme = theme_bw(), # Change ggplot2 theme
               # ggtheme = theme_minimal(),
               
               # ggtheme = theme_pubr (),
               ggtheme = theme_survminer(),
               
               palette = c("#E7B800", "#2E9FDF") , #  改变分组的颜色，由默认的红绿变成黄蓝色，具有辨识度
               
               legend = c(.7,0.88),    #legend的位置
               
               legend.title = g, # 图例名头
               #legend.title = "Validation set", # 图例名头
               #legend.title = "Test set", # 图例名头
               
               legend.labs = c("High-mRNA group","Low-mRNA group"), # change legend labels
               
               xlab="Survival Time (days)",  #取消xlab
               ylab="Survival Probability",
               
               #  break.time.by = 1000,     # break X axis in time intervals by 500.
               #  xlim=c(0,10000),
               
               font.main = 1,
               font.title = 12,
               font.legend = 12, # 图例大小
               font.x = 16,#x轴字体
               font.y = 16,#y轴字体
               data = dat0 )

p


###添加注释信息 P值和HR值
#COX回归hazard ratio值相关信息
res_cox<-coxph(Surv(time, status) ~gene, data=dat0)

p1 = p
p1$plot = p$plot + 
  
  ggplot2::annotate("text",x = 4000, y = 0.19,  # 注意 x是文本的中间位置对应的坐标
                    label = paste("Hazad ratio:",round(summary(res_cox)$conf.int[1],2))) + 
  ggplot2::annotate("text",x = 4000, y = 0.10,
                    label = paste("95%CI:",round(summary(res_cox)$conf.int[3],2),"-",round(summary(res_cox)$conf.int[4],2),sep = ""))+
  ggplot2::annotate("text",x = 4000, y = 0.01,
                    label = paste("P value:",round(p.val,4)))
p1

})

p[[1]]
p[[2]]
p[[3]]
p[[4]]
