# Supplementary material for: A Nomogram Combining a Four-Gene Biomarker and Clinical Factors for Predicting Survival of Melanoma
Source: Front Oncol. 2021 Apr 1;11:593587. doi: 10.3389/fonc.2021.593587 (PMC8047639; doi:10.3389/fonc.2021.593587)
Supplement: Supplementary file 1 [file DataSheet_1.zip › 10 DevelopOfNomogram.R]

# 20210214
# 1. 加载rms和survival程序包
library(rms)
library(survival)
library(plyr)
library(forestplot)

rm(list=ls())
options(stringsAsFactors = FALSE)

load("D:/MyR/Paper_4/data/datForRelationRiskscoreClinic.Rdata")
load("D:/MyR/Paper_4/data/data_0717.Rdata")

shared = intersect(rownames(df),rownames(data))
data=data[shared,]
df=df[shared,]
identical(rownames(df),rownames(data))
dat=data.frame(data[,1:2],df)
head(dat,4)
dat= dat[,-18]
str(dat)

# 将factor变成chr
dat$clark_level  =  as.character(dat$clark_level)
dat$prior_therapy  =  as.character(dat$prior_therapy)
dat$postop_therapy  =  as.character(dat$postop_therapy)
dat$radiation_therapy  =  as.character(dat$radiation_therapy)
dat$cancer_free  =  as.character(dat$cancer_free)

# 1.1将分类变量转换成数字
# 分期
dat_1<- dat[dat$stage!=0,]
dat_1<- dat_1[dat_1$stage!="",]
dat_1<- dat_1[dat_1$stage!="or",]

stage <- dat_1$stage
s <- sapply(stage,function(x){
  ifelse(x %in% c("i","ia","ib"),1,
         ifelse(x %in% c("ii","iia","iib","iic"),2,
                ifelse(x %in% c("iii","iiia","iiib","iiic"),3,4)      
         )) } )

dat_1$stage <-  s

# 转移否
dat_1[which(dat_1$sample_type=="primary tumor"),  ]$sample_type =1
dat_1[which(dat_1$sample_type=="metastatic"),  ]$sample_type =2

# clark_level
table(dat_1$clark_level)
dat_1[which(dat_1$clark_level=="I"),  ]$clark_level =1
dat_1[which(dat_1$clark_level=="II"),  ]$clark_level =2
dat_1[which(dat_1$clark_level=="III"),  ]$clark_level =3
dat_1[which(dat_1$clark_level=="IV"),  ]$clark_level =4
dat_1[which(dat_1$clark_level=="V"),  ]$clark_level =5

str(dat_1)


head(dat_1,4)

colnames(dat_1)

str(dat_1)

# cancer status
table(dat_1$cancer_free)
dat_1[which(dat_1$cancer_free=="TUMOR FREE"),  ]$cancer_free =1
dat_1[which(dat_1$cancer_free=="WITH TUMOR"),  ]$cancer_free =2


# radiation_therapy
table(dat_1$radiation_therapy)
dat_1[which(dat_1$radiation_therapy=="YES"),  ]$radiation_therapy =1
dat_1[which(dat_1$radiation_therapy=="NO"),  ]$radiation_therapy =2

# new_tumor
table(dat_1$new_tumor)
dat_1[which(dat_1$new_tumor=="YES"),  ]$new_tumor =1
dat_1[which(dat_1$new_tumor=="NO"),  ]$new_tumor =2

# prior_therapy
table(dat_1$prior_therapy)
dat_1[which(dat_1$prior_therapy=="YES"),  ]$prior_therapy =1
dat_1[which(dat_1$prior_therapy=="NO"),  ]$prior_therapy =2

# postop_therapy
table(dat_1$postop_therapy)
dat_1[which(dat_1$postop_therapy=="YES"),  ]$postop_therapy =1
dat_1[which(dat_1$postop_therapy=="NO"),  ]$postop_therapy =2

# 特定位置赋值改变
dat_1$clark_level  =  as.numeric(dat_1$clark_level)
dat_1$Stromal_score  =  as.numeric(dat_1$Stromal_score)
dat_1$Immune_score  =  as.numeric(dat_1$Immune_score)
dat_1$ESTIMATE_score  =  as.numeric(dat_1$ESTIMATE_score)
dat_1$sample_type  =  as.numeric(dat_1$sample_type)
dat_1$cancer_free  =  as.numeric(dat_1$cancer_free)
dat_1$radiation_therapy  =  as.numeric(dat_1$radiation_therapy)
dat_1$new_tumor  =  as.numeric(dat_1$new_tumor)
dat_1$prior_therapy  =  as.numeric(dat_1$prior_therapy)
dat_1$postop_therapy  =  as.numeric(dat_1$postop_therapy)


str(dat_1)

df <- dat_1
colnames(df)

##注意 R cox回归的变量名，不能有空格，不能有-，可以有下划线
colnames(df) [ c(3,5,7,8,9,10,11,12,13,17)] <-  c("Four_gene_Biomarker","Immune_Score", "Sample_Type", "Age", "Gender", 
                                                  "Clinical_Stage","Cancer_Status", "Breshlow_Depth","Clark_Level", "New_Tumor_Event")

##查看纳入数据集各变量的NA的数量
apply(df, 2,function(x)table(is.na(x)))
 


##将379例资料完整的患者，随机分成50%的training set and 50%的validation set
set.seed(1234)
# 1.1 随机分组分为训练集和验证集
n=nrow(df)
train <- sample(1:n,0.5*n)

# trainData <- df[train,]
# validData <- df[-train,]

## save(df,trainData,validData,file = "./data/dataFornomogram.Rdata")
## write.csv(trainData,file = "./data/TrainingSetForNomo.csv")
## write.csv(validData,file = "./data/ValidationSetForNomo.csv")

load("./data/dataFornomogram.Rdata")
df = trainData
# df = validData

################################################################################
############################################################### 1.批量单因素cox
BaSurv <- Surv(time = df$time,event = df$status)
UniCox <- function(x){
  FML <- as.formula(  paste0("BaSurv~",x))
  
  SingleCox <- coxph(FML,data=df )
  
  Sum <-summary(SingleCox) 
  
  HR <- round( Sum$coefficients[,2],2)
  
  PValue <-  round( Sum$coefficients[,5],3)
  
  CI <- paste0(round(Sum$conf.int[,3:4],2),collapse="-")
  
  mean <- round(Sum$conf.int[,1],2)
  low <- round(Sum$conf.int[,3],2)
  up <- round(Sum$conf.int[,4],2)
  
  Unicox <- data.frame("Characteristic"=x,
                       "Hazard Ratio" =HR,
                       "CI95"=CI,
                       "mean"=mean,
                       "low"=low,
                       "up"=up,
                       "P Value"=PValue)
  return(Unicox)
}


# 测试
UniCox("Gender")

# 看从哪一列开始
colnames(df)

VarNames <- colnames(df) [ c(3,5,7,8,9,10,11,12,13,17)]
VarNames

# 批量分析
UniVar <- lapply(VarNames, UniCox)  #得到一个list

# ldply()整合回数据框
UniVar <- ldply(UniVar,data.frame)

# 筛选P值小于0.05的变量名
list=UniVar$Characteristic[UniVar$P.Value<0.05]
list

################################################################################
############################################# library(forestplot) 自己数据作图
##格式
rs_forest <- data.frame(subgroup=c("man","women","lala","man","women","lala","man","women","lala"),Treat_1 =c("a","a","b","a","a","b","a","a","b"),Treat_2 =c("o","a","c","a","a","b","a","a","b"),
                        Hazard_Ratio = c("0.75%(0.61-0.88)","0.75%(0.61-0.88)","0.75%(0.61-0.88)" ,"0.75%(0.61-0.88)","0.75%(0.61-0.88)","0.75%(0.61-0.88)","0.75%(0.61-0.88)","0.75%(0.61-0.88)","0.75%(0.61-0.88)"), 
                        v5=c(0.77,.77,0.77,0.77,.77,0.77,0.77,.77,0.77),  v6=c(0.66,0.66,0.66,0.77,.77,0.77,0.77,.77,0.77),v7=c(0.88,0.88,0.88,0.77,.77,0.77,0.77,.77,0.77))

# 读入数据的时候一定要把header设置成FALSE，确保第一行不被当作列名称。

#  tiff('Figure 1.tiff',height = 6000,width = 7000,res= 600)
library(grDevices)
#background<-rgb(242,242,242,100,maxColorValue  =255)
#par(bg= "red")

head(rs_forest,4)

## write.csv(UniVar,file = "D:/MyR/Paper_4/data/UnicoxDataForest.csv")
Univar = read.csv("D:/MyR/Paper_4/data/UnicoxDataForest.csv")

head(UniVar,4)

dim(UniVar)

df_forest <- data.frame(UniVar$Characteristic,rep("N=189",10),UniVar[,2:7])
head(df_forest,4)
df_forest$"HR" = paste0(df_forest$Hazard.Ratio,"(",df_forest$CI95,")")
head(df_forest,4)

##本质是图形
##https://www.jianshu.com/p/7331c8f40d87

##构建labeltext，更改列名，展示更多信息
labeltext = cbind(c("Characteritics",df_forest$UniVar.Characteristic),
                  c("Number of Patients",df_forest$rep..N.189...10.),
                  c("95% CI",df_forest$HR),
                  c("P Value",df_forest$P.Value))
labeltext

##
##可通过添加NA行的方式，提示亚组
##https://blog.csdn.net/weixin_39556044/article/details/102558469
forestplot(labeltext = labeltext,   #文本设置
           
           ##图形区域设置
           graph.pos = 4,         #设置森林图位置，如设置为4，则出现在第四列
           mean = c(NA,df_forest$mean),   #设置均值
           lower =c(NA, df_forest$low),   #设置均值的lowlimits限
           upper =c(NA, df_forest$up),    #设置均值的uplimits限
           
           align=c("l","l","l","l"),   #每列文字的对齐方式,l：左对齐r：右对齐c：居中对齐 |
           
           boxsize = 0.1,            #点估计的方形大小
           lwd.zero = 1.5,           #参考线的粗细
           lwd.ci = 2,               #区间估计线粗细
           lwd.xaxis=2,              #设置X轴线的粗细
           lty.ci = 1,         #置信区间线条类型  
           
           ci.vertices = T,          #置信区间两端小竖线
           ci.vertices.height = 0.08, #设置森林图可信区间两端的小竖线高度，默认是10%行高
           
           #    fn.ci_norm =              #box（点估计值）的形状，默认是方块。如：fn.ci_norm="fpDrawDiamondCI"：box 类型选择钻石 
           
           col=fpColors(box='#FE180A',
                        summary="#8B008B",
                        lines = '#1c61b6',
                        hrz_lines= "red",   #表中第一条横线颜色
                        zero = 'gray50'),  # 横线横线line和点box的颜色,summary菱形颜色，zero基准线颜色
           
           txt_gp=fpTxtGp(label=gpar(cex=1),    #设置表格中文本的格式：用gpar进行赋值
                          ticks=gpar(cex=1), 
                          xlab=gpar(cex = 1), 
                          title=gpar(cex = 1.2)) ,
           
           ##根据亚组的位置，设置线型，宽度造成“区块感”
           ##根据亚组的位置，设置线型，宽度造成“区块感”
           hrzl_lines=list("2" = gpar(lwd=5, col="#F1F1F1"),
                           "3" = gpar(lwd=2, lineend="butt", columns=c(2:5), col="#F1F1F1"),
                           "4" = gpar(lwd=2, lineend="butt", columns=c(2:5), col="#F1F1F1"),
                           "5" = gpar(lwd=2, lineend="butt", columns=c(2:5), col="#F1F1F1"),
                           "6" = gpar(lwd=2, lineend="butt", columns=c(2:5), col="#F1F1F1"),
                           "7" = gpar(lwd=2, lineend="butt", columns=c(2:5), col="#F1F1F1"),
                           "8" = gpar(lwd=2, lineend="butt", columns=c(2:5), col="#F1F1F1"),
                           "9" = gpar(lwd=2, lineend="butt", columns=c(2:5), col="#F1F1F1"),
                           "10" = gpar(lwd=2, lineend="butt", columns=c(2:5), col="#F1F1F1"),
                           "11" = gpar(lwd=2, lineend="butt", columns=c(2:5), col="#F1F1F1"),
                           "12" = gpar(lwd=2, lineend="butt", columns=c(2:5), col="#F1F1F1")),
           
           zero = 1,                     #设置参照值，此处我们展示的是HR值，故参照值是1，而不是0
           cex = 0.9,
           
          #  graphwidth= unit(100,'mm'),    # 图形区域的宽度，一般自动调节的。
           
           title = "Hazard Ratio",
           xlab="The estimates",  #设置x轴标签           
           
           # is.summary=c(T,T,F,T,F,  T,T,T,T,F),  # 字体是否加粗,表示汇总
           # xticks = c(0.5, 1,1.5, 2)  坐标轴刻度，可以随意调节
           
           lineheight = unit(10,'mm'),  #行高度
           line.margin = unit(1,"mm"),  #行间距
           colgap = unit(8,'mm')      #列间距
           
) 


# 自己去photoshop一行一行加颜色和透明度吧，别费这个劲了。

# dev.off()
