# Supplementary material for: A Nomogram Combining a Four-Gene Biomarker and Clinical Factors for Predicting Survival of Melanoma
Source: Front Oncol. 2021 Apr 1;11:593587. doi: 10.3389/fonc.2021.593587 (PMC8047639; doi:10.3389/fonc.2021.593587)
Supplement: Supplementary file 1 [file DataSheet_1.zip › 11 PlotOfNomogram.R]

#################################################################################
############################################################### 0. 包和数据的载入
# 参考 https://www.sohu.com/a/275286137_489312
# 20200730 修改
# 1. 加载rms和survival程序包
library(rms)
library(survival)
library(plyr)

rm(list=ls())
options(stringsAsFactors = FALSE)

load("./data/dataFornomogram.Rdata")

df = trainData
colnames(df)
colnames(df)[12] = "Breslow_Depth"
################################################################################
####################################### 3. 用单因素选的factor做nomogram

### 3.1 设置nomogram的环境
dd<-datadist(df)
options(datadist = "dd")

### 3.2 构建Cox比例风险回归模型

f <-   cph(Surv(time = df$time,event = df$status)~ Four_gene_Biomarker + Immune_Score + Age + Clinical_Stage + 
             Cancer_Status + Breslow_Depth + Clark_Level,
           data=df,X=TRUE,Y=TRUE,surv = TRUE)
  
  
 
### 3.3 计算3年及5年生存率
survival <- Survival(f)
survival1<-function(x)survival(1095,x)
survival2<-function(x)survival(1825,x)

### 3.4 绘制列线图
nom <- nomogram(f,                                           # 已构建好的模型
                fun=list(survival1,survival2),                # 将预测的生存概率转为线性。
                fun.at=c(0.05,seq(0.1,0.9,by=0.1),0.95),    # 设置概率坐标轴的范围及步长
                funlabel=c("3-y survival","5-y survival")   )     # 设置概率坐标轴的名称 。

fun.at=c(0.05,seq(0.1,0.9,by=0.1),0.95)
length(fun.at)

# 设置边界
par(mar=c(1,0,1,0.5) ,    #下左上右，顺时针
    oma=c(0, 0, 0, 0))

plot(nom,
     # fun.side = c(1,1,1,1,1,1,1,1,1,1,1),
     #  c(1,3,1,3,1,3,1,3,1,3,1,3,1,3,1,3,1,3,1), # fun.side是设置新坐标轴“Risk of Death”的坐标刻度显示在哪一边。
     # label.every = 1,  #label.every也是这个意思，刻度每3个显示1个，拒绝密恐
     # col.conf = c('red','green'), # 设置置信区间的颜色
     # conf.space = c(0.1,0.5),  # conf.space是设置刚才那些置信区间条在两条坐标轴之间的位置
     col.grid = gray(c(0.8,0.95)), # 从自变量轴指向point轴的垂直线。一般设2个，主要和次要刻度。此处表示灰色的0.8透明度和0.95透明度
     xfrac=0.28,  # 数值轴与最左边标签的距离
     which='shock',
     cex.axis = 0.75  # 数字的大小
)

# dev.off()

##### 计算C-index
# 1. 区分度 C-index和AUC常用

BaSurv <- Surv(time = df$time,event = df$status)

f <- coxph(fml,  data=df)

sum.surv = summary(f)
c_index = sum.surv$concordance
c_index

##在验证集中的C_index
c_index <- survConcordance(Surv(validation$time,validation$death)~predict(fit,validation))$concordance
c_index

# 方法2 和方法1结果一致

library(rms)
set.seed(1)
dd = datadist(df)

options(datadist="dd")

fit.cph = cph(fml,data= df, x =T,y =T, surv = T )

fit.cph
#模型参数Dxy*0.5 +0.5 便是 C-index，和方法1结果一致

# 方法3
library(Hmisc)
library(survival)

# 1. 区分度 C-index和AUC常用

BaSurv <- Surv(time = df$time,event = df$status)

fit <- cph(fml, data=df)  #这里df是training data
fp <- predict(fit, validation)
cindex.orig=1-rcorr.cens(fp,Surv(validation$time,validation$death))
