# Supplementary material for: A Nomogram Combining a Four-Gene Biomarker and Clinical Factors for Predicting Survival of Melanoma
Source: Front Oncol. 2021 Apr 1;11:593587. doi: 10.3389/fonc.2021.593587 (PMC8047639; doi:10.3389/fonc.2021.593587)
Supplement: Supplementary file 1 [file DataSheet_1.zip › 12 ValidationOfNomogram.R]

# 参考 https://blog.csdn.net/anshiquanshu/article/details/53444264?utm_source=blogxgwz1
# https://www.dxy.cn/bbs/newweb/pc/post/33323120?sf=2&dn=9#33323120
#https://blog.csdn.net/myl1992/article/details/44936033
###用TCGA对nomogram的验证
library(rms)

#####数据载入
rm(list=ls())
options(stringsAsFactors = FALSE)

load("./data/dataFornomogram.Rdata")

# df = trainData
# df = validData

#####################1. Differentiation 
#####1.1 nomogram的ROC的AUC计算
library(pROC)

dd= datadist(df)
options(datadist = 'dd')

fit1 <-  cph(Surv(time = df$time,event = df$status)~ Four_gene_Biomarker + Immune_Score + Age + Clinical_Stage + 
               Cancer_Status + Breshlow_Depth + Clark_Level,
             data=df,X=TRUE,Y=TRUE,surv = TRUE)

# fit2 <-  cph(Surv(time = df$time,event = df$status)~ Four_gene_Biomarker + Immune_Score + Age + Clinical_Stage + Cancer_Status + Breshlow_Depth + Clark_Level,data=df,X=TRUE,Y=TRUE,surv = TRUE)

df$predvalue = predict(fit1) #计算预测值，根据预测值计算AUC
# df$predvalue = predict(fit2) #计算预测值，根据预测值计算AUC

ROC1 = roc(df$status,  df$predvalue) #根据真实结局和预测值，计算ROC
# ROC2 = roc(df$status,  df$predvalue) #根据真实结局和预测值，计算ROC
# round(ci(auc(ROC2)),3) 

round(auc(ROC1),3)     #AUC值
round(ci(auc(ROC1)),3) # ci()函数查看95%置信区间

#####1.2计算C-index
f <- coxph(Surv(time = df$time,event = df$status)~ Four_gene_Biomarker + Immune_Score + Age + Clinical_Stage + 
             Cancer_Status + Breshlow_Depth + Clark_Level,
           data=df)
# f2 <- coxph(Surv(time = df$time,event = df$status)~ Four_gene_Biomarker + Immune_Score + Age + Clinical_Stage + Cancer_Status + Breshlow_Depth + Clark_Level, data=df)


sum.surv = summary(f)
# sum.surv2 = summary(f2)

c_index = sum.surv$concordance
# c_index2 = sum.surv2$concordance
c_index[1]
#c_index2 

##在其他数据集中的C_index
# c_index <- survConcordance(Surv(validation$time,validation$death)~predict(fit,validation))$concordance
# c_index

## ROC绘制
par(mar = c(3,3,2,1))
plot(1-ROC1$specificities, 
     ROC1$sensitivities, 
     type = "l", 
     col = "#263394", 
     lty = 1, 
     lwd = 2,
     main = "Nomogram pronostic model",
     xlab = "False postives",
     ylab = "True positives",
     
     #这下面是一套，用于3.5inch×3.5inch的pdf图
     mgp = c(1.5,0.5,0),
     font.main = 2,
     font.axis = 1,  #axis的字体
     
     cex.lab = 1.1,
     cex.axis = 1,
     cex.main = 1.1,
     tck = -0.02, #tck长度
)

lines(1-ROC2$specificities, ROC2$sensitivities, col = "#FE180A",lty = 1,lwd=2)

abline(0,1,
       lty = 2,
       col = "#BA55D3")

legend(0.4, 0.7,   # 对应X轴起始和Y轴截止
       c(paste0("Training Set ", "\n     AUC: ",round(auc(ROC1),3), "\n     C-index: ",round(c_index[1],3)  ),
         paste0("\nValidation Set ", "\n     AUC: ", round(auc(ROC2),3), "\n     C-index: ",round(c_index2[1],3) )),
       lty = c(1,1),
       lwd = c(2,2),
       cex = c(.9,.9),
       seg.len = 0.8, 
       col = c("#263394","#FE180A"),
       bty = "n"  #"0"为加边框
)


##改坐标到另一边 或坐标一样的情况下 可用par(new=T)
##par(new=T)
## 正解：第一个用plot函数后，其他的就用低级作图命令就可以了, lines(),points(),达到相同的目的
## lines(1-ROC2$specificities, ROC2$sensitivities, col = "#FE180A",lty = 1,lwd=2)


#####################2. 一致性calibration
##### 3 year survival calibration curve
load("./data/dataFornomogram.Rdata")

df = trainData
# df = validData

dd= datadist(df)
options(datadist = 'dd')

set.seed(1)
f3 <- cph(Surv(time = df$time,event = df$status)~ Four_gene_Biomarker + Immune_Score + Age + Clinical_Stage + 
            Cancer_Status + Breshlow_Depth + Clark_Level,     #s~grp+x1+x2
          x=TRUE,
          y=TRUE,    # 这里X，一定要是小写，因为我误写了大写，查错误查了几个小时！！
          surv = TRUE,
          time.inc = 1500 ,
          data = df)  # 1080是3年

ca_3 = calibrate(f3,
                 cmethod="KM", 
                 method = "boot", 
                 u= 1500,      #应该和time.inc一致
                 m= 30,       #一般measue = distance, 认为50，100，和总样本量有关，数目点的数目=总样本量n/m
                 B=1000)


#####作图1
par(mar = c(3,3,2,1))

plot(ca_3,
     
     xlim = c(0,1),
     ylim = c(0,1),

     #这下面是一套，用于3.5inch×3.5inch的pdf图
     mgp = c(1.5,0.5,0),
     font.main = 2,
     font.axis = 1,  #axis的字体
     
     ann = F, 
     cex.lab = 1.1,
     cex.axis = 1,
     cex.main = 1.1,
     tck = -0.02, #tck长度
     
     
     lty = 1, #error bar类型 1-6
     lwd = 1.5, #error bar粗细
     errbar.col =  c( "#263394")
)

legend(0.5, 0.2,
       c(paste0("Training Set" ),
         paste0("Validation Set" )),
       lty = c(1,1),
       lwd = c(2,2),
       col = c("#263394","#FE180A"),
       
       cex = c(.9,.9),
       seg.len = 0.8, 
       bty = "n"  #"0"为加边框
)


title(main= "Calibration curve",  
      xlab = "Predicted Probability",
      ylab = "Observed Probability")

 

lines(ca_3[,c('mean.predicted',"KM")], 
      type = 'b', #连线的类型，可以是"p","b","o"
      lwd = 1.5, #连线的粗细
      pch = 16, #点的形状，可以是0-20
      col = c("#2166AC")) #连线的颜色

abline(0,1,
       lty = 2,
       col = "#BA55D3")

box(lwd = 1) #边框粗细

grid(ny=5,nx = 0,lty = 1,lwd = 0.8 )


##### 同时画两条线 add = T
##先运行一遍validation的数据
##以下两种方式，一种即可
plot(ca_3,
     lwd = 1.5,
     lty = 1,
     
     errbar.col = c("#FE180A"),
     xlim = c(0,1),ylim= c(0,1),
     col = c("#FE180A"),
     add = T)

##方式2 add = T
lines(ca_3[,c('mean.predicted',"KM")], 
      type = 'b', #连线的类型，可以是"p","b","o"
      lwd = 1.5, #连线的粗细
      pch = 16, #点的形状，可以是0-20
      col = c("#FE180A")) #连线的颜色
