# Supplementary material for: A Nomogram Combining a Four-Gene Biomarker and Clinical Factors for Predicting Survival of Melanoma
Source: Front Oncol. 2021 Apr 1;11:593587. doi: 10.3389/fonc.2021.593587 (PMC8047639; doi:10.3389/fonc.2021.593587)
Supplement: Supplementary file 1 [file DataSheet_1.zip › 17 AssociationOfRiskscoreAndTIICs.R]

###########################################################################################
################################################################### 1. 包和数据的载入,整理
rm(list=ls())
options(stringsAsFactors = FALSE)

load("./data/datForRelationRiskscoreClinic.Rdata")
head(df,2)

immuno <- read.csv("./data/infiltration_estimation_for_tcga.csv")
head(immuno,4)[1:4]
immuno$cell_type <- substr(immuno$cell_type,1,12)
immuno <- immuno[!duplicated(immuno$cell_type), ]

rownames(immuno) <- substr(immuno$cell_type,1,12)

# 1.1 分别挑出TIMER和CIBERSORT的免疫评分
shared_gene <- intersect(rownames(df),row.names(immuno))
immuno <- immuno[shared_gene,]

identical(rownames(immuno),rownames(df))

# 
colnames(immuno)
timer <- immuno[,grep("TIMER",colnames(immuno))]
row.names(timer) = immuno$cell_type

cybersort <- immuno[,grep("CIBERSORT",colnames(immuno))]
row.names(cybersort) = immuno$cell_type

##write.csv(cybersort, file = "./data/CYBERSORT.csv")

###########################################################################################
################################################################### 2. t检验计算p值和logFC
### 利用ABS值计算
group <- ifelse(df$riskscore > median(df$riskscore),"high","low")

dat= t(cybersort)
 
# dat=t(timer)

dat1=dat[,group =="high"]
dat2=dat[,group =="low"]
dat= cbind(dat1,dat2)

dat[1:4,1:4]

logFC<- apply(dat,1,function(x){ 
  logFC = log2(mean(as.numeric(x[1:ncol(dat1)]))/mean(as.numeric(x[(ncol(dat1)+1) :ncol(dat) ])) )
} )

PValue <- apply(dat,1,function(x){ 
  PValue = t.test(as.numeric(x[1:ncol(dat1)]),as.numeric(x[(ncol(dat1)+ 1) :ncol(dat) ]) ) [["p.value"]]
} )

DEG <- data.frame(logFC,PValue)
### 用22中类型的细胞的 ABS值计算
DEG<- DEG[grep("ABS",rownames(DEG)), ]

rownames(DEG) <- gsub("_CIBERSORT","", rownames(DEG))
rownames(DEG) <- gsub(".ABS","", rownames(DEG))

# rownames(DEG) <- gsub("_TIMER","", rownames(dat))
 
head(DEG)

###########################################################################################
################################################################### 3. 标签火山图

## 在图中列出部分兴趣基因名  
## 新增打印标签列
DEG$gene <- ifelse(abs(DEG$logFC)  > 2 & DEG$PValue <0.05 ,rownames(DEG),""    )

### 自定义函数

my.volcano <- function(DEG  ,logFC_cutoff, p_cutoff )
  
{  library(ggplot2)
  library(ggrepel)
  
  DEG$change = as.factor(ifelse(DEG$PValue < p_cutoff & abs(DEG$logFC) > logFC_cutoff,
                                ifelse(DEG$logFC > logFC_cutoff ,'UP','DOWN'),'NOT') )
  
  ##  基本作图
  ## ggplot 作图学习
  p = ggplot(data = DEG, aes(x = logFC, y = -log10(PValue),color=change )) +    ###  基本作图
    
    ## 画横线
    geom_hline(yintercept=-log10(p_cutoff),lty=4,lwd=0.6,alpha=0.8) + 
    ## 画竖线
    geom_vline(xintercept = c(logFC_cutoff,-logFC_cutoff),lty=4,lwd=0.6,alpha=0.8)+ 
    ## 散点的大小和透明度,实质是新增点，覆盖。
    geom_point(aes(size = abs(logFC)),alpha=0.8)+      # 点的大小变化
    ## 添加变量标签，即标签有x，y坐标
    geom_text_repel(aes(label = gene),
                    size = 4.5,   # 标签大小
                    box.padding = unit(0.5,"lines"),    # 控制标签线的长短
                    point.padding = unit(0.8,"lines"),
                    segment.color = "black",
                    show.legend = FALSE,
                    angle=0,
                    color="black"
                    # text与数据点的距离
                    #nudge_x = 0,   
                    #nudge_y = 0
    ) +
    
    ## 设置颜色
    scale_color_manual(name = c("change"), values = c("#E7B800", "#2E9FDF", "black"), limits = c("UP", "DOWN", "NOT"))+
    
    ##   添加固定标签labs 
    labs(x="log2 (fold change)",
         y="-log10 (P.Value)",
         title = "Volcano Of TII cells"          # Tumor infiltrating immune cells : TII cells
         
    )+
    
    ## 增加图的题目 
    # ggtitle( "Volcano of DEGs" ) +  
    
    ## ggplot2的主题设置函数
    theme_bw(base_size = 15) + 
    
    ## x轴的刻度设置
    # xlim(c(-3,3))+
    
    ## 去边框 theme() 主题用来修改图的各个因素 element_text/line/blank
    theme(plot.title = element_text(size=15,hjust = 0.5),  # 修改题目的大小和高度
          legend.position = "none",      # 图例的位置,或去掉图例
          legend.title = element_blank(), # 去掉图例title 
          panel.border = element_blank(),
          panel.grid.major = element_blank(), 
          panel.grid.minor = element_blank(),   
          axis.line = element_line(colour = "black"))
  
  print(p)
  
}


##先运行下面的自定义函数，然后作图

p <-  my.volcano(DEG=DEG ,logFC_cutoff=0.5, p_cutoff= 0.05)
p

 
