# Supplementary material for: A Nomogram Combining a Four-Gene Biomarker and Clinical Factors for Predicting Survival of Melanoma
Source: Front Oncol. 2021 Apr 1;11:593587. doi: 10.3389/fonc.2021.593587 (PMC8047639; doi:10.3389/fonc.2021.593587)
Supplement: Supplementary file 1 [file DataSheet_1.zip › 18 ValcanoPlotOfGSEA.R]

rm(list=ls())
options(stringsAsFactors = FALSE)

load("D:/MyR/Paper_4/data/datForRelationRiskscoreClinic.Rdata")
load("D:/MyR/Paper_4/data/TPM_SKCM.Rdata")

head(df,4)[1:4]
head(tpm,4)[1:4]

shared_sample <- intersect(colnames(tpm),rownames(df)) 

df <- df[shared_sample,] 
tpm <- tpm[,shared_sample]

### 1.1删除极低表达值
library(edgeR)
count <- tpm
keep <- rowSums(cpm(count) > 0.5) >= 0.2 * ncol(count)  # 此法适合rnaseq,我将大于1修改为了0.5
count <- count[keep, ]                # 过滤了极低值，减少后续计算干扰。
dim(count)


#避免一行的dataframe，会变成chr
group <- data.frame(ifelse(df$riskscore > median(df$riskscore),"high","low"),ifelse(df$riskscore > median(df$riskscore),"high","low")) 

group<- as.data.frame( t(group))

colnames(group)<- colnames(count)

dataForGSEA <- rbind(group,count) 

## write.csv(dataForGSEA,"dataForGSEA.csv")

#################################################################################################
########################################################################### 2. 运行GSEA，得到结果
high <- read.csv("./data/gsea_high.csv")
low <- read.csv("./data/gsea_low.csv")
head(high)
head(low)

### 2.1 先单独处理一下两组的P值,以第一个非0为基准，逐渐过渡，如下
high$NOM.p.val
high$NOM.p.val[1:15] <- c(1:15)*0.0005
high$NOM.p.val

low$NOM.p.val
low$NOM.p.val[1:29] <- c(1:29)*0.0004
low$NOM.p.val

### 2.2 修改一下NAME
low$NAME <- gsub("KEGG_","",low$NAME)
high$NAME  <- gsub("KEGG_","",high$NAME)

### 2.3合并数据
df <- rbind(low,high)
colnames(df)

df<- df[,c(1,6,7)]
head(df)

colnames(df) <- c("gene","logFC","PValue")

###############################################################################################
################################################################################# 3. 标签火山图
DEG <- df
rownames(DEG) <-df$gene
quantile(df$PValue)

### 处理极低的P值，是个问题


## 在图中列出部分兴趣基因名,low和high的前五  
## 新增打印标签列
list= c(low$NAME[1:5],high$NAME[1:5])

DEG$gene <- ifelse(DEG$gene %in% list ,DEG$gene,""    )
DEG$gene
### 自定义函数
library(ggplot2)
library(ggrepel)

my.volcano <- function(DEG  ,logFC_cutoff, p_cutoff )
  
{ 
  
  DEG$change = as.factor(ifelse(DEG$PValue < p_cutoff & abs(DEG$logFC) > logFC_cutoff,
                                ifelse(DEG$logFC > logFC_cutoff ,'UP','DOWN'),'NOT') )
  
  ##  基本作图
  ## ggplot 作图学习
  p = ggplot(data = DEG, aes(x = logFC, y = -log10(PValue),color=change )) +    ###  基本作图
    
    ## 画横线
    geom_hline(yintercept=-log10(p_cutoff),lty=4,lwd=0.6,alpha=0.8) + 
    ## 画竖线
    geom_vline(xintercept = c(logFC_cutoff,-logFC_cutoff),lty=4,lwd=0.6,alpha=0.8)+ 
    ## 散点的大小和透明度,实质是新增点，覆盖。
    geom_point(aes(size = abs(logFC)),alpha=0.8)+      # 点的大小变化
    ## 添加变量标签，即标签有x，y坐标
    geom_text_repel(aes(label = gene),
                    size = 2.2,   # 标签大小
                    box.padding = unit(0.05,"lines"),    # 标签线的长短
                    point.padding = unit(0.1,"lines"),   # 标签线的长度
                    segment.color = "black",
                    show.legend = FALSE,
                    angle=0,
                    color="black"
                    # text与数据点的距离
                    #nudge_x = 0,   
                    #nudge_y = 0
    ) +
    
    ## 设置颜色
    scale_color_manual(name = c("change"), values = c("#E7B800", "#2E9FDF", "black"), limits = c("UP", "DOWN", "NOT"))+
    
    ##   添加固定标签labs 
    labs(x="log2 (NES)",
         y="-log10 (P.Value)",
         title = "Volcano of GSEA pathway"          # Tumor infiltrating immune cells : TII cells
         
    )+
    
    ## 增加图的题目 
    # ggtitle( "Volcano of DEGs" ) +  
    
    ## ggplot2的主题设置函数
    theme_bw(base_size = 15) + 
    
    ## x轴的刻度设置
    # xlim(c(-3,3))+
    
    ## 去边框 theme() 主题用来修改图的各个因素 element_text/line/blank
    theme(plot.title = element_text(size=15,hjust = 0.5),  # 修改题目的大小和高度
          legend.position = "none",      # 图例的位置,或去掉图例
          legend.title = element_blank(), # 去掉图例title 
          panel.border = element_blank(),
          panel.grid.major = element_blank(), 
          panel.grid.minor = element_blank(),   
          axis.line = element_line(colour = "black"))
  
  print(p)
  
}


##先运行下面的自定义函数，然后作图

my.volcano(DEG=DEG ,logFC_cutoff=0.5, p_cutoff= 0.05)
