# Supplementary material for: A Nomogram Combining a Four-Gene Biomarker and Clinical Factors for Predicting Survival of Melanoma
Source: Front Oncol. 2021 Apr 1;11:593587. doi: 10.3389/fonc.2021.593587 (PMC8047639; doi:10.3389/fonc.2021.593587)
Supplement: Supplementary file 1 [file DataSheet_1.zip › 01 WGCNA-preprocessData.R]

  1
  # 2020年6月27日
  # Load the WGCNA package
  library(WGCNA)
  # The following setting is important, do not omit.
  options(stringsAsFactors = FALSE)
  rm(list=ls())
  
  ######1.0 载入已排序一致的trait及count数据 
  load("D:/MyR/Paper_4/data/dataForWCGNA.Rdata")
  
  ######2.0预处理数据 
  ###2.1删除极低表达值
  library(edgeR)
  keep <- rowSums(cpm(count) > 0.5) >= 0.2 * ncol(count)  # 此法适合rnaseq,我将大于1修改为了0.5
  count <- count[keep, ]                # 过滤了极低值，减少后续计算干扰。
  dim(count)
  
  ###2.1去除离散值
  ###t()将每个基因转换成列，减少计算量
  datExpr0 = as.data.frame(t(count))
  
  
  #Checking data for excessive missing values
  gsg = goodSamplesGenes(datExpr0, verbose = 3);
  gsg$allOK
  
  if (!gsg$allOK) 
  {
    # Optionally, print the gene and sample names that were removed:
    if (sum(!gsg$goodGenes)>0)
      printFlush(paste("Removing genes:", paste(names(datExpr0)[!gsg$goodGenes], collapse = ", ")));
    if (sum(!gsg$goodSamples)>0)
      printFlush(paste("Removing samples:", paste(rownames(datExpr0)[!gsg$goodSamples], collapse = ", ")));
    # Remove the offending genes and samples from the data:
    datExpr0 = datExpr0[gsg$goodSamples, gsg$goodGenes]
  }
  
  # 如果不做去除离散值，则记得加这步，否则不加。
  datExpr<-datExpr0
  nGenes = ncol(datExpr)
  nSamples = nrow(datExpr)
  

  ### trait数据
  datTraits = as.data.frame(trait)
  
  dim(datTraits)
  names(datTraits)
  
  # Form a data frame analogous to expression data that will hold the clinical traits. 
  rownames(datExpr) = gsub("\\.", "-"  ,rownames(datExpr))            #不知道哪步-变.了，变回了

  ######再次验证顺序
  identical( rownames(datExpr),rownames(datTraits))
  
#  save(datExpr, datTraits, file = "F-01-dataInput.RData")
  
  load("F-01-dataInput.RData")
  
