# Supplementary material for: A Nomogram Combining a Four-Gene Biomarker and Clinical Factors for Predicting Survival of Melanoma
Source: Front Oncol. 2021 Apr 1;11:593587. doi: 10.3389/fonc.2021.593587 (PMC8047639; doi:10.3389/fonc.2021.593587)
Supplement: Supplementary file 1 [file DataSheet_1.zip › 02 WGCNA-pickThreshold.R]

  1
  
  # 2020???6???27???
  # 载入???
  library(dynamicTreeCut)
  library(fastcluster)
  library(WGCNA);
  library(stringr)
  
  options(stringsAsFactors=F) 
  rm(list = ls())
  
  #多线操作，计算更???
  enableWGCNAThreads()
  ALLOW_WGCNA_THREADS=48
  
  # 需要上一步预处理的载入数???
  load("F-01-dataInput.RData")
  
  # 官方推荐 "signed" ??? "signed hybrid"
  # 为与原文档一致，故未修改 
  type = "signed"
  
  # 相关性计???
  # 官方推荐 biweight mid-correlation & bicor
  # corType: pearson or bicor
  # 为与原文档一致，故未修改
  corType = "bicor"
  
  corFnc = ifelse(corType=="pearson", cor, bicor)
  # 对二元变量，如样本性状信息计算相关性时???
  # 或基因表达严重依赖于疾病状态时，需设置下面参数
  maxPOutliers = ifelse(corType=="pearson",1,0.05)
  
  # 关联样品性状的二元变量时，设???
  robustY = ifelse(corType=="pearson",T,F)
  
  dim(datExpr)
  head(datExpr)[1:8] 
  
  dim(datTraits)
  head(datTraits) 
  
  
  ##第二??? 计算软阈???
  #软阈值的筛选原则是使构建的网络更符合无标度网络特征???
  powers = c(c(1:10), 
             seq(from = 12, to=30, by=2))
  sft = pickSoftThreshold(datExpr, powerVector=powers, 
                          networkType=type, verbose=5)
  # 计算不易，保???
  save(sft,file = "sft.Rdata")
  
  load("sft.Rdata")
  
  #作图
  # 横轴是Soft threshold (power)，纵轴是无标度网络的评估参数，数值越高，
  # 网络越符合无标度特征 (non-scale)
  sizeGrWindow(9, 5)    # sizeGrWindow(width,height)
  par(mfrow = c(1,2),mar= c(4,4,2,0.3))   # ??ͼ??

  plot(sft$fitIndices[,1], 
       -sign(sft$fitIndices[,3])*sft$fitIndices[,2],
       type="n",
       ann = F,  # 取消 text，包括横纵坐标及 main和sub
       #xaxt = "n" ,  # 取消title，及刻度
       #yaxt = "n",
       cex.axis = 1,
       cex.lab = 0.8,
       lwd.tick = 2    # 刻度线的宽度
        )
  title(xlab= "Soft Threshold", 
        ylab = "Scale Free Topology Model Fit", 
        col.lab = 1, 
        font.lab = 2,  # 2是加粗
        cex.lab = 1.2,
        line = 2.5)
  title( main = paste("Scale independence"),     # 分开，可单独设置line 边距
         cex.main= 1.3,
         line = 1)
  
  text(sft$fitIndices[,1],                            # X轴
       -sign(sft$fitIndices[,3])*sft$fitIndices[,2],  # y轴
       labels=powers,                                 # 文本
       cex=1,
       col="red")
  
  abline(h=0.9,col="red")
  
  # Soft threshold与平均连通???
  plot(sft$fitIndices[,1], 
       sft$fitIndices[,5],
       ann = F,
       type="n",
       cex.axis = 1
       )
  
  title(xlab="Soft Threshold",
        ylab="Mean Connectivity", 
        col.lab = 1, 
        font.lab = 2,  # 2是加粗
        cex.lab = 1.2,
        line = 2.5)
  title( main = paste("Mean connectivity"),     # 分开，可单独设置line 边距
         cex.main= 1.3,
         line = 1)
  
  text(sft$fitIndices[,1], 
       sft$fitIndices[,5], 
       labels=powers, 
       cex=1, 
       col="red")
  
  # 软阈???
  softPower = sft$powerEstimate
  softPower 
  
  #第三??? 拓扑矩阵的建???
  #根据β值获得临近矩阵和拓扑矩阵(这两步非常费时间???1小时余，需要耐心等待)
  #根据最佳软阈值和表达谱数据首先计算得到一个邻接矩阵adjacency，然后将邻接矩阵转换#为TOM矩阵再计算一个距离矩阵dissTOM，这个距离矩阵就是后面用来画聚类树的图???
  # 获得临近矩阵
  
  adjacency =adjacency(datExpr, power = softPower);
  # 将临近矩阵转??? Tom 矩阵 
  # 2020???6???27??? TOM计算???3个小时，天啊。保存，以后SKCM的表达矩??? 可以直接利用，只许把性状样本顺序按上面即可???
  TOM =TOMsimilarity(adjacency);
  # 计算基因之间的相异度
  dissTOM = 1-TOM
  
  
  # 第四??? 软阈值的验证（可选可不选）
 
  #第五??? 聚类???
  ##对刚才得到的拓扑矩阵使用相异度dissimilarity between genes对基因进行聚???.
  #然后使用动态剪切法对树进行剪切成不同的模块（模块最小基因数???30）采用的聚类方法为平均距离（method ="average"），关于这个method，查看帮助文档，其实还有很多选项，大家可以根据结果进行调整。画出来的第一部分是这个样子的：图片中，每一个树枝代表一个gene，纵坐标的Heigth为聚类距离。设定一个聚类距离阈值，就可以将gene聚成module，这里又有很多方法设定这个阈值。而官网教程成给定的是dynamicTreeCut包中的函数cutreeDynamic，并且设定了最小模块中包含的基因个数为30个基因???
  # 使用相异度来聚类为gene tree(聚类???)???
  geneTree = hclust(as.dist(dissTOM), method = "average");
  
  #备份
  save(adjacency, TOM, dissTOM, geneTree,file="adjacencyTomGeneTree.RData")
  
  load("adjacencyTomGeneTree.RData")
  
  # Plot the resulting clustering tree (dendrogram)
  
  sizeGrWindow(12,9)
  plot(geneTree, xlab="", sub="", main = "Gene clustering on TOM-based dissimilarity",
       labels = FALSE, hang = 0.04);
  # We like largemodules, so we set the minimum module size relatively high:
  minModuleSize = 30;
  # 动态切割树 挖掘模块(下面代码似乎有问题，运行提示.cutHeight not given, setting it to 0.996  ===>  99% of the (truncated) height range in dendro.)
  dynamicMods = cutreeDynamic(dendro = geneTree, distM = dissTOM,
                              deepSplit = 2, pamRespectsDendro = FALSE,
                              minClusterSize = minModuleSize) 
  table(dynamicMods)
  
  # Convert numeric lables into colors
  dynamicColors = labels2colors(dynamicMods)
  table(dynamicColors)
  # Plot the dendrogram and colors underneath
  sizeGrWindow(8,6)
  plotDendroAndColors(geneTree, 
                      dynamicColors, 
                      "Dynamic Tree Cut",
                      dendroLabels = FALSE, 
                      hang = 0.03,
                      addGuide = TRUE, 
                      guideHang = 0.05,
                      main = "Gene dendrogram and module colors")
  
  
  ## ???6??? 合并相似模块Merging of modules whose expression proles are very similar
  # Calculate eigengenes
  MEList = moduleEigengenes(datExpr, colors = dynamicColors)
  MEs = MEList$eigengenes
  # Calculate dissimilarity of module eigengenes
  MEDiss = 1-cor(MEs);
  # Cluster module eigengenes
  METree = hclust(as.dist(MEDiss), method = "average");
  # Plot the result
  sizeGrWindow(7, 6)
  plot(METree, main = "Clustering of module eigengenes",
       xlab = "", sub = "")
  
  
  MEDissThres = 0.25
  # Plot the cut line into the dendrogram
  abline(h=MEDissThres, col = "red")
  # Call an automatic merging function
  merge = mergeCloseModules(datExpr, dynamicColors, cutHeight = MEDissThres, verbose = 3)
  # The merged module colors
  mergedColors = merge$colors;
  # Eigengenes of the new merged modules:
  mergedMEs = merge$newMEs;
  
  sizeGrWindow(12, 9)
  #pdf(file = "Plots/geneDendro-3.pdf", wi = 9, he = 6)  
  # cluster denrogram used in manuscript
  par(mar=c(0,3,0,0))
  plotDendroAndColors(geneTree, 
                      cbind(dynamicColors, mergedColors),
                      c("Dynamic Tree", "Merged Tree"),
                      dendroLabels = FALSE, 
                      hang = 0.03,
                      addGuide = TRUE, 
                      guideHang = 0.05)
  
  # Rename to moduleColors
  moduleColors = mergedColors
  # Construct numerical labels corresponding to the colors
  colorOrder = c("grey", standardColors(50));
  moduleLabels = match(moduleColors, colorOrder)-1;
  MEs = mergedMEs;
  # Save module colors and labels for use in subsequent parts
  save(MEs, moduleLabels, moduleColors, geneTree, file = "F-02-networkConstruction-stepByStep.RData")
  
  
