# Supplementary material for: A Nomogram Combining a Four-Gene Biomarker and Clinical Factors for Predicting Survival of Melanoma
Source: Front Oncol. 2021 Apr 1;11:593587. doi: 10.3389/fonc.2021.593587 (PMC8047639; doi:10.3389/fonc.2021.593587)
Supplement: Supplementary file 1 [file DataSheet_1.zip › 03 WGCNA-keyModules.R]

  1
  
  rm(list=ls())
  # Load the WGCNA package
  library(WGCNA)
  # The following setting is important, do not omit.
  options(stringsAsFactors = FALSE);
  # Load the expression and trait data saved in the first part
  lnames = load(file = "F-01-dataInput.RData");
  
  #The variable lnames contains the names of loaded variables.
  lnames
  
  # Load network data saved in the second part.
  load(file = "F-02-networkConstruction-stepByStep.RData");
  
  # Define numbers of genes and samples
  nGenes = ncol(datExpr);
  nSamples = nrow(datExpr);
  
  # Recalculate MEs with color labels
  MEs0 = moduleEigengenes(datExpr, moduleColors)$eigengenes
  MEs  = orderMEs(MEs0)
  
  all(rownames(MEs)==rownames(datTraits))
  
  ###### 第1个相关性分析 计算每个模块与形状之间的相关系数和p值
  
  moduleTraitCor = cor(MEs, datTraits, use = "p");
  moduleTraitPvalue = corPvalueStudent(moduleTraitCor, nSamples);
  
  sizeGrWindow(10,6)
  # Will display correlations and their p-values
  # 热图格内的文字
  textMatrix = paste(signif(moduleTraitCor, 2), 
                       "  (",
                     signif(moduleTraitPvalue, 1), ")", sep = "");
  # 将长字符变成了矩阵
  dim(textMatrix) = dim(moduleTraitCor)
  
  par(mar = c(2, 7, 2, 1))
  
  labeledHeatmap(Matrix = moduleTraitCor[,2:4], # 除去第1列 TMB
                 xLabels = names(datTraits)[2:4],
                 yLabels = names(MEs),
                 ySymbols = names(MEs),
                 colorLabels = FALSE,
                 colors = greenWhiteRed(50),
                 textMatrix = textMatrix[,2:4], 
                 setStdMargins = FALSE,
                 cex.text = 0.6,     # 空格内字体大小
                 cex.lab.x = 0.65,
                 cex.lab.y = 0.75, 
                 font.lab.x = 2,
                 font.lab.y = 2,
                 zlim = c(-1,1),
                 xLabelsAngle = 0,    # X轴lable的角度                  
                 xLabelsAdj = 0.5,    # X轴lable 左右移动
                 )
   title(main = paste("Module-trait relationships"),col.main =1, font.main = 2, cex.main = 1,line=0.7)
  
  
  ###### 第2个相关性分析 计算每个基因和每个module的关系 
  ### Gene Significance(GS,基因与形状关系) and Module Membership(MM模板与形状关系)
  
  # Define variable weight containing the weight column of datTrait
  sample = as.data.frame(datTraits$Immune_score);
  
  names(sample) = "sample"
  
  # names (colors) of the modules
  modNames = substring(names(MEs), 3)
  
  
  geneModuleMembership = as.data.frame(cor(datExpr, MEs, use = "p"));
  MMPvalue = as.data.frame(corPvalueStudent(as.matrix(geneModuleMembership), nSamples));
  
  names(geneModuleMembership) = paste("MM", modNames, sep="");
  names(MMPvalue) = paste("p.MM", modNames, sep="");
  
  ### 寻找与组织类型sample type 最相关的模块
  geneTraitSignificance = as.data.frame(cor(datExpr, sample, use = "p"));
  GSPvalue = as.data.frame(corPvalueStudent(as.matrix(geneTraitSignificance), nSamples));
  
  ##  给列命名
  names(geneTraitSignificance) = paste("GS.", names(sample), sep="");
  names(GSPvalue) = paste("p.GS.", names(sample), sep="");
  GSPvalue[GSPvalue$p.GS.sample==max(GSPvalue$p.GS.sample),]  
  
  
  ###### 第3步 选择最相关模块，并利用GS（第一步计算的）和MM选择基因
  # 教程里选择了与体重最相关的brown module作为例子，并作图 brown模块里Gene Significance vs Module Membership 。
  # 咱们选sample_type最相关的模块 MEblue 
  dim(moduleTraitPvalue)
 
  #  必须变成dataframe,不然用不出 $
  moduleTraitPvalue = as.data.frame(moduleTraitPvalue)
  
  moduleTraitPvalue[moduleTraitPvalue$Immune_score ==  min(moduleTraitPvalue$Immune_score),]  
  #          Stromal_score Immune_score ESTIMATE_score
  # MEblack  2.404658e-46 2.77444e-155  1.070253e-127  
  
  module = "black"
  column = match(module, modNames);
  moduleGenes = moduleColors==module;
  
  sizeGrWindow(7, 7);
  par(mfrow = c(1,1));
  
  # 展示这个模块里基因的 GS和MM的散点图，直观体现哪些基因两者都高。
  verboseScatterplot(abs(geneModuleMembership[moduleGenes, column]),
                     abs(geneTraitSignificance[moduleGenes, 1]),
                     xlab = paste("Module Membership in", module, "module"),
                     ylab = "Gene significance for sample type",
                     main = paste("Module membership vs. gene significance\n"),
                     cex.main = 1.2, cex.lab = 1.2, cex.axis = 1.2, col = module)
  
  # 输出结果black模块里的所有基因。
  names(datExpr)
  table(moduleColors=="black")
  names(datExpr)[moduleColors=="black"]
  
  ### 2020年6月28日 保存模块内的基因，做富集分析
  genelist =  names(datExpr)[moduleColors=="black"]
  
  save(genelist,file =  "genelist.Rdata")
  
  blackModule = data.frame(genelist)
  write(blackModule,  "MEblack.csv")   

  
