# Supplementary material for: A Nomogram Combining a Four-Gene Biomarker and Clinical Factors for Predicting Survival of Melanoma
Source: Front Oncol. 2021 Apr 1;11:593587. doi: 10.3389/fonc.2021.593587 (PMC8047639; doi:10.3389/fonc.2021.593587)
Supplement: Supplementary file 1 [file DataSheet_1.zip › 04 GeneAnnotationOfModuleBlack.R]

  1
  ### 2020年6月28日 Y叔的R包实在不行，只能借鉴其画图代码了。
  ###用DAVID做的，都是免疫相关
  library(ggplot2)
  library(RColorBrewer)
  
  rm(list = ls())
   
  david <- read.csv("DAVID_20200628.csv")
  head(david,20) [1:5]

  ###  grep()挑出KGEE pathway
  kegg <- david[grep("KEGG",david$Category),]

  kegg$Term <- str_split(kegg$Term,":",simplify=T)[,2]
  kegg=kegg[1:15,]
  
  kegg [1:5]
  
  ### 作图，参考 https://www.cnblogs.com/all1008/p/10032885.html
  par(mar=c(3,0.5,0,2))
  
  y<-barplot( kegg$Count,
            # as.matrix(citysales[,2:4]),   # 几列数据，就几个柱子
             beside=TRUE,   # FALSE作堆积图，TRUE并列图
             horiz=TRUE,                                 #水平不堆叠柱形图
             col=brewer.pal(6,"Set1"), # a vector of colors for the bars or bar components. 
             border="white",   # the color to be used for the border of the bars. 
             xlim=c(0, 120),    # limits for the x axis.
             xlab="gene counts",
             # main="KEGG pathways"
             )
         
   legend(# "right",
          x= 50,                                      # 替代模糊的right，给出准确的坐标，可调整
          y=18.5,                                     # 最上面一排的y轴值
          legend=kegg$Term,
          bty="n",                                    # 图例框是否画出，o为画出，默认为n不画出
          inset=c(-0.01,0.9),                         # 图例用关键词设置位置后，inset = 分数，可以设置其相对位置 
          cex =1,                                   # 需要调整
          fill=brewer.pal(6,"Set1"))      
  
    x<-paste0("P=", 
              kegg$PValue)
    
    text(kegg$Count-8,                              # 调整左右的距离 
         y,
         labels=as.character(x),
         cex =0.85)          #标注数据

   # dev.off()
    
    
