# Supplementary material for: A Nomogram Combining a Four-Gene Biomarker and Clinical Factors for Predicting Survival of Melanoma
Source: Front Oncol. 2021 Apr 1;11:593587. doi: 10.3389/fonc.2021.593587 (PMC8047639; doi:10.3389/fonc.2021.593587)
Supplement: Supplementary file 1 [file DataSheet_1.zip › 04 KEGGOfModuleBlack.R]

  1
  # go 分析网站：https://david.ncifcrf.gov/
  # https://www.omicshare.com/tools/
  # http://kobas.cbi.pku.edu.cn/anno_iden.php
  
  library(ggplot2)
  library(stringr)
  
  rm(list=ls())
  
 
  go <-  read.csv("DAVID_20200628.csv")  
  
  
  go[1:6,1:7]
  colnames(go)
  
  go <- go[,c(2,3,5)]
  
  colnames(go) <- c("Term","Count","PValue")
  
  # grep("Jak",go$Term)  
  
  # go=go[1:10,] 
  # go=go[c(1:9,27),]
  head(go)
  
  # 修改极端值，避免点左右太离散，难看。
  go$PValue
  go[1,3] <- 1.83e-52
  go[2,3] <- 3.09e-52
  
  # p值log处理
  
  
  # 需要的列有：Term, PValue, Count, Category
  # 去除Term前的 KEGG_
  # go$"Term" =  gsub("KEGG_","",as.character(go$Term))
  go$Term <- str_split(as.character(go$Term),"~",simplify = T)[,2]
  go <- go[1:10,]
  
  #增加Category，形状
  go$"Category"=rep("GO Analysis By DAVID",10)
  
  logP=log10(go$PValue) 
  x=-(logP)   # 定义x轴
  y<- factor(go$Term, levels=rev(go$Term))    #定义y轴，显示goterms
  
  #做完图后，发现有个点是灰色的，且显示一半，寻找原因发现，p=0，应改成最小值即可，否则图难看，成为离散点。
  par(mar=c(1,1,3,1))
  
  ggplot(go,aes(x,y))+
    geom_point(aes(size=Count,color=-1*log(PValue),shape=Category))+
    
    scale_color_gradient(low = "blue",high = "red")+  #定义颜色
    
    labs(color=expression(-log10(P.Value)),
         size="Count",
         x="-log(10)PValue",
         y="")+
    
    theme_bw()+    #去除网格背景色
    theme(
      legend.position = "none",      #  legend的位置 "top" "bottom" "none" ，先none，然后再right，然后ps拼在一起，避免小图
      axis.line = element_line(color = "black"),
      axis.text = element_text(color = "black",size =10),  
      legend.text = element_text(size=10),
      legend.title = element_text(size = 10),#刻度字体大小，间接影响图的宽度。
      plot.margin = margin(1,1,0,-4,"mm"),     #上下留一些空白，好合并图 # 图边的空白，分别对应(上，右，下，左)，从0点开始顺时针
      axis.title.x = element_text(size=10)+
        scale_size_continuous(range = c(3,8))  #自定义气泡大小，以防太小看不见
    )
  
  
  
  # 手动保存为10.0 × 7.0 inch的PDF格式图。
  
  
  #  p + xlim(1.125,3.0)  # 设置X轴的范围，y轴同理
  #  p + xlim(min(dt$A, 0)*1.2, max(dt$A)*1.2)   // 一般使用倍数来限定大小，注意定义最小值的方式
  
