# Supplementary material for: A Nomogram Combining a Four-Gene Biomarker and Clinical Factors for Predicting Survival of Melanoma
Source: Front Oncol. 2021 Apr 1;11:593587. doi: 10.3389/fonc.2021.593587 (PMC8047639; doi:10.3389/fonc.2021.593587)
Supplement: Supplementary file 2 [file Table_1.xlsx]

## Sheet: Training Set
	status	time	CD8B	HLA.DOA	HLA.DQB1	IDO1	TLR8	APOBEC3H	CD40LG	CCR5	BTK	PTPN6	C3	SECTM1	TNFSF14	CRLF3	IL10RA	IL15RA	IL21R	ITGB2	LCP2	PTPRC	KLRG1	CD69	CLEC7A	IGSF6	BCL11B	BCL2L14	LSP1	CLEC10A	SPN	CD180	ABCD2	HAPLN3	LCP1	FCHO1	STAB1	DGKA	IRF8	MAP4K1	CEACAM4	DRAM1	ARHGAP27	CFP	IL4I1	SIGLEC10	LILRB1	VSIG4	FLI1
TCGA-EE-A2MI	1	6225	10.4806	459.525	284.073	45.7391	7.18613	3.44896	0.692592	26.1441	11.2385	37.4939	141.726	33.3325	1.09115	22.0299	33.5137	8.90874	9.86522	136.559	29.7974	36.1373	3.59831	2.94127	10.698	20.258	2.1056	0.339954	164.726	4.61154	8.613	8.18322	0.701279	12.5497	114.878	2.97839	42.42	6.8872	26.3873	10.4146	0.395404	63.2374	5.673	0.432157	52.1164	15.1489	18.3922	131.279	10.3836
TCGA-D3-A2JO	0	2010	41.5847	60.2138	124.139	70.9255	14.5192	8.35061	1.66732	50.9102	14.4654	57.1029	21.6007	44.2596	1.18066	20.732	43.2749	14.4409	10.5097	315.281	48.4619	45.1884	2.81471	12.8185	20.9182	61.8012	4.64146	0.827636	94.2401	34.6528	21.4607	5.12378	1.75003	26.9169	952.786	12.4207	13.3493	5.92128	21.3405	28.713	1.953	51.0959	4.79446	27.0183	67.2529	23.6737	19.7756	199.281	13.9467
TCGA-D9-A4Z6	0	899	2.69702	1.20908	6.9601	2.00141	0.101306	1.83304	0.14562	1.6573	29.8617	6.84941	3.79138	2.56162	0.350721	11.7149	3.25958	2.68836	0.500112	16.3367	4.1274	1.93863	1.49372	1.33915	0.610434	6.56735	0.842112	0.0690119	16.4012	0.821602	2.35368	0.84027	0.0848322	20.2473	16.3464	3.71748	6.66394	2.33984	2.47745	21.5752	0.0646607	17.5761	7.57112	1.06006	6.12528	0.793703	0.492456	8.93238	5.1157
TCGA-EE-A20C	1	4601	0.0937956	2.64373	12.2166	0.625496	0.562299	0.745366	0.128296	1.11097	1.46492	3.3159	0.629809	4.68431	0.268339	12.1066	1.95804	0.70121	0.0746201	18.3658	30.3379	1.65694	0.829984	0.267521	1.96116	4.35602	0.0519348	0.0912024	12.8236	0.283248	0.710519	0.709457	0.513836	99.556	23.7443	0.317286	8.61405	2.48175	1.08383	1.45954	0.21363	8.11435	2.62716	0.674989	8.02663	1.77998	0.629809	36.2378	0.969879
TCGA-EE-A3J5	1	1124	17.5814	72.3577	199.658	215.544	5.13762	2.17891	1.84112	17.1409	8.97771	29.0272	139.515	28.3285	1.01133	8.15937	22.2048	5.01897	4.58933	85.2739	21.4739	20.4996	3.67219	3.06251	8.94509	24.4328	1.84549	0.484744	58.0146	8.20484	9.29841	5.54142	0.556142	29.3051	123.484	4.64573	14.0716	3.96021	18.0498	11.6127	0.726689	29.4782	6.6371	1.38088	23.035	13.8193	8.45791	46.4344	7.34579
TCGA-D3-A3C6	1	1766	0.420257	1.56203	11.5145	2.54233	0.179958	1.04364	0.143709	1.29778	20.6042	4.50925	52.6832	8.31156	0.204939	15.8237	3.64881	3.80508	0.179111	15.5684	14.9412	2.8074	10.1262	1.47525	1.76053	3.62255	0.0747955	0.255399	20.0229	2.61754	0.840096	1.336	0.261622	17.2277	70.3361	0.676416	14.8033	9.79678	2.59248	8.68637	0.287155	18.725	2.46067	0.827411	16.4537	0.801089	1.62259	28.7982	3.86631
TCGA-FR-A3R1	0	685	8.17124	284.28	229.523	12.2633	1.15036	2.44616	0.459321	12.2733	7.8442	10.8162	37.6723	20.0825	0.727803	26.594	11.025	5.67176	2.11178	33.5517	78.5641	13.7087	1.5259	2.75052	4.29908	4.37142	1.15103	0.24489	21.1906	0.309857	3.67435	2.39274	0.501715	63.49	50.6809	1.0138	12.1717	4.15319	4.86384	6.40419	0.356922	47.8855	1.84112	0.54715	10.2302	5.00706	2.59305	23.0983	3.14893
TCGA-IH-A3EA	0	524	1.11103	7.48475	39.5641	0.277842	0.208142	2.58662	0.641118	2.43218	2.34821	18.3467	3.1395	4.54616	0.406345	5.47029	3.16273	2.1111	0.615566	40.409	18.5111	0.804037	0.149463	0.137113	1.63724	11.8367	0.131824	0.0506395	40.1082	1.15333	3.05088	0.959113	0.0207494	15.7569	28.8741	12.116	6.18567	4.89102	1.78029	1.76814	0.379573	23.9361	1.66356	2.57398	24.3416	2.68258	1.02578	27.8709	0.712745
TCGA-FS-A1ZY	1	824	0.298007	0.882655	5.18218	1.38403	0.0957072	1.49861	0	0.756379	0.834744	4.02003	4.47729	1.407	0.0145323	6.17964	2.25867	1.94939	0.0381026	12.8512	1.84037	0.373265	0.935429	0	0.149146	1.78897	0.150274	0.0814971	12.5522	0.309352	0.300994	0.600272	0.222621	6.5219	18.9744	7.7801	8.26957	11.9498	0.551503	16.5641	0	25.8473	1.26537	0.348999	4.49719	0.624863	0.362686	11.9105	1.71635
TCGA-FS-A4FC	0	3159	3.49965	15.9717	75.9883	3.41738	1.93568	1.95544	0.934942	7.43915	3.92114	12.6841	108.439	13.4021	0.72531	8.9498	14.6218	7.1222	1.96385	39.2494	8.57369	11.5025	3.26942	1.67959	8.48179	8.3689	2.34435	0.225974	43.4216	4.98147	4.70378	1.03102	0.544659	58.2911	63.0241	2.38678	20.6781	5.7541	11.9396	6.17117	0.249089	57.9214	9.93269	1.5592	13.5479	4.28056	3.24337	27.2178	5.23025
TCGA-FR-A8YE	0	3176	16.3234	312.464	693.273	18.8069	8.02742	8.29737	50.8475	18.9029	34.0848	147.195	546.636	23.6559	7.9104	45.3059	102.18	9.66094	17.9576	208.578	83.7432	194.026	4.36137	56.07	38.8241	29.8147	31.7754	1.81352	202.179	34.981	48.8494	17.7542	5.58899	56.0548	478.583	23.5317	126.84	69.9284	110.366	80.9806	3.25312	31.8842	31.038	17.662	27.113	33.0171	24.7186	90.2619	35.0321
TCGA-EE-A3JH	0	4086	50.1251	101.683	547.51	28.5414	11.6751	7.32975	7.28941	36.8043	27.4309	87.1274	386.05	62.9271	3.46193	14.286	67.3543	16.9058	14.4923	298.379	40.7458	57.0677	9.52722	6.36984	9.72635	69.0434	8.68263	1.39512	167.85	53.6204	23.4546	17.8378	1.20094	39.2684	341.483	8.94657	27.7073	12.0802	56.0421	41.1773	2.50447	37.6507	12.0599	19.2132	120.19	15.4446	18.1889	45.9056	16.3983
TCGA-EE-A3AA	0	3781	15.7691	53.433	184.346	19.2792	3.3554	3.04578	7.63912	13.2672	17.5691	48.9374	207.521	18.7814	2.03163	17.8318	28.3191	14.5784	8.23075	100.064	21.6533	72.7739	2.5142	5.38174	11.3455	22.7829	5.23189	1.41973	66.3225	13.9627	15.8288	8.72316	1.0762	29.8627	199.815	6.54834	18.4132	11.7497	36.9948	36.1231	1.1972	18.2961	7.50061	6.60184	34.4052	15.0913	12.1081	20.6936	11.3012
TCGA-D3-A8GD	0	718	42.7041	91.2379	421.368	84.4215	12.0455	21.3858	7.27115	63.0541	27.9756	81.5015	153.417	54.2121	1.71091	25.9795	73.4557	18.877	20.6924	203.244	71.6188	97.6258	7.31016	30.79	17.9532	39.0889	11.9734	1.56682	141.823	33.3101	26.8457	8.7264	2.32973	116.502	314.923	11.4709	43.439	24.3314	73.8551	69.5803	2.72418	62.5224	14.7073	7.01943	138.921	41.4554	19.974	55.4882	16.2883
TCGA-EE-A2MM	1	5107	2.06391	12.9845	17.5031	9.66999	1.20253	1.1091	1.24955	6.95599	3.68067	11.0296	8.36056	11.4378	0.356389	23.6645	14.1296	5.58166	1.5343	26.4259	35.2427	9.78675	0.679713	2.44966	6.80348	8.73162	0.586116	0.123372	20.3022	2.75873	2.25547	2.67047	0.323528	22.6034	37.1228	2.45891	28.1505	5.48871	5.68122	4.22791	0.323661	25.0008	3.60525	0.826936	11.4915	4.11049	3.69182	35.677	4.66139
TCGA-EB-A85J	0	360	35.12	46.799	134.286	13.1453	4.29432	3.00052	1.90058	19.3203	6.39967	52.3967	7.95983	26.5202	1.60265	11.684	34.1773	7.32664	6.48152	127.747	18.6853	21.8197	2.39841	4.02934	7.02354	29.5446	4.73089	0.352455	106.943	17.9397	16.0072	2.79471	0.938714	82.2949	163.556	4.90466	12.0607	7.67266	20.4044	29.0758	2.31163	37.5724	4.88198	12.0255	186.701	11.9969	8.15364	66.6478	4.86891
TCGA-EB-A42Y	0	1161	1.64542	7.98285	39.9667	0.651134	0.853632	0.801513	0.259689	3.4374	9.07612	8.67831	2.39384	18.7244	0.271579	14.3762	19.3574	2.1448	0.409971	31.1874	5.4634	4.20645	1.88433	0.458193	3.71628	7.38109	0.360424	0.0576897	18.2878	1.36167	1.32633	2.57031	0.0567316	6.81204	24.1359	1.47092	30.8001	6.62284	3.21076	2.46193	0.821596	25.4695	3.77901	0.940927	22.6446	1.81755	2.73025	26.2082	2.75711
TCGA-EE-A20H	1	5118	1.13726	7.08029	27.3319	3.90039	1.11312	15.1056	0.233336	2.91951	1.35036	6.92856	10.2473	4.43875	0.152116	15.1554	3.53341	3.2551	0.997086	15.8703	5.5601	4.60894	1.16566	0.513283	1.937	4.7329	0.462641	0.106633	9.67015	2.08515	2.16605	0.983099	0.223317	56.0988	22.9177	1.57429	8.59202	10.2813	4.5056	22.4772	0	15.8084	3.65984	0.675031	6.19144	2.03158	1.58182	8.48276	2.89052
TCGA-D3-A8GC	1	2421	1.7788	12.0801	53.1543	2.8556	1.47478	0.902271	0.621212	6.09019	6.44555	11.9713	9.24184	6.07542	0.132883	22.4164	13.8227	3.62163	1.84528	36.9286	9.61199	11.79	2.98695	2.19212	5.87606	10.2863	0.637656	0.165602	24.6697	4.6288	2.80962	4.30646	0.542838	5.92557	113.507	2.56465	16.0908	2.67959	8.76021	3.89049	0.413762	19.8475	7.26033	1.06375	9.93649	2.80877	3.96442	22.2067	15.582
TCGA-EE-A20F	0	2785	11.1739	42.2946	139.242	14.0313	3.67962	4.06396	0.511468	14.158	10.2642	23.661	43.337	17.5576	1.1899	13.6423	15.5201	8.75547	5.1797	82.4949	17.6211	20.5123	1.34668	2.54803	6.30169	19.1458	1.50325	0.374284	40.4103	7.68303	7.17586	6.89605	0.762427	40.8605	128.971	2.31379	18.1276	2.61159	10.8338	8.89218	0.601175	37.9137	4.19466	1.93532	42.9358	9.06394	8.50724	84.6189	4.17427
TCGA-DA-A1I1	0	6768	8.88646	142.027	206.14	30.329	6.73851	4.52397	2.43102	21.54	8.91579	36.569	255.155	37.6908	1.27116	16.344	37.3655	11.9213	8.98865	179.608	33.9755	37.2093	2.55032	8.79787	13.4412	19.8535	2.96106	0.567051	94.9942	13.8092	11.1633	6.61201	0.962581	27.6739	161.22	3.61212	29.8809	7.73625	23.8528	15.0503	1.3156	105.624	6.49404	3.27293	125.191	13.702	12.2075	88.2878	13.6313
TCGA-EB-A41A	0	262	1.89658	6.42395	65.4029	0.402163	0.170286	0.546951	0.219669	1.27332	1.38343	6.71623	2.44429	3.83212	0.274477	22.5682	3.84021	1.21967	0.427621	7.23966	2.47946	2.33637	1.31685	0.704692	2.5584	3.42247	0.660572	0.0446163	8.66015	0.739016	0.695174	0.402397	0.201095	43.3796	12.7875	0.781091	9.21965	4.99027	1.78946	10.8616	0.418033	15.2098	3.43999	1.50773	1.6463	1.415	0.575126	10.7432	1.61179
TCGA-D9-A6E9	0	301	126.384	127.042	236.188	96.143	11.2083	11.1661	2.15408	58.9734	11.8592	116.023	59.1117	107.684	1.85018	7.86186	61.9068	17.9532	18.7992	304.102	69.2522	27.3766	8.80541	2.71644	7.82729	30.0154	5.80751	1.04286	201.284	41.271	32.3059	10.62	0.649075	56.0884	281.676	7.95233	30.3122	9.8234	38.2643	54.7301	2.52316	58.6191	8.73139	8.62699	146.075	30.3642	15.7645	250.041	7.90265
TCGA-QB-A6FS	0	220	24.589	39.9847	149.066	11.8947	1.47623	6.37449	4.26099	10.1205	7.56452	62.5374	203.577	44.2935	0.696767	3.44522	27.0173	6.39664	6.41526	132.86	15.0377	6.34471	2.17545	0.792812	2.32821	7.0583	2.06985	0.227178	130.065	10.8811	9.65941	6.16044	0.136525	46.0271	118.512	12.2918	15.6848	6.21499	16.0784	28.0271	1.07846	9.66851	4.22532	5.56641	69.6286	12.5835	3.94641	31.1878	3.22119
TCGA-3N-A9WD	1	395	11.385	18.4675	65.4571	10.95	0.678288	2.50769	3.24996	7.81466	8.04701	37.0989	160.827	22.623	1.48695	9.16081	10.1738	9.99162	3.2742	42.788	14.6351	19.4435	2.41503	8.99225	2.13604	10.9196	3.24202	0.794172	51.0133	4.67134	6.37454	4.72086	2.20391	17.5949	87.1271	3.92148	15.442	12.2302	15.9441	16.0822	1.14997	13.156	6.25683	2.86322	18.9361	5.73689	3.78912	14.4801	6.58253
TCGA-Z2-A8RT	0	839	7.6328	42.3921	133.396	8.81491	5.31956	2.78521	2.95631	15.3996	20.8645	32.9109	188.203	18.9257	0.941931	14.5439	35.1418	5.14337	4.44805	97.3662	51.8167	35.3452	2.87787	6.25417	15.0203	12.0845	3.4562	0.695791	55.8504	16.8464	27.5726	3.58593	1.07057	64.0204	127.537	3.49306	24.1188	7.8381	27.6745	20.5483	2.23516	36.0516	7.40794	4.7272	33.4484	11.9762	6.01425	45.7327	7.42594
TCGA-EE-A2M8	1	601	137.102	230.488	427.323	147.829	27.0581	11.9708	6.97684	117.037	29.8406	125.582	532.194	93.9768	8.58641	29.2663	130.978	20.5049	26.0802	438.918	114.74	169.611	13.5124	18.6431	32.4163	101.147	18.8698	1.21267	186.925	22.4561	52.1882	26.5563	5.96263	57.7151	475.463	11.1441	28.0442	18.0901	68.2636	74.3404	0.868114	75.0357	15.1052	2.58765	148.003	46.6129	40.7608	114.045	27.6926
TCGA-EB-A5VU	0	333	0.510863	21.7096	19.379	0.720294	0.831276	2.58805	0.279508	3.47498	3.69105	11.1783	3.4989	7.26809	0.119579	15.7572	6.90288	2.61402	0.255466	23.7887	16.0636	5.57403	1.71048	0.470744	3.06053	5.69767	1.45474	0.0496739	15.0624	5.50239	0.988969	2.48646	0.0610611	17.1318	23.5318	2.85418	32.629	7.05369	5.52188	2.15197	1.11701	34.445	4.01261	0.887877	4.06213	3.51434	4.03631	56.2429	3.28603
TCGA-ER-A3ET	0	5272	1.73851	43.4554	91.4552	4.76994	5.40965	1.89962	0.891739	16.3559	14.5206	32.0241	165.518	40.0923	1.06256	16.0145	19.4494	6.84508	7.80458	135.847	20.4587	30.1437	1.91258	4.72966	23.1249	17.7076	1.36142	0.190175	56.3405	8.3563	6.93595	12.0636	0.571439	37.7639	126.695	4.09768	78.4334	11.7378	21.7211	9.26349	1.82144	43.828	9.80111	2.05369	20.9885	13.9332	8.77463	180.804	9.45103
TCGA-GN-A26C	1	821	34.0262	273.285	403.952	290.176	9.67843	10.0481	3.34849	23.2437	14.8796	58.8649	108.021	180.917	1.06916	17.7251	44.416	28.1466	20.3261	187.834	44.5541	54.7308	7.22447	15.6264	12.507	24.2138	4.80084	0.561406	68.4971	0.767168	10.7767	6.2583	1.29739	33.4062	193.754	5.68538	67.7957	9.09155	24.3403	28.1546	2.23028	53.9378	7.45416	0.840401	157.257	80.6109	32.8757	219.485	11.6384
TCGA-D3-A2J7	1	3136	13.0983	23.0685	32.998	13.0298	1.54352	9.75831	2.44785	16.8288	5.64694	20.8952	136.722	13.2953	1.58448	16.3364	17.227	11.361	5.76418	58.4477	19.7783	22.2366	5.31809	4.77843	4.85586	20.3359	3.67448	0.684941	48.0263	7.66568	9.43508	3.02197	0.697838	25.3232	88.238	2.40986	13.7105	17.1108	8.01135	11.4431	0.763168	21.4622	4.03002	1.69578	28.3936	5.26455	5.2839	21.5428	7.55025
TCGA-EE-A3AB	0	3733	3.35568	41.0555	220.586	12.7875	13.5364	1.52174	0.748366	18.713	10.6207	35.1822	257.686	32.3911	0.777885	20.8792	47.7349	6.88374	9.07018	207.405	21.1989	30.4412	5.05949	0.736228	13.8899	14.2703	0.830929	0.514263	60.1605	38.4785	2.33323	12.0112	0.508628	28.1166	120.511	4.25081	135.559	8.02247	14.6638	6.60455	2.45904	39.2103	8.84262	8.37977	89.0251	18.4666	24.8183	207.813	14.1547
TCGA-EB-A4P0	0	326	4.43188	30.8862	58.7721	2.50769	0.805118	1.53416	0.0918489	3.81773	2.26167	8.94587	28.1556	8.25712	0.331823	14.7036	7.28931	3.16822	0.900538	17.7767	28.7057	3.11011	0.83509	1.03127	1.33432	5.33933	0.478041	0.0652932	25.919	3.71767	1.16429	0.765548	0.0802611	36.7972	17.576	0.981876	33.6995	5.91425	3.31387	12.2011	1.40706	20.2224	3.51355	1.58647	4.72083	1.77494	1.518	31.0634	2.61403
TCGA-D3-A2JF	0	1888	17.2169	84.9418	316.885	78.6866	1.59141	4.4074	3.89036	18.8848	8.08082	40.4173	160.601	114.662	2.11561	12.0448	17.6072	23.6823	4.59012	65.1344	16.5791	20.1905	2.55761	6.96396	7.64239	20.4338	2.73573	0.691392	67.6897	14.2292	8.22554	4.26522	0.736568	92.1109	88.943	3.96021	15.5289	6.57401	13.0777	18.9371	0.725536	32.2662	5.36295	3.07406	25.291	6.13001	5.9331	26.8627	6.27991
TCGA-EB-A3XC	0	650	2.07887	7.77398	61.3639	4.46334	1.17245	0.679948	0.936285	4.37559	4.11105	13.0193	12.9603	12.4166	0.652767	13.8853	5.9323	4.90253	1.62506	23.7498	30.1778	4.82104	0.909476	1.30155	4.44368	5.16448	2.28611	0.184884	19.3262	3.48346	1.53638	1.06719	0	60.1298	39.2916	15.4201	16.0586	5.5144	6.06039	4.16019	1.17794	12.9785	5.46625	1.09466	5.42075	3.22173	2.26408	22.8952	3.56215
TCGA-EB-A3XF	0	278	1.46858	24.1083	48.0223	32.8655	2.00092	2.85128	0.410881	7.61299	7.83287	16.0638	28.7464	37.0077	0.590284	12.0385	13.5171	5.94417	1.15317	55.7002	12.8139	11.2473	1.02174	2.07966	8.33482	11.2498	3.14701	0.454355	16.317	6.21554	1.55072	2.50262	0.172873	88.2956	65.8078	1.26745	26.1204	17.5974	10.7828	9.10733	1.15549	47.4693	4.21683	1.3777	18.5129	7.48764	7.78424	45.9416	4.87238
TCGA-D3-A3C7	0	1429	14.5828	34.3976	258.811	9.61801	4.15801	8.87946	0.395578	13.8087	8.01247	29.2991	11.0944	22.3104	0.697459	11.3969	20.3372	42.5075	4.56572	152.036	80.4151	15.2135	1.333	2.79182	9.71558	28.7492	1.40584	0.204514	33.827	17.0435	6.68294	3.82739	0.251397	69.4773	95.8897	1.96234	21.3714	12.4032	7.69627	10.5295	4.7905	21.1347	2.814	3.88399	65.6993	49.6082	9.9214	129.135	4.67759
TCGA-EE-A29H	0	1966	4.50705	23.4406	36.3414	7.90382	2.0986	1.56478	1.39158	6.1973	7.23828	19.7683	58.2841	11.7347	0.563337	8.31694	9.69107	3.57662	4.95324	39.6122	10.3701	20.2669	1.63254	1.58405	2.47224	14.1098	1.69255	0.223377	33.78	5.02138	6.19854	6.20223	0.235357	14.1418	93.2004	2.50681	12.3179	4.99847	18.0921	12.442	0.29899	21.1716	3.02757	1.58637	13.7797	6.13902	3.90781	11.5723	6.54751
TCGA-WE-A8ZY	0	2836	1.1104	11.7892	63.8249	1.66905	1.49689	0.735335	0.126569	4.65547	4.72519	7.25418	73.1331	6.83481	0.561543	17.3476	7.64479	2.62361	1.6546	18.9475	38.0648	5.97078	1.12126	0.676718	3.07366	5.81668	0.37085	0.164954	14.6672	4.0984	1.32922	1.54183	0.184335	22.9715	26.3557	3.06958	18.2741	2.52152	6.46	5.33294	1.18023	32.7358	2.13962	1.59147	6.37077	4.28552	3.89368	34.6922	5.43139
TCGA-EE-A29N	1	566	12.3821	51.3015	244.505	9.97382	5.07105	6.12002	6.30505	21.3371	16.8447	54.6793	344.472	17.8354	2.10531	16.8827	44.6699	13.6573	12.0314	108.406	70.8582	55.9644	4.9259	10.3007	10.9901	32.3565	6.92239	0.601259	88.9656	23.4945	21.6587	8.37081	2.08737	44.4347	222.245	7.22354	27.0501	12.375	34.5244	31.6107	1.84369	90.8855	12.414	11.3332	38.7243	16.1694	10.9816	52.2895	11.6938
TCGA-EE-A181	1	1026	24.8122	89.1878	344.128	24.353	7.88678	4.60835	4.20668	21.2215	30.4552	52.3353	41.0993	28.7236	2.76565	22.1906	28.5694	8.52131	9.69208	167.024	54.3673	52.3174	3.81474	7.34217	10.4816	25.8956	5.01384	0.443496	87.7995	7.87069	17.2513	8.61696	1.18378	48.0672	198.538	6.4844	17.5582	8.59238	22.3114	55.8615	0.949792	58.7786	9.10191	2.37813	84.5396	17.3996	11.5154	93.5585	8.33081
TCGA-ER-A2NE	1	613	0.102688	0.30216	5.29528	2.30874	0.0879442	1.12204	0.0702295	0.225884	17.0561	5.12059	0.781455	0.94811	0.0400608	6.29189	0.779518	0.801809	0.070024	4.65596	1.38282	0.663111	1.30161	0.292883	0.289324	1.53548	0.0812266	0.0249622	7.74056	0.206735	0.734665	0.202622	0.388672	7.0249	9.45517	3.07028	2.61529	2.72328	0.432608	8.71589	0	26.422	1.61559	6.72056	4.72987	0.55678	0.275808	4.6863	12.5468
TCGA-EE-A2ME	1	3141	117.457	142.165	745.449	150.624	21.0781	13.7883	30.8816	86.7903	40.4741	159.528	490.195	35.7248	9.06881	49.1206	115.701	25.0886	32.3307	336.544	91.9762	334.473	16.3185	63.4765	23.4853	85.6116	45.7313	2.39857	185.323	48.862	70.1981	25.5744	10.3278	92.0866	666.109	19.4354	52.4755	52.2249	120.82	72.8137	1.90452	82.7308	21.7967	10.332	60.449	47.2656	23.6195	57.1225	43.7539
TCGA-ER-A197	1	424	25.4668	83.8426	466.883	23.5655	9.17702	8.39783	0.749504	23.0295	10.2909	48.1228	37.6033	70.7195	0.651485	14.4723	59.3434	9.71015	6.99862	171.68	44.9402	32.1577	5.36672	7.51087	9.64237	12.0446	4.74713	0.139544	54.8804	4.72782	11.9123	7.21953	0.862864	41.0373	187.938	6.22988	84.2228	5.75809	31.9727	24.9688	2.85264	47.567	6.66164	6.95833	72.6937	24.4226	13.2106	344.367	6.77702
TCGA-BF-A1PU	0	387	0.096168	2.17444	7.5056	0.128263	0.0549068	1.67173	0.131541	0.325449	0.718334	2.77946	10.6475	1.63456	0.0750344	8.80519	2.00756	1.99707	0.131156	5.5647	1.59197	0.199865	3.5419	0.21099	0.285214	0.287596	0.425988	0.0233773	10.5914	0.484021	0.356151	0.368972	0.00957877	14.3277	4.16767	0.556178	7.9572	1.90108	0.335687	1.51157	0.0876134	19.3123	2.14916	0.483138	0.699403	0.716963	0.247533	4.5523	2.54452
TCGA-D3-A5GS	0	553	10.3832	63.0714	154.075	27.8243	3.60978	9.42048	0.68551	19.4131	13.8641	27.1812	231.376	21.0329	0.621643	12.298	20.2952	11.682	6.23916	78.6015	24.9982	15.5549	1.03263	2.57126	9.69565	17.7683	1.95164	0.1312	40.0715	0.814936	7.30734	6.89693	0.522226	35.9707	96.7219	2.6755	13.3295	4.49285	16.965	8.74995	0.351221	47.7232	5.21063	0.879404	27.3645	16.1213	8.36985	27.625	6.07333
TCGA-EE-A2GB	0	1803	2.87096	15.3184	65.3254	3.81761	2.13523	1.48596	1.05408	4.21871	2.42563	20.7601	107.968	7.57172	0.672014	11.488	10.1771	4.18719	1.38072	28.2444	70.3597	12.2339	4.33651	2.00899	3.84505	11.5948	0.77451	0.275486	20.3248	6.18298	2.80817	2.14671	0.451517	9.97467	166.089	4.03638	15.3278	4.43922	8.79562	5.13009	0.702076	21.3601	4.39261	1.62494	14.8136	4.36272	3.29749	27.2662	4.01874
TCGA-FW-A5DY	0	587	23.0155	140.58	571.822	21.9263	6.71496	4.38552	20.641	8.52365	50.5625	141.651	306.288	25.0287	3.23766	38.2121	49.8319	18.2524	19.3138	123.536	32.2187	181.34	2.4233	71.964	9.72373	15.8387	14.3124	1.58344	120.408	30.3076	25.8292	29.5619	3.50356	66.2293	467.165	22.7138	69.544	48.4078	157.908	67.6876	3.82439	34.448	19.7286	21.8952	24.5289	35.8089	26.3402	33.6862	28.9342
TCGA-D3-A3CC	0	2644	0.859242	18.0412	31.4537	1.07674	1.13211	4.72718	0.813662	1.59371	6.39573	11.9168	82.6747	7.63511	0.219175	12.7555	9.06893	2.8824	0.732406	42.5869	29.6185	7.05715	7.23184	0.565546	4.85163	17.0223	0.619539	0.301257	21.0053	3.41812	1.51875	3.06484	0.128377	13.9319	58.8989	1.36314	31.103	3.94994	8.8905	3.38159	0.767755	21.3688	6.8892	0.605779	3.79749	3.47734	3.83897	63.4277	6.33197
TCGA-WE-A8K4	0	614	73.0829	25.5541	142.564	141.882	1.01344	16.0097	0.825484	31.236	8.87118	47.6641	41.498	24.8807	1.90198	15.6059	33.7396	6.77057	6.58454	83.6864	23.6042	33.6645	4.04131	9.72022	5.45382	8.79299	6.71691	0.569558	74.192	1.89395	13.6014	2.13258	1.78213	40.6848	109.446	5.31485	18.8159	7.834	15.1949	33.6134	0.388107	40.2944	8.58094	0.829081	40.0011	7.38656	5.67327	50.3537	4.90165
TCGA-WE-A8ZN	0	1794	22.0692	13.6021	273.698	21.9722	0.669893	6.99291	1.08902	11.1745	5.87306	49.6292	135.733	32.1824	1.56936	5.49599	14.4256	10.3866	1.65732	76.3808	10.8975	6.86749	1.04225	1.72839	2.46069	14.743	1.68381	0.224098	111.706	12.1481	7.26556	3.32571	0.317208	28.5481	68.9152	4.31649	36.0886	6.28027	6.41572	18.9162	0.534466	14.3012	5.96338	5.98557	43.0718	3.37965	3.78912	27.1289	4.00163
TCGA-FW-A3I3	0	531	2.70068	7.58153	91.9244	2.58736	0.293187	13.5457	0.0780433	2.47154	1.54978	5.88848	6.84504	6.56104	0.178072	11.241	4.43952	1.40288	0.700334	10.6088	3.98361	4.37052	2.53807	1.50217	2.14907	3.75389	0.839455	0.180307	8.16841	1.43585	0.883638	0.612952	0.0681972	15.0698	23.3539	4.81897	7.4264	8.84978	1.82681	6.77994	0	23.2383	3.98511	0.526809	8.54812	0.889421	1.17489	13.4236	1.90878
TCGA-GF-A769	1	1070	0.641571	3.50241	11.8424	0.435485	0.77267	1.85214	0.0822707	1.97442	1.78076	6.90876	104.396	8.53196	0.484938	22.0786	5.39912	1.97849	1.09373	30.1853	3.81763	4.4019	1.46724	0.422277	4.01364	3.93607	0.237883	0.116969	19.3814	0.575179	0.607502	1.76704	0.0479275	35.8444	21.0155	4.14801	26.2744	8.31941	2.53391	4.82152	0.493172	21.0282	2.71701	0.800351	10.2068	2.46629	2.31552	66.4571	2.52436
TCGA-BF-A1PV	0	14	0.360782	3.453	9.92839	0.350581	0.154491	0.430054	0.407126	1.28199	1.33765	3.78607	13.2594	2.45288	0.182973	21.9404	1.91027	1.20474	0.405934	8.99368	2.83147	1.90398	1.91551	0.474928	1.38031	4.60771	0.85614	0.0789317	12.1944	0.490278	1.01121	0.93732	0.0431226	7.06084	12.2381	0.543289	7.34234	6.57027	1.61545	1.82032	0.345123	99.7485	1.31584	0.411493	2.33524	1.33876	0.811552	6.84156	1.95857
TCGA-FS-A4FB	1	813	0.279951	4.37893	11.5099	0.346713	0.159837	1.45995	0.191462	1.18425	2.81351	2.50028	16.9181	1.49799	0.0182025	19.0007	1.89935	1.5813	0.270444	10.326	3.14557	1.67273	1.64034	0.0614206	1.6398	3.93982	0.0775049	0	13.4831	1.83172	0.647986	1.12013	0.25096	10.3161	23.6117	10.2796	12.6005	7.0071	2.37563	46.797	0.191286	8.96764	3.69541	1.04533	2.40928	0.35576	0.861569	7.89568	3.20343
TCGA-W3-AA1Q	1	2101	8.99393	45.6382	181.07	29.3811	1.29094	2.54545	1.64944	8.59547	16.4592	11.8544	133.379	10.8808	0.744869	17.1524	16.7062	4.58271	2.31274	30.5072	10.007	21.4368	3.35264	5.88666	3.17407	6.09887	3.04044	0.238174	26.1249	14.1491	5.0876	1.1732	0.825771	41.6994	78.3162	1.99026	16.6298	14.1655	10.7229	10.2827	0.343319	43.7143	3.71001	2.88586	5.73711	3.55015	2.80028	19.3553	3.61015
TCGA-EE-A29C	0	3857	1.33692	13.484	51.8326	2.16521	1.47892	1.57702	0.857192	3.36501	4.6073	11.1318	312.114	12.5191	0.499831	5.20101	12.0199	8.74542	1.38649	35.7471	7.74029	4.65153	4.67615	1.2466	2.08165	4.46853	0.832791	0.182807	48.3689	7.19145	2.96791	3.49901	0.233037	26.6363	47.7011	1.65946	32.2056	4.09646	8.26733	3.99262	0.685125	20.3943	5.28833	2.22373	7.57591	3.45454	1.96373	29.5114	6.64531
TCGA-EE-A2MJ	1	2927	66.7863	93.0024	75.9984	49.5568	15.6118	8.85926	11.1589	28.5445	40.1497	102.5	118.091	64.2398	3.59624	27.3573	61.0112	16.4248	19.2195	189.423	49.8953	118.798	3.90219	19.0213	17.0188	44.9031	12.2063	1.86551	131.028	19.904	38.0807	15.8399	2.75454	123.459	435.666	11.1957	29.4874	17.3174	73.4315	52.1397	2.07857	45.2591	12.2452	5.98921	55.3766	22.7262	21.6952	65.0628	20.3747
TCGA-D3-A8GI	1	1780	0.381404	4.07567	15.2461	1.16273	0.244982	0.47358	0	0.580832	0.647485	9.72235	115.303	9.12382	0.074397	2.51711	3.74578	2.56622	0.520167	28.5895	3.58217	1.07576	1.09459	0	0.98977	1.30835	0.165931	0	66.169	1.34375	0.930967	0.815296	0.0379896	22.5278	15.9438	1.01967	24.1836	3.38708	1.62975	1.67858	0.521216	4.87565	1.53425	0.750918	11.8813	4.55605	0.725621	20.8114	3.55237
TCGA-3N-A9WC	0	2022	52.9245	153.586	401.405	238.575	6.28346	11.5462	3.00221	37.2439	9.40447	47.4577	156.116	55.8654	2.9266	25.9254	40.422	20.6869	14.6017	125.121	35.9443	49.0578	2.24756	16.9832	12.6891	21.7529	7.06201	0.766508	76.6746	6.06807	16.1739	2.86016	1.52726	56.9257	181.201	6.0855	23.8592	8.81509	27.1484	30.6897	0.957573	75.3056	6.94178	1.27604	85.2847	27.1748	11.8872	62.3552	8.64021
TCGA-EE-A180	1	2889	1.85122	5.63835	30.4391	3.33126	0.748672	1.07268	0.773709	4.19396	1.95545	5.42185	48.2866	8.78346	0.414596	11.66	6.43112	2.34077	0.525985	17.12	43.1272	4.04584	1.74634	0.564101	1.6471	4.14309	0.447431	0.0750015	21.5529	1.86346	1.84381	1.72493	0.143414	31.316	28.7878	0.505016	9.25809	3.55946	3.93658	2.42479	0.374788	20.4851	1.54452	0.865796	8.95067	2.38737	1.61134	20.1441	2.97143
TCGA-D3-A3MV	0	1378	4.31991	8.81561	26.1708	0.873744	1.46563	7.08037	0.374986	4.45326	4.38663	11.2159	2.82631	9.70637	0.168529	19.4465	8.21085	3.69326	0.475858	44.043	6.12226	6.59292	3.71931	1.42167	2.4392	5.26111	0.149825	0.327152	26.0085	1.88156	1.37609	3.01617	0.0595776	10.2825	33.4121	8.38714	34.147	11.321	5.12374	8.85317	0.77199	36.1272	3.76065	0.730945	13.0745	2.38169	4.65226	41.8214	7.64028
TCGA-DA-A1HV	0	2329	28.3768	698.812	1490.87	24.6549	7.37755	5.85904	2.41204	27.7395	14.8319	48.5604	90.3078	39.5298	1.51823	13.9231	37.2394	8.88982	8.85974	160.076	41.5161	36.2878	2.70493	6.00346	15.1668	38.1668	3.05909	0.65039	79.8742	17.2	19.1212	7.59901	1.10232	47.4309	159.279	3.8087	14.1949	8.68444	19.8936	17.6245	1.05257	55.4253	6.35615	2.59254	87.4744	19.9469	13.0521	92.2481	6.97196
TCGA-FS-A1ZC	1	10870	0.557658	2.99574	3.40468	0.557829	0.328343	0.0519322	0.0715103	1.15002	2.00227	4.78596	0.928325	3.53249	0.0815828	26.1205	2.98642	2.60563	0.843729	20.0149	21.5331	3.46916	14.1287	0.229404	2.18624	1.52669	0.0496248	0.190631	14.8128	0.210505	1.00329	1.1806	0.0208295	33.0551	23.6197	4.48403	15.2907	10.2841	2.93246	3.66498	0.190519	23.2048	1.37711	0.26975	5.3231	1.82482	1.72013	19.4427	1.82054
TCGA-FS-A4F4	1	2028	12.2885	32.453	111.832	0.504128	1.3344	5.08125	0.603177	12.1476	3.16215	25.1621	149.407	11.5853	0.527572	3.40654	18.8465	5.7143	2.02475	74.9138	12.6482	5.66905	1.09682	0.890091	4.89134	6.29905	2.12079	0.0857569	99.5693	0.577062	6.74034	2.39768	0.158124	28.6122	55.719	1.8093	24.6459	7.10264	6.68794	11.2841	1.04455	15.05	4.48859	1.82024	27.5383	8.63748	2.42804	39.899	4.88172
TCGA-YG-AA3N	0	306	64.3012	80.016	219.948	5.16822	3.15091	5.87611	0.740065	26.3422	5.64332	47.4273	68.5051	41.7806	0.919356	9.44176	31.6528	3.54751	6.6247	144.25	50.8624	13.8148	1.69079	2.69066	6.26884	8.60424	5.05581	0.192901	137.865	7.91533	17.4144	2.78366	0.301792	28.3135	131.414	4.5028	30.6329	9.01292	14.449	30.7742	2.10315	23.8915	5.35678	5.09355	38.7547	13.1524	3.61686	138.641	4.69515
TCGA-ER-A19J	1	588	3.14078	21.2074	60.0563	0.718113	2.25946	2.1839	0.343683	3.95396	6.07409	12.4046	128.308	13.6821	0.392092	14.959	15.2828	6.49099	0.956639	56.9048	23.5879	12.887	1.17178	2.0948	5.16046	10.8734	0.457124	0.0916184	29.7546	3.06671	2.24174	3.23639	0.137648	14.0878	67.6942	0.945919	51.157	9.957	9.72334	3.35695	0.972875	50.4582	3.86326	1.04056	8.61907	4.17222	5.65196	80.979	7.53652
TCGA-D9-A4Z5	0	218	0.71751	32.647	70.9627	1.91395	1.63864	2.77965	0.441642	5.39054	3.83935	17.5869	27.2905	303.833	0.447865	5.50287	15.0057	2.3125	2.31591	85.7256	8.80055	5.18721	1.30415	1.00749	5.8094	8.33059	0.306478	0.087209	39.6186	2.63623	2.3432	4.24733	0.0714672	13.6375	37.8602	1.34668	73.6003	12.5954	8.98189	3.13524	0.196105	26.5141	3.54905	1.16909	32.4575	9.65299	3.90247	85.0135	3.70965
TCGA-W3-A825	1	1917	23.5354	54.4886	123.963	43.8232	6.63034	5.66888	2.8138	20.7055	5.83997	36.2842	126.813	41.1616	0.776645	19.0851	27.1265	10.4511	4.70611	111.119	22.7216	29.9273	3.36452	10.8028	10.667	9.82919	3.69533	0.69364	71.0989	19.7389	10.1095	2.29871	0.872479	35.6386	132.044	3.96816	55.1256	12.658	15.4957	24.8243	4.35286	45.7884	9.87082	4.27089	73.3894	17.0007	7.84225	78.7381	13.6025
TCGA-D9-A6EC	0	2359	0.729838	6.92707	19.8018	1.47006	0.610166	0.25892	0.142613	2.39933	3.00191	6.13028	11.9871	7.19798	0.1627	13.8922	3.26481	1.62821	0.402887	26.5818	4.14947	3.09554	1.14702	0.457499	1.59249	4.71374	0.0989665	0.10138	12.3348	0.68219	0.912667	1.26866	0.0726952	25.2951	51.9048	10.8539	8.79829	5.9423	2.22131	3.62175	0.142482	20.5504	1.07493	0.198196	17.9205	1.55462	2.06527	17.9687	1.25251
TCGA-EE-A2GH	0	6699	38.233	43.5296	206.655	68.6407	3.64404	13.0474	2.15088	42.7185	21.7748	61.8061	173.486	35.6884	3.11141	19.586	38.8067	19.9977	10.4286	134.433	38.1459	43.6659	4.63086	8.3341	9.49193	49.3585	4.39003	0.539651	112.228	9.15592	15.1974	7.46295	2.01465	53.6239	219.095	4.32005	21.3723	11.8603	15.2756	30.7064	2.13486	40.3868	8.67292	1.75835	58.452	19.6226	15.4724	107.464	11.4964
TCGA-GN-A268	1	1910	0.668799	4.43651	25.6186	1.97516	0.41367	0.387534	0.11435	3.37613	6.58518	4.68725	0.440762	12.7476	0.101466	38.129	4.56924	1.87033	0.177357	19.2887	3.84341	2.53171	0.799745	0.562476	1.53723	8.86313	0.132256	0.0270962	13.7643	2.13188	0.834998	1.25857	0.166539	18.2578	23.0039	0.900085	7.83632	4.45447	2.79071	1.31403	0.0507756	23.3455	4.68318	0.332971	6.24213	0.47217	1.21002	17.0301	1.82213
TCGA-EB-A42Z	0	441	2.60831	51.9617	98.9003	3.36465	0.905601	1.20794	0.687025	3.47115	2.47008	8.74881	4.01561	9.25277	0.495029	10.1667	6.39153	4.72558	0.853264	22.532	57.6474	4.90543	1.6438	0.881586	2.4932	8.40798	0.526949	0.0128524	22.7563	4.89633	2.39416	1.56487	0.200116	24.7592	91.4055	0.876941	23.3318	7.43522	4.60749	4.07205	0.674354	13.5175	3.33359	0.689175	5.61396	1.63044	1.21888	22.7197	4.9284
TCGA-FS-A1ZH	1	996	19.3424	67.073	273.233	19.7787	10.2458	3.78952	5.38981	24.0711	12.8845	49.8996	144.559	56.6896	2.45437	19.751	56.7381	14.7438	12.9844	121.561	38.2153	54.5683	6.19454	11.6958	12.0884	14.3581	4.91556	0.695525	56.4622	14.3249	13.2073	10.6861	0.989961	65.9531	166.784	5.9595	132.844	15.8707	29.3399	27.9934	5.71642	32.9795	9.60253	4.23938	39.8165	33.2896	21.3805	250.62	15.541
TCGA-W3-AA1O	1	122	0.796468	5.4338	31.1499	0.479226	0.843665	0.562142	0.215018	1.65979	2.90348	6.09939	35.2126	3.61529	0.0654146	25.2655	7.07631	2.69512	0.228682	18.5544	48.1188	4.10711	2.16548	1.71064	3.3381	5.86254	0.288478	0.0917109	23.3878	2.50015	0.793867	1.43372	0.0876826	6.87364	37.5481	0.63125	16.8924	1.72874	3.45126	2.35224	0.114571	16.45	3.2751	2.3052	6.95099	1.32112	1.4496	10.6227	4.01589
TCGA-EE-A2MG	1	3139	33.2186	100.728	167.493	29.6912	7.30858	5.09672	24.8168	25.5803	38.4334	126.425	440.391	23.8864	5.35155	32.8219	60.0502	15.2203	18.5401	174.818	44.7529	176.897	7.03367	30.9859	10.5265	23.9702	23.2049	1.89018	158.967	27.6612	35.6174	33.0631	4.39407	57.2263	498.152	24.2079	48.8706	31.7431	132.406	55.9378	2.79505	44.4398	16.9027	15.528	18.3372	33.5561	20.2808	37.2741	35.0619
TCGA-D3-A2JB	1	5110	18.9822	81.5502	201.931	69.892	3.06105	4.22859	15.9027	14.1344	37.9172	136.615	92.9733	26.2757	2.35008	25.3433	51.1858	13.8507	20.32	146.574	32.4343	112.646	3.03504	18.6088	6.16968	38.1072	12.7066	0.93719	162.675	18.2319	30.9627	33.0442	2.57607	35.2906	446.89	16.2495	23.9911	25.6928	76.5692	89.3575	1.4635	42.336	13.4217	11.3094	26.5785	24.1293	20.4224	22.4028	24.0244
TCGA-EE-A2GC	0	2051	26.7209	147.902	277.385	61.9762	13.4959	2.29698	0.702874	18.8682	11.515	32.2531	155.576	21.4579	0.43435	14.9573	40.8609	9.26255	7.94259	72.0342	24.3295	49.0878	2.58079	15.8964	16.2307	16.7686	2.82495	0.0936856	33.9151	0.711236	6.63906	3.88679	1.74023	65.7316	125.132	2.04667	16.9169	4.0164	29.5653	10.5	2.10669	39.6427	4.54759	0.837274	33.0741	31.693	12.7091	124.027	8.8689
TCGA-RP-A693	0	10	13.6122	67.4123	113.022	9.27928	6.62764	6.08467	1.39643	11.107	12.1396	37.0156	37.4295	40.116	0.983406	18.2611	34.1999	7.66368	4.70989	135.355	47.078	26.606	2.5682	4.41334	14.4886	14.7666	1.56724	0.386045	34.0285	11.8372	8.04548	6.35006	0.843629	40.5337	108.625	3.35033	103.16	7.71849	20.7537	14.0736	1.99799	42.1311	8.18422	4.86711	20.1295	18.9896	12.0853	207.798	10.8901
TCGA-YD-A9TA	0	1496	5.45016	40.4276	145.097	37.1906	10.1883	2.46424	2.04366	22.343	8.77508	31.052	141.707	23.3069	1.65699	27.9499	24.3208	14.2374	6.741	103.543	19.7112	35.814	1.75292	6.18492	15.7014	15.7304	2.11393	0.698983	52.0118	12.1737	8.1433	3.37458	0.887297	21.8897	169.253	2.69472	20.0038	10.3225	15.4187	11.1838	2.15736	40.7303	5.97409	1.88324	65.1423	29.1753	13.8056	109.537	15.681
TCGA-EE-A182	1	447	3.36332	8.46533	71.2676	1.08662	0.676273	3.8348	0.390037	1.93	2.12102	21.4948	11.1478	27.1563	0.387927	2.71844	9.14968	3.68779	0.89745	56.5443	5.80973	0.742411	0.671472	0.134748	0.650538	3.93583	0.798121	0.0106641	67.2881	3.35613	2.72502	2.05826	0.0262176	12.0818	29.4711	1.83823	54.6438	4.2961	2.36563	5.41979	1.39885	3.87344	6.66145	3.69311	16.144	2.98815	1.45321	59.6632	1.25414
TCGA-EE-A2GL	0	2423	28.2611	97.5792	243.25	21.8415	6.42944	8.43973	24.4112	15.2589	35.2395	117.035	337.358	19.6398	4.87544	29.1432	44.0642	11.6655	14.142	117.972	30.5303	115.496	7.95585	16.8851	8.69276	18.4734	14.8565	1.00536	142.963	58.9627	32.0255	26.049	2.41792	42.9276	417.201	18.8466	44.741	29.6569	135.729	62.9854	1.63821	32.3284	16.6207	25.2458	22.9947	26.9946	14.982	12.9718	25.3475
TCGA-XV-AB01	0	403	5.2153	15.3314	165.218	2.43907	0.243627	0.847727	0.680934	5.96872	3.01346	22.3718	152.556	16.1768	0.591883	1.54143	9.25865	3.30818	2.65111	50.1883	6.27071	2.47042	0.816402	0.374473	0.759313	3.05261	1.57512	0.0691515	90.88	2.79194	5.84222	3.55498	0.198342	30.0938	32.8985	2.235	12.7205	5.43317	4.65675	10.8206	1.29583	14.8843	2.52598	0.695262	17.3096	10.4595	1.59178	13.8692	1.75194
TCGA-EB-A41B	0	291	5.32928	3.88453	32.2648	2.26188	0.49194	4.84999	0.130949	3.72583	16.4084	6.70958	12.9424	7.11153	0.298788	23.2109	4.47854	2.06762	0.805157	14.6587	3.23531	3.10529	6.54825	0.60912	0.823402	3.7051	0.492227	0.0465444	9.24372	2.57787	1.61965	0.493249	0.152571	11.1912	39.4442	11.5019	7.67985	3.1911	1.233	4.3488	0.218049	45.1109	4.58708	1.11792	6.452	0.665076	1.02854	13.0799	1.07729
TCGA-W3-AA1V	1	1280	3.11035	18.9403	76.0731	2.06235	2.61049	2.40991	0.93597	10.6102	7.99216	21.8836	6.99882	118.891	0.663333	29.4206	24.6735	50.7014	0.93323	61.1415	15.8041	16.7607	3.2135	6.90592	11.088	12.3658	0.90539	0.136096	76.873	7.07589	63.3647	2.37309	0.33459	29.5698	74.263	0.814569	101.162	8.49837	8.80549	5.18219	0.396714	28.0545	10.4691	1.63863	22.0477	4.49017	6.37691	97.7567	7.59593
TCGA-EB-A4IQ	0	1050	0.482308	2.84414	22.0412	0.508965	0.127095	0.0552802	0.456724	0.998161	0.816263	8.04905	3.1306	6.58625	0.0868425	10.5311	3.6859	3.08796	0.493336	9.07559	13.3939	0.941792	1.19785	0.268613	2.87186	1.89923	7.90601	0.0946966	10.862	2.80096	1.34901	0.475841	0	9.18411	17.7227	2.61125	9.69929	16.925	1.91578	2.15182	0.507006	8.85125	10.9312	2.0251	3.75054	1.45214	0.336311	1.8614	2.25103
TCGA-EE-A29P	0	1716	59.5417	943.939	582.135	102.84	14.2874	10.2314	3.54577	60.8474	22.3627	66.729	116.269	51.0017	3.97329	25.7783	64.0331	15.6416	13.843	239.482	59.4106	87.3697	7.14199	11.1018	18.4105	48.3747	8.54101	0.672161	108.289	14.6476	26.7412	9.07823	3.53909	33.5906	287.088	5.40095	31.4385	8.5692	29.1056	33.9871	2.14126	166.769	8.97252	2.14005	142.444	31.8356	18.5513	159.93	13.8966
TCGA-EE-A2MN	1	1446	21.8326	137.891	122.105	35.2504	9.11262	4.36826	1.16763	23.0935	12.3944	35.5914	131.352	27.5748	1.38592	13.8299	36.6224	7.66673	7.92606	92.1557	28.4888	37.433	1.75698	2.88308	7.80999	22.8075	3.56851	0.528208	62.7544	8.4627	11.9924	9.41445	0.762664	41.2853	124.122	2.59691	17.4328	3.34827	24.8718	16.1336	0.895542	38.6666	6.97416	1.16611	59.5245	21.0386	12.6798	72.4441	8.4336
TCGA-EB-A5FP	0	460	0.270387	0.556332	4.56608	0.397425	0.0496211	0.345325	0.237755	0.490197	0.960002	2.9467	0.890492	1.89666	0.0904146	13.5886	1.60538	1.15508	0.0790198	3.24144	1.50083	0.82571	0.831411	0.177967	1.18568	2.71122	0.916616	0.0704227	4.46751	0.320778	0.399893	0.21595	0.057711	6.94667	6.57263	0.531087	2.97847	3.29869	0.474236	4.51709	0.0527861	10.2833	2.15462	1.08567	1.40461	0.274885	0.0907783	1.77373	1.53304
TCGA-FR-A8YC	1	1059	8.84148	16.5955	32.6877	25.606	1.69109	1.84434	0.302339	8.97632	4.92314	12.4808	22.2959	36.475	0.36792	12.4562	15.0845	5.64039	0.944558	39.9587	34.4595	11.3532	1.98764	3.802	4.7724	3.9817	1.21689	0.0214926	19.2308	2.53649	3.27437	2.63626	0.440326	46.1118	48.1075	1.8138	29.5325	5.17352	6.68331	9.22765	0.40275	15.2189	4.25739	2.06487	7.28752	8.23951	3.52249	102.402	6.84336
TCGA-FS-A1ZJ	1	1441	5.04464	20.6631	25.1102	5.30062	1.44541	0.221075	0.228315	8.22841	9.32462	11.9399	6.18519	16.6957	0.274944	12.848	12.0797	4.69569	1.87176	38.4107	9.79278	10.6301	2.10245	1.24513	2.73925	21.3179	2.94874	0.0405759	12.0123	1.00814	11.7827	2.4763	0.520942	20.915	57.3786	1.17785	8.16922	5.56379	7.98299	5.1423	0.15207	15.7966	3.15002	1.93402	7.6344	4.61947	4.49568	37.6303	2.80051
TCGA-D3-A2J6	1	1321	21.233	10.7556	80.0783	30.1061	0.656657	4.43801	0.423543	20.943	2.84762	14.4311	9.39925	19.0473	0.379657	4.31449	13.2807	6.81978	3.0064	36.4497	10.0621	7.52543	1.3753	1.33931	1.04954	4.46668	1.58856	0.0967778	31.4811	0.44528	10.425	1.6681	0.21149	18.0321	68.1339	9.2099	8.68053	1.94802	3.27987	11.7226	0.0806009	9.8367	1.79261	0.444467	13.6835	3.22294	3.13858	18.0307	2.3005
TCGA-EB-A3Y7	0	326	0.586991	0.709071	14.3834	0.0447368	0	0.466464	0.441595	0.734996	1.19579	5.70849	8.58364	2.3403	0.213731	2.29987	2.86293	1.42376	0.133425	3.87414	2.63821	0.121993	0.673842	0	0.452632	1.11522	0.139294	0	17.6312	1.74308	0.662044	0.154432	0.0233868	5.13336	29.9787	1.14014	4.82936	2.17795	1.01742	2.54647	0.909118	5.84594	1.18937	1.92879	4.92361	0.318269	0.0919675	1.89679	0.955083
TCGA-DA-A1I5	0	4107	17.8797	44.5646	320.393	14.6142	5.83406	4.14188	2.71085	24.1277	15.1288	44.3147	185.816	23.3754	2.45005	13.9324	34.1435	10.365	6.16639	170.901	46.555	30.7885	4.9491	8.69635	14.7785	27.6378	3.07833	0.550594	134.502	24.1989	14.3934	9.02879	0.533246	44.6185	213.344	4.99933	23.6893	7.40199	25.6396	17.5255	2.20421	35.8869	7.21537	7.39501	74.6263	7.04758	9.66678	75.4087	10.4032
TCGA-BF-A1PZ	0	853	2.56189	3.03235	19.371	3.32973	0.352616	1.63596	0.375451	3.91692	2.00061	8.05812	8.15061	8.77414	0.309353	10.7673	4.55803	2.44726	1.01907	12.9641	4.44186	2.44485	1.99126	0.722663	1.92664	2.527	0.405292	0.222416	15.7102	0.897987	1.63263	0.782332	0.00911342	7.54982	32.081	1.11822	5.61622	2.53221	2.40085	2.80436	0.458464	16.1164	2.79176	0.695711	14.5728	2.62001	1.04443	14.0568	1.64176
TCGA-GN-A266	1	308	11.45	292.476	499.792	64.8344	10.3093	5.95369	2.06677	23.8287	16.1431	49.0065	192.809	49.1664	1.06105	22.841	55.267	18.057	13.3489	208.439	48.7128	76.0472	4.0714	14.2991	28.0977	36.4688	3.70513	0.367305	107.163	7.45286	11.9972	9.36403	1.07358	33.9408	183.599	4.39683	107.733	5.76565	33.0283	15.8807	0.871838	50.2657	7.38387	1.1626	106.252	33.3511	19.8859	141.681	19.783
TCGA-D3-A2JD	1	361	8.59889	44.8798	157.21	3.50276	0.818252	4.02536	13.4179	3.5957	17.3831	90.5414	497.875	6.28423	0.578381	6.52288	20.1547	4.84394	9.45825	72.3437	39.3951	15.406	1.79648	4.85739	1.52429	2.48636	4.26869	0.180197	119.444	9.84968	65.9618	15.0061	0.206739	17.9842	232.2	18.6693	18.8155	16.226	30.3725	38.9627	0.810412	9.03539	10.8792	7.83745	15.4067	12.9454	2.05737	18.7988	9.65656
TCGA-BF-AAOU	0	476	1.76102	18.3393	50.6103	52.4909	0.68052	11.9677	0.793131	3.64117	3.18499	9.04676	301.031	9.49066	3.87073	10.5807	7.7519	3.70341	1.31802	17.5626	6.63133	4.04567	0.986139	1.95067	3.1337	4.6242	0.723669	0.109631	16.7124	1.29708	1.57261	2.74031	0.282361	34.1468	29.1711	1.54669	24.492	7.23421	2.66771	5.95454	2.23047	38.2881	5.52895	2.16952	8.71532	2.46715	2.01886	31.4478	4.14419
TCGA-ER-A19K	1	469	3.1637	13.2592	83.6803	13.8146	1.42456	1.70091	1.10415	6.78815	3.18926	10.6443	17.5787	11.2926	0.44534	9.10842	6.917	3.4299	1.10092	23.8995	6.30277	5.88998	1.52105	0.987494	3.96113	10.9817	3.83115	0.190283	26.7211	13.0504	3.33542	1.50165	0.0682217	12.6628	52.9391	2.14609	15.6352	4.05897	6.26561	6.04416	0.713141	36.4917	3.11965	1.86	7.97004	1.93975	1.18262	13.5625	4.25537
TCGA-D9-A4Z3	0	505	2.06452	13.6356	24.4956	1.01812	1.26541	1.38729	0.20764	4.02762	4.30472	16.9773	5.45446	10.2443	0.284264	14.9327	12.2956	2.56229	0.400262	27.2762	89.9768	8.45515	1.97499	1.27892	3.45766	10.7886	0.902978	0.0738031	7.95233	3.7285	43.1456	2.52941	0.338695	18.3502	908.741	5.07548	57.3477	6.42653	5.48162	4.63847	0.442559	44.1726	3.49563	0.412239	2.70854	1.58444	2.92203	55.9382	3.62877
TCGA-D3-A5GR	0	5424	9.90692	43.8641	106.505	28.5888	4.28973	5.39782	3.79223	11.8782	20.9501	58.1887	306.2	14.3581	2.13435	23.9133	30.8746	15.2733	11.8223	96.4181	56.2824	72.4361	2.17483	12.6277	8.89678	23.2349	4.7457	0.606557	70.883	10.4655	11.537	14.1262	1.74526	36.3295	208.811	8.55562	19.966	13.7742	46.9332	29.8768	0.959818	49.1235	7.06496	4.54748	43.7948	16.4041	12.0509	21.5013	13.6511
TCGA-ER-A19D	1	383	10.1808	73.0039	84.9877	20.8346	11.1456	2.79062	2.56178	14.6022	10.9374	31.3453	155.973	29.8684	1.72359	19.9966	46.3704	9.78915	7.99032	167.887	26.1475	39.202	2.85978	6.00556	10.4469	32.7696	3.13386	0.472788	77.8091	24.6174	8.94903	12.7449	1.44934	26.2142	163.818	2.98696	103.997	10.1126	26.9133	25.1809	1.37816	34.628	10.1054	3.18856	30.8394	12.7425	14.301	147.176	21.3271
TCGA-EE-A2MQ	1	1315	3.23037	15.0085	46.9586	2.89283	1.65993	1.23006	0.736428	4.883	4.41643	8.21446	104.775	4.79019	0.434081	11.5048	11.4028	4.27545	1.21155	30.9373	56.2093	9.84665	1.44213	3.35467	3.94401	11.2518	0.792122	0.17014	18.9102	3.60401	3.07242	2.06568	0.289583	70.5117	100.099	1.02225	12.246	6.93606	7.38775	5.00979	0.245251	16.1339	2.81068	1.14042	4.5943	3.30235	2.79572	18.5269	20.5904
TCGA-D3-A2JA	0	3514	6.58148	47.7273	179.941	21.1777	6.30659	5.34897	2.26631	43.5488	23.2897	30.9828	91.4447	50.7319	1.58005	19.2028	36.3439	15.7357	8.75625	123.048	46.8028	45.5849	3.92953	12.0263	24.0988	18.7269	1.74746	0.620932	61.5891	2.67549	7.46095	7.62841	0.495097	28.7019	176.698	4.58025	66.8943	10.246	19.91	16.4504	2.57871	24.7106	11.7172	0.693664	86.4588	24.7285	18.9441	76.7094	18.7913
TCGA-EE-A2GM	0	2296	4.21269	10.6209	37.5348	1.48729	1.8835	12.877	0.158885	4.76438	4.51813	9.34838	10.0322	10.0424	0.145011	17.443	7.55681	2.0224	0.591433	26.0703	5.41997	6.03528	4.08927	0.815518	2.24616	8.23904	0.543941	0.101653	14.6298	2.78287	1.79896	2.08829	0.259167	21.611	30.5064	0.79094	18.3392	4.52752	4.02672	6.0324	0.380973	42.1299	2.44224	4.17646	4.37039	1.40135	2.90149	31.9512	3.3914
TCGA-FS-A1ZA	1	843	6.12744	22.7025	32.8783	14.3121	4.47517	1.52938	1.97831	11.6681	6.37434	16.7717	75.9178	17.6419	1.00714	20.6266	12.6173	24.7101	3.74356	63.3427	11.6451	18.624	4.12849	1.92439	4.99519	18.3354	1.14405	0.430974	33.5042	7.84303	5.9611	4.65415	0.41824	15.1689	87.1207	4.0016	21.5745	8.74059	10.7037	7.97867	1.14765	45.6052	5.37178	1.68509	20.766	8.58514	7.9155	32.242	5.22165
TCGA-EB-A44R	0	624	28.675	30.6229	96.3811	7.84415	2.77153	3.90638	0.840479	17.4674	6.12529	32.5613	32.3382	27.2061	0.735129	23.819	26.0511	5.79827	3.75712	43.9362	15.4739	19.4109	4.26168	2.45358	4.6835	8.23675	3.65505	0.179243	44.6774	5.50492	15.6087	2.2363	1.02822	22.0579	139.529	12.0289	18.5413	11.3172	9.36348	23.8364	0.95167	20.2037	7.27249	6.72467	6.55429	2.83191	5.92761	29.9578	6.80228
TCGA-EE-A2GD	0	19914	0.909066	49.4957	237.391	3.0054	4.86063	1.2813	2.39446	6.07387	6.52674	23.9638	129.621	11.8167	0.661367	15.433	28.8926	6.36753	2.79793	59.3741	36.2572	17.7368	1.35735	3.86495	8.28504	10.2434	0.86872	0.0895878	23.9038	2.5412	2.23961	3.78143	0.499233	22.4568	83.749	1.19842	88.6835	10.1189	11.2408	4.56467	2.08169	63.152	6.769	1.94158	17.9222	9.47917	13.4125	119.424	17.0087
TCGA-D3-A5GT	0	487	0.137103	3.4079	15.5296	0.117553	0.058709	0.81714	0.210975	0.661172	5.44637	4.31121	9.58966	1.12201	0.160461	10.115	0.936691	1.02498	0.046746	5.37666	2.61064	0.702173	3.3937	0.270721	1.43333	10.1298	0.0813369	0.0249961	8.99361	2.32892	0.363504	0.676325	0.368715	30.5672	6.16052	5.52054	6.33591	2.52683	2.35163	3.39411	0.187361	23.0494	1.54425	0.921492	2.94149	0.766612	0.368243	3.90569	1.50109
TCGA-GN-A4U8	0	1487	60.1159	180.604	289.409	53.3052	20.0394	9.55262	22.9717	36.2549	45.9956	152.943	236.595	64.3211	5.59428	28.3621	71.1323	17.7515	21.5634	227.79	55.4438	140.855	10.0663	26.7455	24.6356	56.4562	13.729	1.56976	184.367	44.0992	25.448	26.8692	3.72966	43.3802	485.929	14.7319	26.6627	27.6872	91.7747	67.3554	2.83576	57.3305	13.2284	13.3856	78.7467	40.4606	24.2071	73.0593	23.0232
TCGA-QB-AA9O	1	549	21.5032	67.6538	451.561	35.059	1.39045	7.31111	1.33245	19.4135	5.26252	54.1878	22.9501	36.5216	0.816364	12.7525	10.1884	7.33652	5.4372	83.0922	24.8433	11.5206	3.93465	2.84964	3.4669	18.736	1.93492	0.447291	49.9248	4.46709	6.57756	2.84763	0.58217	33.0151	75.3971	5.78736	15.2186	9.00636	6.61832	17.1489	2.56384	30.6332	4.86357	0.705435	57.989	14.3049	6.61371	58.7837	5.39855
TCGA-D3-A51K	0	1002	8.83227	9.6773	101.27	7.37035	0.525849	1.54825	0.532984	1.60638	5.15727	32.7621	10.7406	25.2433	0.018426	3.20895	6.30581	3.93117	1.93245	28.6254	7.97264	1.15689	0.101662	0.590659	0.987553	5.28435	0.582819	0.189443	78.7282	1.06974	3.11274	2.34544	0.12702	71.1509	36.0611	1.79356	18.3845	4.19727	1.43264	22.6947	0.25818	6.6556	3.70701	2.59731	44.4834	8.23493	4.61445	42.8147	1.12042
TCGA-FS-A1ZB	1	1486	1.73009	27.3587	208.472	4.17146	6.35777	1.68732	3.32379	16.3831	12.3292	37.9501	148.205	29.6241	1.07991	14.1865	30.2305	10.4883	1.70529	166.008	16.0184	24.8728	1.21873	5.9214	9.96362	23.1914	9.42776	0.0917594	143.843	15.7688	10.3416	13.5827	0.441778	20.2158	178.417	4.22199	46.3292	13.5866	23.2969	20.0095	1.16065	28.9524	7.99149	6.84237	60.533	7.85094	9.06127	122.11	13.2379
TCGA-WE-A8JZ	0	731	3.47868	13.4038	30.6407	3.26102	0.893764	3.24818	0.951643	4.23808	2.74016	6.81781	81.9512	6.01489	0.741885	27.0081	7.02428	2.49661	1.36003	22.5141	4.35626	8.4794	6.48925	2.96127	3.48716	4.62637	0.792475	0.219863	23.3477	3.39664	2.54147	1.44908	0.304913	29.4405	42.9636	1.51838	8.19004	7.76122	6.66598	8.17982	0.190154	30.5701	3.73159	0.944677	6.91519	2.52274	1.33921	4.06252	2.54969
TCGA-ER-A2NF	0	1375	14.9094	21.3517	47.1084	6.52733	1.84118	2.12166	4.32499	12.3021	6.95046	25.6631	54.5615	19.9666	1.45956	11.2302	14.9262	5.42696	6.06392	53.0462	15.8198	22.711	2.16346	2.79328	2.47174	11.2279	3.11397	0.213792	52.8625	6.00741	7.74795	5.86725	0.592347	20.5278	98.739	2.43124	20.3247	4.2898	9.93074	13.1918	0.152619	8.56595	2.76538	2.29736	11.229	5.50661	4.33068	28.3008	5.71252
TCGA-EE-A29V	1	787	0.367615	2.85474	29.6027	0.645399	0.213637	0.586874	0.161625	0.693125	1.60476	3.42979	7.93421	5.7855	0.245853	2.97699	1.68932	1.07313	0.25068	7.23702	2.05403	0.596395	6.6127	0.103698	0.782657	0.900749	0.704114	0.00957459	16.1005	0.733485	0.497277	0.259061	0	17.2781	30.048	2.87104	6.18981	2.12743	0.682693	12.7904	0.322953	5.64393	2.87775	1.20866	2.4444	0.64068	0.202763	5.98419	1.4674
TCGA-EE-A2M7	1	877	10.6851	27.9223	79.4765	4.38207	1.75195	1.30208	10.391	4.79896	10.5033	47.8481	37.9007	19.0291	1.31718	20.05	22.1739	5.00866	3.54834	54.1828	15.3622	48.0016	2.79293	13.0461	2.66831	7.98688	7.1826	0.260708	30.8699	19.6124	9.26768	12.1486	1.17507	34.8775	118.954	5.18834	13.853	18.1279	29.7054	31.5607	0.271412	15.8356	5.34749	5.63075	5.5177	10.2773	6.01451	16.1458	16.4355
TCGA-D3-A2J8	1	1992	42.8356	39.4833	51.4732	155.874	7.24857	12.6309	5.00038	35.8238	13.4375	68.7399	33.5418	101.459	2.61466	16.1651	61.6556	49.9333	14.325	151.9	32.951	45.8808	3.42116	16.634	17.7363	23.9205	6.38687	3.4967	99.2057	40.259	21.6258	5.99376	0.997391	55.9084	270.798	7.28454	73.364	20.0319	38.1294	39.2482	2.02728	99.1002	13.569	14.7079	75.465	12.2403	21.8434	101.709	23.7105
TCGA-D3-A5GN	0	4129	12.9245	50.2688	42.8296	41.5218	3.16252	6.4454	0.757646	12.5325	5.05092	15.0766	275.879	18.4974	0.596823	22.6699	17.0894	20.3499	4.26278	61.3108	21.2301	21.426	5.90444	5.27769	8.35467	8.07366	1.18924	0.365474	39.7771	6.13328	5.38147	2.89721	0.788167	74.8928	70.7809	2.9876	12.6954	9.71284	9.98175	8.13419	0.720907	37.4037	3.00861	0.859543	20.6408	8.47363	5.11849	33.0165	5.57117
TCGA-D9-A148	0	4609	7.61646	28.5337	108.973	15.4813	1.43601	19.733	0.61225	7.99229	4.99057	23.8273	47.3193	5.49242	0.565442	15.2455	9.02049	4.87249	3.08136	34.4172	136.019	8.04326	4.03729	2.05761	3.04696	13.3185	1.12625	0.155441	18.3482	2.91798	43.7959	1.66362	0.237781	19.7977	43.5537	2.50264	8.59054	1.99139	6.47553	10.1312	0.155349	37.6902	6.087	0.694591	10.6444	5.76403	2.31857	5.41342	3.91537
TCGA-FR-A2OS	1	736	0.0913031	15.6106	99.1959	1.04378	0.703745	3.85453	0.312216	3.67692	3.94318	8.22235	10.3201	3.92758	0.213716	18.2291	6.29848	1.1983	0.373563	31.9078	8.59089	6.47874	0.917108	1.36215	4.91476	8.12718	0.187775	0.0221947	17.022	0.482512	0.983662	1.99174	0.0909421	10.6247	46.8768	1.1059	23.7302	8.94679	5.1982	5.63996	0.249544	18.6068	3.15044	0.694244	11.3548	1.4078	2.41142	12.4743	9.02454
TCGA-EE-A29E	0	1940	0.162463	85.5808	68.2482	9.50933	0.153051	0.145243	0	0.511317	0.410394	2.07974	1.11271	2.78183	0.101409	8.08543	0.554975	0.323884	0.177256	4.92764	40.8597	0.629467	3.59015	0.0855456	0.404739	1.52616	0.0462632	0	4.44235	0.858574	0.221524	0.406055	0.00970924	2.56083	7.58724	6.11619	4.58766	0.533624	0.703986	2.92642	0.266421	23.6759	1.34192	0.661782	1.15792	0.957961	0.490901	1.7131	1.34147
TCGA-EB-A97M	0	414	3.71548	15.0786	113.779	6.14106	1.41849	2.4679	0.229614	6.02179	3.08232	16.3252	20.8704	21.1352	0.314347	3.60113	7.60761	3.54738	2.07574	59.4293	37.7929	3.49875	0.995647	0.441958	2.44948	3.16568	1.21099	0.130582	56.3644	2.73745	3.83185	1.97268	0.080258	23.4413	52.792	1.17234	9.51209	4.33749	5.81925	10.322	0.244697	9.68162	3.88957	0.419396	66.8379	6.03001	1.36765	35.6682	1.64392
TCGA-D3-A3MR	0	3151	49.7065	27.7032	135.387	68.5379	2.12409	11.7747	4.10605	19.1196	12.0146	70.0046	114.279	33.7031	2.29549	17.3818	36.4603	19.1129	6.48514	118.236	32.2354	29.9142	2.45445	14.7933	5.20482	47.3917	5.6014	0.873174	117.352	9.53013	12.2748	8.19021	1.71734	52.4935	151.674	7.33529	38.9297	18.5463	12.2913	46.5547	0.888245	52.4473	7.08247	3.0239	78.0476	11.5639	14.3911	57.8322	8.80186
TCGA-EE-A2MU	0	1620	22.8562	91.8116	372.647	114.445	7.23753	7.76309	1.74981	43.4185	15.1247	58.9152	169.722	66.9636	2.73429	10.8195	42.1284	14.6991	8.36393	157.484	32.5266	23.1547	2.33632	4.26615	10.4853	36.8088	3.37056	0.961194	114.308	9.29506	11.0728	6.94544	0.565285	35.2028	172.108	11.5127	27.1511	5.09881	32.532	19.0546	1.56809	29.8856	6.61463	2.1223	69.2425	27.3351	10.7556	69.5428	9.11816
TCGA-DA-A1IC	0	3997	3.92922	11.5548	28.6139	5.15549	1.2619	0.86488	1.46577	4.75977	12.4797	9.33802	69.5966	11.3557	0.644504	12.7299	9.15153	4.47295	1.33969	27.0855	34.7549	9.96231	3.68407	2.32169	1.86717	9.70837	1.6635	0.325618	24.4489	8.09021	4.08135	1.61522	2.56168	31.4821	45.2073	1.92942	20.2961	2.63168	9.64168	4.98989	0.549159	24.5304	4.51823	1.12765	4.54621	1.02134	1.49906	10.8212	5.56076
TCGA-D3-A1Q4	0	3408	1.50596	29.0281	107.781	2.85538	2.46937	1.09458	1.28115	5.9852	5.61198	15.6232	208.901	7.72296	0.687814	16.5807	13.9274	9.15323	4.02005	43.2333	15.1223	16.2598	1.73933	2.32089	5.44134	10.0024	0.76703	0.227685	32.1724	5.79564	3.27398	5.24247	0.713418	41.7908	97.9576	3.43894	43.8551	9.20925	9.61603	11.6044	0.953707	24.1925	7.7686	1.33162	6.38448	4.79842	4.62443	52.5053	15.5163
TCGA-EE-A29W	0	5932	0.63233	4.88416	10.5903	0.384032	1.21847	0.647746	1.419	1.78549	2.43139	7.1328	132.658	8.6081	0.339192	22.1889	9.01142	4.13635	0.28297	20.9717	19.881	5.28892	0.737231	1.76883	1.58233	4.29651	0.365753	0.0864629	36.4307	9.07031	1.46694	1.13073	0.307042	25.2732	23.6967	0.957379	40.9451	7.38467	3.52491	4.82661	0.540076	32.1101	2.71321	1.70643	0.603588	1.1049	2.10968	55.7203	8.52771
TCGA-EE-A2MS	0	4942	7.52649	29.8855	63.7045	13.0174	3.35583	3.29499	0.676598	10.812	20.3276	18.5519	57.9799	21.4434	0.484329	13.5351	19.8903	5.2207	3.51859	64.6134	15.0243	20.9753	3.00622	4.62192	4.55645	14.3118	1.83208	0.0990248	22.1008	1.90383	3.60504	5.80521	1.19407	32.6491	66.015	2.97191	30.2024	3.63175	10.3109	13.5925	1.11338	28.148	4.39059	1.21686	23.1367	6.74453	8.77904	68.1595	5.29187
TCGA-D3-A8GQ	1	884	2.59553	9.62604	19.0042	3.17546	1.30642	1.62836	0.280281	3.9989	2.17066	7.55755	2.36453	11.9248	0.426346	25.1485	9.15152	3.38152	1.76992	13.3867	6.87792	6.74282	3.10372	4.49568	2.89681	1.9946	0.540283	0.166038	11.3035	2.54395	2.18463	2.23128	0.44902	11.224	40.9718	9.80857	23.8169	2.08561	2.82819	30.2969	0.124455	34.7839	11.8859	6.99283	5.03376	4.97651	3.50093	35.4693	2.82513
TCGA-WE-A8ZX	0	1089	18.4114	21.4637	135.591	37.0136	3.70401	4.75219	1.09062	11.2595	11.0453	34.6528	66.3021	29.7818	1.13113	13.8376	20.7719	10.9102	3.29525	89.0817	27.53	23.3824	2.25362	4.42108	7.56721	17.0868	2.64895	0.317168	58.193	12.3311	9.00512	3.21018	0.592033	58.3549	592.317	15.6137	23.8035	5.97859	10.5048	27.344	1.32076	19.4805	5.65025	10.9248	45.5123	13.854	7.59283	67.8855	4.99318
TCGA-EE-A20I	1	412	5.32144	17.123	44.6952	5.63159	1.38024	1.31395	0.71748	8.69046	2.99821	10.5011	95.0604	12.7872	0.557556	14.2716	11.4782	5.21344	1.70032	35.3578	9.04517	8.04408	1.54902	1.68121	2.90845	6.98081	0.988579	0.332635	28.7447	1.53812	4.77588	1.94003	0.172642	19.9767	49.5692	1.57281	7.36082	1.64244	8.48787	4.71744	0.041555	28.3405	2.53341	0.953766	14.2421	3.64786	2.0214	14.7391	3.70382
TCGA-D3-A1Q1	1	504	0.509488	6.12491	6.9958	6.60718	0.218168	31.5518	0.0653334	1.8589	3.64565	4.72805	0.477523	1.82416	0.0248453	11.003	3.925	1.79336	0.141141	22.7396	2.85961	2.5597	8.15622	0.209588	0.481643	3.12574	0.105789	0.0580549	15.0725	0.625046	0.506555	1.32995	0.161757	1.34745	38.4444	1.84508	11.7444	5.50846	1.92025	8.57372	0	14.5832	2.88067	0.350217	7.52653	0.258982	1.07977	19.5775	2.34603
TCGA-EE-A2GJ	0	5983	17.911	121.2	298.16	29.4139	8.62621	4.1756	1.49994	52.5114	19.4435	46.2485	449.269	22.1415	1.04574	26.8998	53.4262	8.68386	11.7982	204.383	59.5799	45.5625	4.95378	4.06328	11.5997	29.1719	3.26724	0.266568	72.7467	5.02863	12.4603	14.7992	1.16507	20.5376	144.829	5.06564	39.8762	3.22387	31.1064	15.934	1.22106	109.32	7.6388	1.10845	33.1414	18.2296	22.5125	173.791	12.4693
TCGA-EB-A44P	0	741	3.61168	5.42886	64.2467	5.75618	0.291117	2.21589	0.217947	3.68833	1.14259	13.3295	11.8689	13.294	0.447563	15.9042	4.33023	3.72716	1.15898	14.3908	5.59794	4.8632	1.7072	1.67801	2.91101	8.40905	0.947803	0.247894	13.2761	3.20786	2.04925	0.712651	3.11069	62.6829	37.7935	1.01541	20.0025	6.01672	3.62102	14.0452	0.696793	20.4826	5.5835	2.977	21.0134	0.92874	2.16836	11.1288	1.69608
TCGA-DA-A3F8	0	1319	126.8	95.9157	238.766	101.044	27.8807	13.0233	2.43655	71.1988	16.9025	118.295	61.0993	122.285	4.22522	24.4724	89.0131	35.2441	20.256	245.376	81.1127	136.118	7.42982	16.2581	19.3854	47.1969	13.6245	1.73209	166.986	20.7285	33.9768	11.1227	4.78823	125.965	483.527	8.46982	34.5101	14.6953	62.0485	60.9708	2.81299	91.4111	12.8352	11.4292	77.2474	36.815	42.4647	165.671	16.2887
TCGA-FS-A4F5	1	874	0.548467	6.0429	21.3981	5.17285	0.754905	1.98468	0.281327	2.62506	1.73982	7.62463	26.8054	6.09154	0.106984	12.0837	5.39765	2.46018	0.681223	26.5153	19.0626	4.81537	0.983778	4.04832	3.2068	5.45823	0.362566	0.114279	22.2766	1.44925	1.77071	1.27548	0.117064	36.0149	24.2405	1.16706	10.2419	1.27248	5.14934	2.84487	0.267685	50.4533	2.30434	1.03728	15.9554	2.2901	2.15706	15.9908	3.13651
TCGA-BF-A5EQ	0	323	13.3642	35.9845	73.1115	10.7641	1.93234	4.84889	1.4244	10.8148	6.87697	26.4001	89.1733	19.1204	1.84509	10.8876	20.998	9.68824	4.12756	48.9656	13.934	16.5798	2.30373	4.14107	4.88365	12.8464	2.60503	0.332251	52.3267	8.22226	7.4722	4.58051	0.298209	50.4464	80.9434	3.56529	33.4732	11.7974	19.2093	13.913	1.4824	31.8294	5.26733	2.66888	11.8653	7.01382	3.27772	22.9503	7.38327
TCGA-XV-AAZY	0	405	7.92892	7.96045	44.1846	2.99542	0.273181	4.14175	2.43086	4.18684	2.0794	22.1294	88.4891	26.4773	0.639981	2.3932	7.17344	4.24699	2.39267	29.3921	5.06543	1.21763	1.01352	0.239943	0.91224	3.05417	1.27599	0.348931	75.7362	6.63968	5.22387	1.67841	0.081699	23.6935	44.9454	3.62493	15.5151	6.07009	3.06059	11.066	0.622725	6.80737	2.24855	6.81225	18.5257	3.33551	1.5146	13.6787	1.76698
TCGA-D3-A1Q9	1	961	7.84296	18.2854	47.4547	5.65962	2.00594	3.43708	0.61891	9.80009	4.93057	15.5967	120.243	14.5661	0.539948	26.9217	12.7795	5.83682	4.27129	48.8465	16.3459	17.0612	2.72445	3.5271	4.02587	7.62267	1.70956	0.129403	28.0702	0.884151	5.34079	4.51663	0.57264	8.44715	66.5296	5.43703	20.2488	3.44514	6.1896	7.96551	0.727462	47.1283	4.50479	0.722799	24.6226	8.73108	5.86205	55.4977	4.62212
TCGA-D9-A3Z1	0	813	24.1288	61.8977	173.409	11.6315	7.20594	6.40349	1.59354	25.3904	16.2863	47.8241	46.9596	34.0297	1.91899	16.7693	34.1223	8.33541	11.4046	111.311	44.3139	53.0828	4.97808	10.7694	12.2314	54.9525	3.63698	0.547524	67.1084	6.91907	12.7475	10.4552	1.71741	20.8422	164.959	3.00021	30.2727	5.35723	24.5308	22.0718	1.41518	37.7287	6.56333	1.09676	29.7115	23.609	12.9162	93.6532	9.17674
TCGA-D3-A8GJ	0	7342	82.0452	36.9025	556.97	229.806	5.58855	21.4519	2.4552	46.6597	7.55706	72.6967	55.3085	59.8176	1.95488	13.8568	44.1882	14.9101	8.67006	188.286	42.0211	46.4393	7.19048	15.6048	10.7302	39.1349	6.24725	1.07721	128.552	46.8368	18.734	3.08678	1.732	70.7729	220.477	5.76588	26.3401	12.9447	17.9191	51.5776	2.91288	45.3748	7.15366	6.26063	216.756	23.3616	16.3214	114.638	7.93263
TCGA-D3-A1QA	0	2765	4.43487	11.4066	37.3495	5.6333	1.45222	0.863789	0.475773	5.53249	4.99556	7.64769	19.5541	7.8828	0.497556	28.4286	7.99558	3.27936	1.31443	20.8346	8.39837	8.29394	1.41418	0.95392	4.55193	14.5324	0.770383	0.211385	11.6386	1.37865	2.5983	1.74444	0.199213	13.8295	32.3369	1.48027	7.47582	3.65489	5.71491	3.07532	0.0792229	46.2487	3.07307	0.484098	9.23338	1.82703	2.36479	4.63396	3.0744
TCGA-Z2-AA3S	0	2950	8.07903	14.2121	73.5388	10.8933	2.1064	3.39777	0.634968	5.65558	32.7838	13.4078	5.42482	7.99797	0.368558	17.5027	13.0386	2.85755	1.31065	38.5404	37.1095	16.6769	3.13198	2.22994	2.72457	9.40416	1.32191	0.118785	17.6129	10.5509	5.15759	2.89259	0.817688	9.27043	49.6127	1.29039	8.09793	7.09773	7.63449	9.46253	0.53422	18.9142	12.6501	3.39709	4.64367	2.05336	4.32017	29.7798	4.33205
TCGA-ER-A19L	1	4000	0.471517	12.9251	25.0195	13.503	2.09985	11.3113	0.967426	3.1116	1.92111	6.82561	577.717	9.67658	0.515056	11.9297	8.89913	3.87753	0.643063	27.4133	5.94512	7.05561	3.24769	0.713801	1.55225	8.18687	0.458755	0.017193	10.6953	7.08394	1.23823	2.09337	0.197254	9.35273	25.4763	0.509377	30.5559	9.99794	5.26118	1.95658	0.515488	33.6424	2.12435	0.902723	3.80642	1.84554	2.5487	39.1338	10.6691
TCGA-FW-A5DX	0	640	0.930914	6.66063	14.4189	1.30368	0.896911	1.87254	0.334248	3.94584	7.26328	4.95382	12.8558	3.01803	0.326852	18.0235	5.94926	2.87657	0.539579	27.5078	4.80276	6.98567	4.24121	1.40926	1.59442	7.49212	0.342406	0.0169721	12.2934	1.61645	2.25659	1.98994	0.333804	43.6022	39.0177	0.457119	13.1846	6.36164	3.44557	4.85055	0.127216	29.3909	1.09013	1.57368	5.17927	1.82182	1.79711	12.7054	2.78162
TCGA-BF-AAP4	0	335	29.4526	20.4979	192.774	28.8506	1.96794	5.65677	0.614948	22.2742	5.5522	23.7793	15.4563	32.8806	0.670385	12.8093	19.1232	8.60428	3.51538	57.0873	15.2498	10.714	0.716808	2.4199	4.87123	10.8615	2.22856	0.524583	55.8922	8.11584	8.95059	2.29991	0.382126	35.0681	80.2898	2.19783	22.1896	4.30974	13.4782	14.0765	1.47452	21.5631	4.86555	2.34411	21.4782	4.81437	3.05906	25.2154	4.24776
TCGA-D3-A8GK	0	5177	0.257954	1.24641	10.8637	0.235916	0.13255	0.230612	0	0.707098	0.672632	5.04921	2.82907	1.85121	0.0805068	8.14997	2.67289	1.2085	0.193492	6.06958	24.7449	0.436541	1.03642	0.0339567	0.275414	1.49748	0.232609	0.0376234	15.0509	0.311593	0.78162	0.424159	0	24.2051	7.94252	9.23822	3.8873	2.51357	0.540255	8.22259	0	18.1288	2.91466	0.315227	4.01471	0.262245	0.173208	2.80775	0.847272
TCGA-FS-A1ZT	0	1617	17.9069	32.7126	80.9609	19.7327	7.3043	2.69565	5.75723	15.125	11.884	36.8771	67.5077	19.0125	1.46919	18.3596	32.1826	7.91265	9.25259	89.133	23.5042	60.0329	4.15897	18.299	8.65609	25.5256	5.44966	0.551973	44.1687	6.96857	14.0683	9.59229	2.37202	25.0562	166.05	3.51723	22.2169	8.83935	22.9317	20.4915	0.201823	26.0962	5.03653	3.11322	27.4696	11.805	14.5775	64.1435	10.6028
TCGA-WE-A8ZT	0	359	1.99579	8.3247	34.1536	2.48441	1.15848	1.38775	1.04646	1.46339	2.16839	7.26189	9.9069	3.18284	0.15572	12.053	5.74448	1.34836	0.907298	13.1965	3.57202	8.71042	1.30465	2.18935	1.67708	2.94916	0.989304	0.210233	8.91164	3.11394	2.39656	1.06473	0.583116	4.64491	38.8766	1.42284	14.6867	8.02826	6.26191	6.65041	0.363651	11.5896	3.29855	2.90863	1.51599	3.33656	1.39967	15.0858	4.02627
TCGA-EB-A5SE	0	401	1.85446	4.36181	22.9525	1.10418	0.397049	1.66941	0.673775	1.8239	4.56487	5.16136	15.5911	3.81841	0.331587	12.2386	3.02444	2.06031	0.395179	9.78985	3.32039	2.81314	0.831579	0.737439	1.15155	3.32344	1.1185	0.0140874	6.53588	1.2542	1.44381	0.698802	0.196257	10.0543	12.9629	0.379424	7.42728	5.35792	2.2461	2.93306	0.211187	15.6778	1.67845	0.645237	2.64119	0.824821	0.907966	5.91362	2.74946
TCGA-EB-A3Y6	0	126	3.71147	12.6026	77.8298	4.03986	0.862275	2.23558	0.769596	5.19112	10.1508	9.37419	25.2307	7.25786	0.708559	14.2357	7.53061	4.80156	0.780806	21.775	10.8812	7.08634	4.3626	1.37736	2.28346	7.25141	1.03065	0.14397	13.768	1.25197	1.90425	1.5322	0.814081	26.628	34.9738	1.35718	18.4898	5.64861	4.53391	5.65993	0.377701	16.3922	2.54832	0.627253	6.40354	1.98696	1.6305	42.2381	4.1518
TCGA-FS-A1Z7	1	237	1.65102	14.7619	65.2929	7.94828	6.84987	1.91335	0.752766	6.20192	9.71643	22.6097	151.05	13.8348	1.88935	13.6563	28.095	8.59431	1.35101	181.028	11.5932	15.9555	4.18545	3.09102	9.92371	12.1984	0.444026	0.0936466	78.5096	14.4035	6.41087	4.30748	0.592016	19.1931	160.439	1.36922	51.7889	5.73756	12.0296	7.5257	1.60443	41.884	6.07404	2.8844	16.7036	4.81164	6.7625	91.1954	14.1096
TCGA-YG-AA3P	0	439	0.651972	3.84463	22.1316	14.3908	0.601313	1.4198	0.0514489	1.80754	1.30774	4.49777	1.06639	6.18798	0.0586957	6.94013	4.32579	0.849843	0.393288	17.7558	3.69079	4.2548	5.61328	0.891255	1.67332	2.46146	0.309427	0.182869	11.3239	0.832977	0.569862	1.40191	0.0899161	5.94215	20.6323	0.344773	14.4268	2.54412	2.97001	2.45945	0.205607	6.50801	0.896631	0.817157	4.08508	0.815775	1.04394	21.4516	1.84174
TCGA-EB-A3XB	0	796	3.29292	15.3924	133.681	3.97108	2.59658	1.31637	1.19469	4.6274	4.27035	17.8878	4.73679	7.71037	0.422991	11.9344	12.4833	3.16227	2.13594	28.1156	98.7442	7.20728	1.64229	1.66518	3.57297	13.4364	0.905297	0.16107	17.4553	9.42873	2.82907	2.17905	0.827976	42.2911	39.638	1.03854	28.0384	2.44017	8.74406	5.7944	1.37195	24.8558	3.22361	2.19196	11.507	4.16421	2.06279	34.2169	3.37996
TCGA-FR-A69P	0	478	1.48194	10.0191	55.7262	2.07389	1.05034	1.52283	0.576656	4.07264	4.01833	7.70164	250.451	6.07998	0.697752	13.568	5.46963	3.05625	1.09767	36.5345	6.32478	8.23835	3.48308	3.49799	3.22815	8.89964	0.594195	0.0931662	31.21	6.79001	1.65164	2.63845	0.473364	11.5147	36.5316	0.75279	20.5026	5.79072	6.12631	7.06025	0.0698336	31.8802	3.48086	2.83095	7.99041	1.97416	1.47546	26.942	4.58082
TCGA-D3-A51R	0	1941	0.40763	9.61142	5.32604	0.699009	0.152733	0.0759215	0	0.232789	0.664326	1.78238	2.54323	1.18682	0.0198782	32.1548	1.01534	0.990411	0.260594	2.13794	2.0978	0.48788	18.9736	0.402448	1.22406	2.0168	0.0967311	0.501644	4.55626	0.923235	0.0771968	0.117298	0.167483	12.1013	9.21441	4.30353	6.79951	8.83299	0.699178	5.43005	0.208896	2.29492	1.32091	0.767959	1.25995	0.725219	1.55673	2.25312	12.0756
TCGA-WE-A8ZQ	0	1923	0.203885	2.22607	7.20716	1.28196	0.240091	0.0759476	0.10458	0.439863	2.90743	5.15928	51.5325	19.7658	0.377815	13.1298	2.61177	1.85448	0.260684	11.588	5.95455	2.16784	1.13369	0.201293	2.69839	3.52389	0.133051	0.111515	14.6062	1.34685	0.334635	0.921944	0.0609237	38.0419	10.1375	0.46721	27.6291	5.2179	1.85898	14.6133	0.139312	11.9559	5.19432	0.768223	1.70522	1.19184	0.667401	20.7619	3.42977
TCGA-D3-A3BZ	0	3976	24.6127	42.2452	288.517	44.7994	3.46456	3.71801	5.89538	14.6435	11.2141	47.2869	346.654	47.4105	1.90269	9.0928	28.1118	23.7234	5.07891	96.9329	27.2495	24.4143	2.63121	8.3861	7.65281	15.9223	4.10009	0.59279	140.019	18.0107	10.4631	6.8633	0.361516	58.0143	205.682	13.107	37.3598	10.7762	26.8404	17.1681	1.75666	35.7592	7.78679	5.39021	36.4601	8.22539	5.54697	35.6224	16.6524
TCGA-D9-A6EG	1	1396	0.104676	1.6049	6.75057	0.0797779	0.224117	7.01859	0.214768	0.850182	16.0074	3.90831	108	2.28438	0.285855	20.1283	23.8582	1.7564	0.297416	17.396	109.024	1.57722	0.500684	0.114829	0.807165	7.10788	0.0579596	0.0127228	9.3842	0.158053	0.343608	1.60647	0.396197	2.73149	14.9072	0.445472	13.7719	1.28613	2.62071	6.71284	0.143047	14.6571	7.92868	0.284261	10.9371	0.673978	0.948874	18.5741	3.12779
TCGA-EE-A3J7	0	1949	6.8084	6.44	22.0831	19.6382	0.867153	1.09249	0.35818	5.12214	2.21917	7.8347	4.5013	8.92368	0.313284	12.079	5.86408	6.35152	0.738072	13.2518	7.27718	7.33146	2.45495	0.98817	2.87352	6.55972	0.720824	0.11458	11.9941	2.84681	2.07181	2.39979	0.271259	9.9912	34.5532	4.38905	10.5662	8.51823	3.85798	3.88545	0.143141	17.5159	2.9276	0.881784	4.4691	0.887392	1.75832	27.1964	2.76349
TCGA-DA-A1IB	0	2060	42.9292	162.849	326.961	47.8828	18.2384	10.9453	27.5853	40.7444	46.555	158.674	407.843	33.4945	3.72023	33.4837	79.491	27.0889	28.0445	300.152	75.66	188.093	6.28584	110.228	24.4195	110.682	20.8301	1.91674	176.238	49.2508	41.3515	22.7504	4.32965	65.448	498.162	19.5909	18.6745	36.2042	91.5382	75.728	2.57871	49.3164	16.9586	10.569	98.0014	40.9542	24.2778	65.7901	29.2453
TCGA-WE-A8K5	0	3514	7.39248	29.4833	90.9066	19.3487	1.84934	3.24649	0.798285	11.3566	4.32767	14.1023	99.3724	12.0261	0.591972	12.5523	13.003	7.03911	3.87362	48.1325	10.8826	12.2072	1.92616	2.12553	7.58129	9.93819	1.59729	0.312115	55.5853	2.64365	4.46031	1.43308	0.232524	66.9264	49.6535	1.56664	14.8775	5.50942	8.92151	9.22835	1.27609	24.6374	4.59797	1.66413	16.4969	6.2497	3.12199	13.9953	4.61485
TCGA-EB-A5UN	0	1792	2.62776	2.69044	23.1575	2.89281	0.750155	3.98788	0.249604	2.42081	1.07063	6.10262	70.4912	6.31053	0.702413	13.6911	7.90978	6.11176	0.680255	9.44829	54.7193	6.43645	1.99009	8.87204	3.85339	7.52461	0.38107	0.0354876	9.59312	0.991927	1.32705	0.160032	0.378064	32.1745	29.7336	4.0144	11.3768	1.51843	1.8802	4.45156	0.465501	32.5501	3.8367	2.02186	1.45102	3.01777	2.46697	8.3175	2.13113
TCGA-EB-A82C	0	17	0.548399	2.65406	5.73224	1.1755	0.0978458	0.20428	0.140646	0.811944	0.912359	2.12579	3.42661	2.76181	0.071314	8.60989	1.6912	0.933842	0.280469	5.53944	1.27001	1.05832	0.688559	0.300793	1.11817	0.868246	0.986861	0.1833	7.14736	1.00055	0.380803	0.285552	0.0273115	20.8127	9.37518	0.403931	4.73069	4.34471	1.05614	5.53818	0.249808	12.5128	1.02947	0.465388	3.45657	0.557521	0.322204	3.8473	1.0424
TCGA-EE-A185	1	151	0	0.872784	7.24532	0.0947457	0	0.3293	0.0566806	0.224376	1.39569	1.95327	1.21192	1.25214	0.193993	7.32343	0.581945	0.46813	0.0753529	2.16674	1.02363	0.344485	1.38745	0.036366	0.196637	1.66205	0.170446	0.0201464	2.42259	0.250276	0.139513	0.254382	0	1.92884	18.518	0.578791	3.86158	1.41149	0.718246	2.50111	0.0755048	17.2715	1.71878	0.157544	1.12512	0.449364	0.0741993	1.59745	0.693144
TCGA-D3-A2JL	0	5219	42.5287	23.9683	157.823	67.5079	2.31652	8.35196	5.68344	17.6679	5.39079	46.0355	90.4405	22.3822	2.72073	16.4362	18.7025	8.07239	5.92237	68.8966	41.8446	19.7455	2.52524	9.11618	3.16053	23.2699	4.89525	0.463437	72.7624	17.5669	11.0103	2.80795	0.652449	32.8035	91.689	3.94731	14.4579	7.46316	7.15489	25.5247	1.38059	32.858	7.61509	2.11071	37.2818	11.5793	6.87112	19.2048	5.471
TCGA-FR-A8YD	0	1999	1.26692	8.28271	52.8161	5.06924	0.561884	1.61805	1.02119	2.43467	4.70096	14.2448	109.588	7.37732	0.28243	3.31931	5.34536	2.41296	0.941062	45.9239	3.34149	1.93447	1.23362	0.268032	0.986323	2.3879	0.386539	0.197983	48.6142	3.41599	2.82202	1.63682	0.0405614	37.7188	32.0298	2.38477	7.9179	4.92916	2.27109	2.88034	0.0618334	8.43407	2.28123	1.47449	16.2561	2.85199	0.835508	23.4323	1.29009
TCGA-D9-A1X3	0	551	0.106473	3.82553	6.43477	0.121721	0.197569	0.211528	0.0728182	0.270242	3.32584	3.83011	25.2054	0.759636	0.0692291	12.737	2.12166	1.14976	0.0968068	7.79615	3.78083	1.24076	1.47691	0.1168	1.26311	3.61494	0.0673765	0.0905883	7.43773	0.375121	0.690051	0.758662	0.424209	13.8355	7.60767	0.418263	8.27254	5.2458	2.1018	2.3095	0.291006	23.2651	1.54189	0.419254	2.37467	0.99224	0.643442	11.8609	1.85384
TCGA-D3-A2JK	1	368	0.28865	2.01163	9.43552	0	0	2.15046	0.88835	1.90484	2.11689	23.524	59.4381	7.99525	1.57652	3.36879	3.28677	2.58952	0.29525	49.3161	5.57058	0.899847	0.414199	0	0.128411	12.4914	0.205491	0.105251	128.557	3.48672	4.73759	1.70868	0	12.6724	35.6145	2.55132	19.8184	8.16415	1.56348	14.4277	0.39446	8.88159	3.92206	1.29338	42.1954	0.73363	1.74438	24.5458	1.44848
TCGA-EB-A5KH	0	1162	0.324686	7.74368	18.6147	0.309319	0.347584	0.564415	2.22056	0.631805	0.992154	9.84726	29.7714	2.92966	0.295556	4.91714	5.14512	0.943961	0.71957	16.1758	3.11909	2.72326	1.90246	0.213706	0.337032	1.1709	0.796165	0.0394636	24.0636	1.87929	2.35024	2.02877	0.0161701	5.92505	74.7399	1.66521	10.0602	4.02884	2.34488	4.79721	0.0739509	9.00099	1.70276	1.41076	2.83362	2.61319	0.799394	5.19991	3.1969
TCGA-EB-A85I	0	362	30.7773	10.7946	214.241	10.3485	0.79678	5.99457	0.567497	9.19021	2.68414	27.4165	6.88868	26.0231	1.90305	7.77674	11.5529	9.62466	2.64057	35.2646	36.1166	6.2262	0.505143	1.88672	3.42297	5.57345	1.82587	0.110024	53.2508	3.91058	7.27623	1.05846	0.601091	67.113	64.7161	1.62983	12.8995	5.38673	4.75783	13.6828	1.51194	22.8295	3.64135	1.2496	20.884	1.48266	1.80659	9.27993	3.13155
TCGA-XV-A9VZ	0	11	0.979058	164.252	39.0407	0.635947	0.247735	0.663093	0.776115	1.96539	2.99175	34.4961	44.6639	7.42402	0.208337	13.8193	2.91374	4.9683	0.394508	10.2883	1.68334	1.6549	0.478943	0.937321	1.04929	1.55008	55.1999	0.259634	57.2328	6.41718	1.37094	0.146353	0.039894	13.4646	109.26	3.10309	4.78695	15.7785	3.85678	3.94514	0.121632	9.84322	6.97772	2.35662	4.56354	0.475051	0.149411	1.02177	3.4919
TCGA-BF-AAP0	0	454	47.5283	55.6934	426.322	95.2461	5.35819	17.391	7.58693	30.8521	24.0914	93.1553	351.931	32.9428	3.84237	16.2166	34.4031	13.1891	16.1572	177.594	51.2011	57.5057	2.7914	13.519	8.84113	31.5571	10.4301	0.881854	147.742	26.7528	27.516	15.3191	1.41393	92.4946	267.016	12.6904	20.042	17.416	42.362	47.798	2.44284	45.0929	10.4838	5.75384	77.6207	21.5404	10.3673	62.2937	14.015
TCGA-DA-A3F3	0	470	2.91463	20.104	26.4056	3.00248	3.04475	1.14536	0.328573	4.35732	5.93755	6.78185	15.4846	6.21011	0.212417	15.0055	12.2814	3.28839	1.61622	30.9708	7.03828	11.8533	1.24091	1.93946	4.53107	9.44884	0.600438	0.221896	13.6565	3.79635	2.06231	1.91703	0.210555	16.8737	549.077	0.838803	11.2547	4.9094	6.02569	19.5281	0.262618	31.9076	2.01564	0.743663	22.758	5.04705	3.26897	23.8589	3.3679
TCGA-XV-A9W5	0	392	3.11642	10.5456	50.4615	3.3252	1.31224	2.7087	0.799257	6.90794	1.77762	9.58696	5.61509	27.433	0.87131	9.39589	6.57963	7.24831	1.34591	20.9672	10.9861	5.2971	0.857115	1.91445	3.28114	3.94723	2.72393	0.0946955	16.3902	1.88222	2.51813	1.0078	0.232807	75.4698	38.9103	1.42828	21.5433	9.50633	4.78269	4.77593	1.13568	17.1861	3.43585	1.41755	9.67033	2.32339	1.90076	20.7149	3.69638
TCGA-EE-A2GO	0	3857	0.393651	4.83359	17.4849	0.642893	0.349171	0.754127	0.0576905	1.0705	0.847754	3.73548	0.516063	9.52299	0.0987247	15.8689	2.46531	3.54551	0.498521	12.8697	55.8486	2.3354	0.221913	0.314619	2.17653	2.18135	0.180155	0.0512635	5.14508	0.721751	0.546696	1.07265	0.0420101	59.179	16.8285	0.865246	12.8802	5.09495	1.4824	2.32028	0.883777	7.67369	2.49341	0.37797	6.35977	2.52983	1.12338	24.1496	2.82198
TCGA-FR-A44A	0	5299	58.1466	237.506	519.935	131.143	32.9148	12.3703	4.53371	80.9385	15.3566	83.7449	71.5518	72.8111	4.58118	23.0391	78.0983	29.0272	17.7912	295.391	67.4431	120.121	12.3435	18.5956	27.1455	70.7526	9.94793	0.8863	89.0736	86.3431	29.1655	5.09721	4.01832	101.402	360.348	6.36567	24.808	13.4905	39.9417	43.2117	4.357	81.2091	9.16535	3.87045	137.036	63.9919	33.9354	260.034	15.3727
TCGA-D3-A2JH	0	1280	135.446	114.788	309.144	93.7636	10.0905	14.1514	2.61157	72.3674	14.0422	77.852	110.62	76.8004	1.04407	27.847	57.4359	17.1936	11.9848	172.923	58.9215	81.556	4.73015	14.9513	19.7173	52.0002	8.96861	1.43998	117.368	13.4288	22.9681	4.57238	3.11106	80.413	332.37	5.38488	23.753	12.5841	30.3003	41.6759	2.00706	61.6077	10.3164	4.13463	37.1237	21.6336	18.1895	70.1616	13.3926
TCGA-D3-A3CE	1	1832	22.9646	45.1895	202.629	24.6984	7.6249	3.15854	1.81221	17.3785	32.0569	41.2172	113.065	34.7404	1.07508	20.8523	39.7064	9.5966	6.97464	120.579	25.2004	46.2507	2.88974	12.4874	7.7172	31.0073	4.14165	0.747187	79.6268	19.7647	11.2138	13.0479	2.3648	30.2181	219.31	3.14589	24.9104	5.09309	23.6019	27.555	1.68984	34.7396	7.25131	7.31089	47.5609	3.87914	12.3479	76.6111	13.4741
TCGA-FS-A1ZZ	1	822	0.686811	2.91349	10.0904	3.36257	0.268526	0.622911	0.214437	1.33394	3.82027	3.25591	10.4599	2.03021	0.0931965	18.8069	2.09113	1.39898	0.213809	9.58129	2.40504	2.79937	3.68506	1.2972	1.22216	2.37964	0.276359	0.0435537	6.55691	0.315619	0.821879	0.844548	0.0356919	20.9284	9.95332	0.293264	3.71673	4.82237	1.53118	1.30952	0.244846	15.4867	1.27062	0.194621	3.64852	2.36793	0.882244	12.8743	1.49167
TCGA-GN-A265	0	2948	13.0702	108.365	155.32	21.1144	9.71445	11.7776	3.92672	32.4156	16.1532	45.2335	198.859	46.6053	1.80892	21.0651	55.1898	29.143	20.669	199.384	51.9451	59.8363	4.66645	21.0971	20.517	38.2661	5.90776	0.998553	82.471	31.1062	12.3133	11.5952	1.47853	42.6327	471.322	11.797	87.1418	14.9347	32.4196	27.4113	6.93191	81.7647	9.8477	6.24943	72.3558	42.473	25.3258	215.303	23.6372
TCGA-ER-A3ES	1	7514	0.187865	0.654625	2.71347	1.98661	0.0402229	3.49901	0.289087	0.238413	1.10986	1.04865	1.24043	0.236529	0.0732902	16.9531	1.44393	0.468156	0	1.932	1.20852	0.732071	3.97626	0.43278	0.334301	2.42906	0.0445806	0.0342509	1.29721	0.212746	0.118593	0.0926731	0.0561367	3.6767	3.28662	0.15375	3.42309	1.4398	0.440948	2.5247	0	10.8489	1.07479	0.267839	0.409888	0.381981	0.126146	8.06758	0.749898
TCGA-EE-A29M	0	1729	19.1495	22.1393	109.419	35.2044	3.46679	5.45319	3.03395	9.58939	9.56435	37.1987	35.5216	17.198	0.548037	20.0161	12.8704	4.8457	3.95779	44.0398	12.4518	30.2848	3.26241	5.13407	5.6574	16.4857	2.88617	0.51223	45.0158	19.732	10.3055	4.89946	0.651747	22.3112	127.333	15.1637	15.4113	4.77604	19.7167	13.3529	1.41454	19.4197	6.56303	4.5176	27.558	4.50996	6.08162	22.8857	5.39665
TCGA-GN-A267	1	1960	24.9241	14.3686	113.488	4.11717	0.538534	5.28096	0.527796	12.7972	5.19389	18.4436	63.8595	10.0403	0.825153	14.2726	16.5335	5.84065	2.82617	27.6541	38.0684	6.4919	3.15813	3.08531	3.56035	14.7525	1.50576	0.104222	33.2556	3.71156	4.72011	2.66955	0.85409	30.328	52.8886	1.25382	20.3089	5.86242	6.08952	9.29975	0.390602	21.0818	2.64704	1.07115	11.1005	2.99299	3.16675	25.3265	4.86362
TCGA-D3-A51J	0	4414	59.9922	61.6994	112.851	30.8345	8.69259	9.91332	3.25753	47.7432	13.8154	86.4299	129.674	62.2058	2.74303	21.9016	68.9031	18.8405	12.8631	204.641	61.9522	73.8557	8.59773	11.943	16.6993	49.077	7.40965	1.06136	147.74	54.7383	51.3346	10.1941	2.23658	70.5434	262.264	7.18989	27.2057	16.1138	33.2387	44.5989	2.32467	28.3539	8.98196	9.28528	100.265	11.2219	20.0399	64.1307	13.2011
TCGA-DA-A1I7	0	2703	4.14297	14.9297	76.0636	11.5024	1.58026	2.12685	0.214293	6.11483	2.65254	9.3799	82.4979	35.7021	0.461789	16.3398	11.427	6.29862	5.63839	29.693	48.9041	8.37254	0.799322	0.962425	3.45383	5.87949	0.660929	0.126946	20.3976	0.236555	2.39114	2.11813	0.22887	89.9027	30.3766	0.683824	18.6263	17.6992	3.58292	2.85649	0.237885	10.3708	2.19719	0.382903	6.3553	5.23831	3.54164	55.51	5.4635
TCGA-EB-A4OZ	0	620	26.6016	62.9757	530.897	10.7658	0.282604	7.18603	0.781195	12.9625	3.66105	63.9296	39.2014	77.0516	2.11914	4.14741	19.6686	16.7498	4.74269	45.4279	16.3419	3.61739	1.78476	1.23632	2.82305	17.8701	10.8543	0.259155	84.0248	5.51905	7.57594	1.78639	0.348904	47.3949	79.2032	5.98285	44.7762	31.969	8.19431	25.0157	4.44006	9.39496	12.1712	7.09302	50.8034	7.09651	7.41417	23.3982	2.3854
TCGA-D3-A51T	0	818	4.92485	35.6031	132.588	5.79903	1.8769	2.2748	0.959925	4.47496	6.72191	19.4631	31.3272	8.61877	0.345832	20.7739	8.87429	3.68179	1.81348	46.0279	17.0825	13.1706	1.97874	4.66775	4.05319	7.71924	1.28554	0.215491	34.3461	3.45781	4.78768	2.55897	0.0735806	46.1601	92.2889	3.41788	9.02559	6.8928	8.83847	8.45305	3.63428	30.5704	4.03261	1.2839	18.5532	15.2957	3.0754	45.3552	5.30216
TCGA-EB-A431	0	568	1.25693	2.56197	30.4378	2.50305	0.937565	0.845799	0.374355	2.49046	6.04625	5.02446	4.23811	7.12135	0.427085	17.0693	4.15518	1.83893	0.870939	10.4967	6.35382	5.27269	4.53818	1.60123	2.90408	4.00145	0.336758	0.369612	10.5969	3.3978	1.21834	0.693378	0.278663	33.8214	40.4547	1.3937	9.15104	1.1912	3.20644	2.3899	0.387865	11.6983	2.89235	1.58556	4.62964	1.52517	1.0618	7.48196	2.40459
TCGA-ER-A42K	0	600	0.749251	7.16367	25.9008	2.90776	0.287065	0.940118	0.485452	2.32207	2.65102	7.64551	36.6556	13.9514	0.538445	15.8287	5.27605	3.43943	0.524367	22.0073	34.358	7.59554	1.35807	1.73901	1.91219	4.47443	0.402385	0.100653	27.1204	3.6321	13.9503	2.33433	0.23567	54.6285	27.9295	1.47166	14.5234	5.90059	3.73081	4.40698	0.161669	12.4854	1.7837	1.25293	7.48534	2.56578	1.89324	19.6171	3.14818
TCGA-EB-A550	0	270	1.54387	9.00202	22.754	4.0153	0.429716	4.08318	0.791904	2.64502	1.02216	13.6305	23.9556	18.709	0.692642	13.5781	3.74665	4.07813	0.960663	9.97082	3.12845	3.53233	0.692306	0.99076	8.07014	1.97582	18.7944	0.0703682	10.0341	0.845034	16.6071	0.545803	0.092266	15.4342	13.4194	3.36095	11.1504	29.3623	2.45297	21.4942	0.632942	12.0309	12.2001	0.534552	3.56494	1.25564	1.02371	5.08731	2.20975
TCGA-ER-A19H	1	4634	20.9943	40.8036	105.659	6.61515	7.76154	2.86587	1.63871	11.4847	7.37164	34.2833	68.6684	27.8691	1.10646	17.4472	27.5063	5.06927	4.99067	72.9248	25.3668	39.6566	1.52032	3.47603	6.16364	24.6884	3.36516	0.416044	43.816	12.995	13.1295	7.15086	2.20153	29.5899	263.908	2.59329	32.5525	7.65006	20.1651	36.555	0.5346	89.9281	7.22713	7.48954	21.6226	11.4175	10.7151	76.5399	8.87847
TCGA-W3-A828	1	3683	1.73067	36.7984	67.1753	4.85899	4.27217	0.910132	2.2454	5.01279	6.32542	20.1923	103.244	22.4626	0.834034	14.1516	13.9975	8.29577	2.03057	42.7713	9.16854	15.2109	0.766939	12.3292	9.69193	13.5123	3.09225	0.185605	295.012	8.9924	10.411	3.48188	1.61228	84.5962	90.6631	1.21643	32.8876	7.40288	12.3886	4.60845	2.01727	31.9373	8.60903	4.16764	8.40346	3.59654	3.62299	75.5328	30.3499
TCGA-W3-A824	0	6940	27.7794	45.7756	533.773	174.282	2.67545	8.59341	0.690263	18.7126	4.66044	29.2421	14.1673	182.349	0.524993	11.8193	19.0172	9.50956	3.37567	76.7091	16.5841	22.0675	1.24138	5.66241	7.56886	9.61302	2.10992	0.85871	64.232	5.84179	6.09216	2.22859	0.746792	77.6635	83.4616	2.29708	12.4717	4.99017	12.0964	20.9405	0.985186	43.2714	5.15555	0.763519	65.2935	5.39912	6.82547	50.2697	3.73824
TCGA-WE-A8K1	0	1492	24.3754	37.3508	151.42	14.4885	2.91246	9.50477	2.08022	31.5237	11.0673	39.9148	118.467	24.6526	1.64807	24.4933	30.4012	7.62183	6.13596	86.6112	36.2635	29.34	3.81903	6.25621	9.05848	19.976	4.54124	0.585349	87.0437	9.63181	13.4726	3.44543	0.782651	37.9647	126.9	5.18604	16.9865	9.29675	20.0599	23.7649	0.69277	47.9628	9.19923	2.99423	50.4483	6.35628	6.29732	16.9201	6.32117
TCGA-BF-A3DL	0	769	0.960484	2.23123	10.6749	3.27214	0.0822578	0.744187	0.197066	1.30668	1.08008	5.40427	4.39416	8.87613	0.194847	2.49815	1.85924	2.48925	0.235787	9.03995	3.73688	0.419194	0.330779	0.27816	0.273465	0.709649	0.191456	0.0700447	13.7152	0.580103	0.77609	0.758084	0.0114802	26.723	12.0276	1.39605	11.4712	1.33202	0.735282	2.68121	0.105005	6.06489	1.38062	0.391246	3.96767	1.01552	0.425658	19.4716	1.52481
TCGA-D3-A51E	0	5318	14.4793	51.6359	457.063	20.6121	6.35222	4.58525	1.61894	14.3396	8.26225	32.285	18.6765	29.3566	0.354004	19.7336	24.0792	6.72482	5.08474	138.739	28.4253	34.9297	2.85896	9.94562	10.566	10.7021	2.53717	0.647363	54.8386	4.70611	5.92747	3.11392	0.589455	168.471	293.145	6.6127	19.163	4.65072	14.7594	14.8085	1.02439	41.4325	4.47196	0.514269	92.937	15.3218	9.74887	81.4245	5.36345
TCGA-EB-A553	0	226	3.81326	4.16669	29.8203	3.9557	0.241908	3.78786	2.24572	3.76387	3.68271	22.5205	51.6049	9.46868	1.54273	8.56524	7.33724	4.36414	0.698228	20.5275	7.7952	3.96252	1.21596	0.604225	1.19376	24.8573	0.988676	0.0257488	50.3205	3.57192	2.42501	1.2076	0.147707	17.7795	29.7015	1.68754	32.6584	5.56665	4.4114	8.19137	0	10.7066	10.5166	3.71067	17.41	2.65625	2.15745	7.38606	2.97983
TCGA-WE-A8ZM	0	3082	7.7268	8.33297	22.1428	0.214142	0.340896	0.279103	0.288243	0.522976	1.1257	4.37406	98.3159	5.92542	0.255766	7.33918	3.59929	3.0808	0.526898	5.65063	1.89183	1.67884	1.98232	0.770564	1.31247	3.13866	0.366716	0.273206	10.7354	2.40408	0.366564	0.246406	0.433789	58.4572	7.91659	14.119	25.8538	15.9967	1.38662	9.34061	0.319976	7.39246	7.26714	0.820246	0.783323	0.380865	0.848997	11.9864	7.55184
TCGA-EE-A183	1	818	14.642	44.8088	197.677	8.97229	1.63388	2.44975	14.3842	5.70045	11.1855	99.3468	137.122	13.6308	1.30702	8.52093	33.5566	8.62713	7.00184	106.272	20.9454	21.9799	1.69152	3.34853	1.79404	9.88826	5.7713	0.282783	147.231	18.7124	15.7287	14.3946	0.231738	30.4541	195.852	12.633	39.5392	14.0101	44.0228	44.6146	1.1446	12.3117	9.92748	24.8807	21.7261	20.9091	5.74901	15.8276	9.60185
TCGA-EB-A4OY	0	977	4.72327	5.08825	57.5484	0.41536	0.133355	3.55752	0.425973	1.7653	3.91226	17.963	2.14921	11.9589	0.344231	3.11536	2.89597	1.21583	0.654787	16.1415	2.52424	0.612556	1.04272	0.170814	0.438719	6.35498	0.739013	0.41637	35.1766	1.33231	2.17561	0.80226	0.0465289	30.5842	23.4178	24.0089	9.5945	2.46253	2.11791	6.26557	0.780235	5.11521	2.06935	3.10798	14.2689	0.949814	0.819022	2.20687	0.615633
TCGA-D3-A1Q5	1	3424	0.975416	51.4515	40.5852	1.22661	0.167073	0.872026	0.200129	1.38641	0.927302	5.08174	30.9433	5.11701	1.04012	25.0717	3.09138	2.59276	0.931204	6.77658	8.58388	4.40191	1.53964	1.28402	0.49179	1.78454	3.14795	0.0711336	12.0336	1.37462	1.78977	0.427705	1.78767	87.022	15.5436	7.59968	8.94091	9.14872	5.75298	3.92489	0.266595	11.8312	1.70901	1.64229	1.60796	0.793313	0.545802	5.58503	2.66986
TCGA-ER-A196	0	1785	0.0975789	5.10027	23.0882	2.3705	0.480519	0.363483	0.250257	0.445802	1.70954	12.9089	6.55213	7.8013	0.685217	10.8799	7.76381	2.84502	1.18108	16.9256	12.1024	3.24837	0.105016	8.09243	5.90373	8.03352	14.8659	0.0355804	24.6604	5.11995	2.43929	0.930615	0.0874737	19.5874	61.5454	2.4916	4.18299	21.0198	2.27271	1.54142	0.933438	18.9502	4.83241	2.02715	8.48049	5.67932	0.622452	2.11593	2.40379
TCGA-EE-A29L	1	79	0.145615	0.811845	5.88073	0.228894	0.0467655	0.054242	0.0373455	0.498947	2.00233	2.35717	3.74809	0.366669	0.127817	28.2838	0.621778	0.67131	0.223417	3.39433	1.07724	1.11055	1.27982	0.263568	0.178144	1.1143	0.164135	0	4.17271	0.0824505	0.468802	0.335213	0.010878	4.9872	8.64801	0.595862	1.37149	1.10936	0.828162	3.0212	0	5.56815	0.78101	0.38555	1.4032	0.59215	0.183331	0.557218	0.780535
TCGA-BF-A5EP	0	335	1.64411	2.27148	7.97596	0.667736	0.0926346	5.67306	0.133155	1.01029	1.78042	3.44552	5.51983	3.73142	0.438853	7.30374	3.32542	1.91916	0.413048	9.57521	33.7554	0.982686	0.776056	0.370205	0.558182	3.90452	0.246409	0.110433	7.18495	0.489962	0.535321	0.739887	0.0258569	20.9858	6.32625	1.11893	8.60709	5.10808	1.15613	2.24418	0.0591259	18.194	3.08636	0.352481	2.92635	1.42953	0.755346	12.8771	4.08568
TCGA-DA-A1I4	0	1916	1.55811	17.0488	115.667	1.56314	3.45855	1.75305	0.42407	14.6243	13.5386	32.5647	59.642	8.98787	1.16609	10.8948	23.8337	6.95732	0.661348	125.668	18.8273	17.7724	4.5857	1.75807	11.2603	42.457	0.769667	0.034784	129.325	12.0752	4.68105	9.3279	0.180533	7.83789	159.44	1.8529	42.8753	3.05208	14.64	8.27678	0.39109	28.7285	4.55938	2.21493	21.2065	6.4816	9.11712	144.908	11.1262
TCGA-EE-A2M6	0	3932	2.81764	20.6434	116.855	8.12367	3.22187	1.52246	0.222348	18.1696	8.99475	41.2729	1.46922	23.3122	0.289905	18.649	16.1123	4.10488	3.70552	150.296	18.532	24.8897	1.42178	0.63177	8.7606	39.283	0.756801	0.124192	78.2293	23.0019	8.74094	11.5166	0.370088	25.5984	259.462	3.0003	29.3373	3.75728	12.9921	7.34398	1.22708	34.5877	2.77339	3.65765	78.7927	15.802	14.3976	127.095	7.55694
TCGA-D3-A1Q7	0	4053	59.4456	77.8606	413.971	317.584	19.2368	9.70396	4.77631	68.7087	16.8468	83.938	171.276	83.0089	1.56769	18.9444	75.0258	24.8622	12.7752	259.826	61.5918	117.047	4.0563	23.2206	26.5318	53.0622	7.24726	2.66779	144.756	30.045	25.4442	8.70386	4.85278	86.8689	426.544	6.34159	46.5157	8.8145	63.2567	43.373	0.681705	61.8291	12.3175	9.76492	118.433	28.4423	27.0107	135.367	22.9023
TCGA-ER-A19C	1	1487	0.872458	14.1872	76.5752	0.823939	0.925867	9.04326	1.01177	2.19515	6.2284	5.53347	40.7024	3.86847	0.266372	12.0006	5.17237	2.62788	0.776005	38.5523	19.0921	5.37208	2.36779	0.649146	3.05441	7.26689	0.486082	0.124484	29.3619	2.26239	2.14554	2.15814	0.0906791	38.624	693.099	5.88604	13.3494	1.772	5.56122	2.5936	0.25919	27.8092	2.92974	0.72623	11.2833	2.31384	1.87211	14.6446	3.64264
TCGA-BF-A3DM	0	601	1.48333	0.655548	20.5448	2.6884	0.123937	1.34767	0.111344	1.04682	7.47339	5.08911	3.56298	6.65036	0.155256	13.2251	2.9455	1.56873	0.962158	15.448	24.0928	1.60316	4.28298	0.595316	1.41635	3.47498	0.300485	0.13192	12.5032	0.382391	0.411092	5.49684	0.324322	7.04227	63.3467	8.58661	8.24179	8.99166	1.11046	35.6038	0.197764	20.9895	4.54067	0.353693	49.177	0.864347	2.44145	28.4579	2.53344
TCGA-GN-A4U5	0	1156	28.0125	97.0407	465.087	192.888	2.48871	10.4347	2.48117	30.9685	4.45644	28.1026	69.3401	39.1774	1.60544	11.9319	24.6215	8.70783	4.56627	55.4182	45.0505	18.5843	1.19139	5.93996	9.86031	5.46761	8.34352	1.01353	65.194	6.97678	10.1542	1.22277	0.604059	53.3682	95.6601	4.69148	20.8638	20.0711	13.8304	20.1029	1.38127	30.1185	8.27383	1.27929	26.8574	6.64254	3.8419	15.2257	4.84979
TCGA-BF-AAOX	0	444	0.677683	3.68831	17.3135	1.07909	0.10364	0.432751	0.49658	1.0566	0.808607	3.45856	6.16476	3.35196	0.0944209	5.56867	1.9567	1.03739	0.577648	4.76564	9.70294	1.43357	0.659871	0.669068	0.818303	1.2773	1.19463	0.141203	11.2138	1.02325	1.00227	0.286541	0.0433931	5.32564	11.8379	1.28355	3.26384	2.56156	1.06624	1.98581	0.46305	26.8527	1.48852	1.06476	4.82299	0.22145	0.227522	0.864417	1.32494
TCGA-DA-A95W	0	1136	7.75533	8.42965	28.9866	10.8362	0.840479	3.35252	0.540218	6.24542	5.16876	16.0155	4.68244	13.9231	0.373521	14.6861	8.59908	4.48557	1.12624	46.2253	7.80984	9.48733	2.19823	2.33169	2.42785	18.7463	1.07922	0.104735	20.5277	6.18026	2.75608	2.37727	0.457758	22.3339	37.8201	1.47313	19.1987	8.50848	5.91207	7.67509	0.523368	25.5321	3.10685	3.27608	16.8511	2.55511	2.92519	25.3617	4.00746
TCGA-FW-A3TU	0	3137	4.36426	5.96628	77.4526	2.38694	0.201671	1.77774	0.418726	1.4185	2.64802	16.7431	71.2237	7.5701	0.563447	2.68283	5.1482	1.31447	0.909937	52.3772	3.983	0.978796	1.80216	0.103328	0.544744	1.83926	0.186267	0.0114486	73.831	1.68298	4.02746	1.88957	0.018764	20.3775	19.1499	1.19229	15.1287	2.02245	2.8004	4.39715	0.429069	6.35654	2.91895	1.2278	17.2401	3.73462	0.59031	33.8014	0.730488
TCGA-EE-A2GR	0	1736	0.187585	3.3336	8.69866	0.187642	0.160651	0.279502	0.144328	0.54753	0.745172	1.32631	8.49162	0.944701	0.0182952	15.0317	1.28158	0.818049	0.0639578	7.60069	1.07398	1.34709	2.32163	0.216067	0.625879	1.5097	0.0778995	0.102599	8.01447	0.177024	0.473662	0.339294	0.0560528	11.1376	7.4443	0.122816	2.71622	2.2934	1.42247	4.99764	0.128174	13.2376	0.964191	0.267439	2.79671	0.572115	0.251915	3.42958	1.36919
TCGA-FW-A3R5	0	1124	2.75183	24.2018	73.5564	15.0206	1.67626	1.09725	3.26038	5.05638	5.95333	14.0914	127.149	8.97881	0.332649	13.8449	10.9339	7.12795	2.02186	34.608	57.9538	20.6871	2.33588	11.4031	5.46581	11.9659	0.965723	0.50877	34.3496	7.66637	3.56235	3.28851	0.150559	25.1751	92.8868	2.04276	10.2827	3.74841	16.5288	7.85871	0.847452	28.6043	2.56386	2.24188	13.6711	5.3391	3.64349	12.4254	6.03812
TCGA-D3-A2JG	1	3453	1.51551	3.80797	10.6039	4.57886	0.344344	0.506925	0.25383	1.61712	1.8902	4.20098	24.5267	2.45324	0.386111	7.30953	2.48284	2.77466	0.369086	9.5845	23.5491	1.99723	0.909815	0.651426	1.30713	3.46038	0.51376	0.0676657	10.7208	2.2416	0.77316	1.39347	0.0369677	4.8588	14.9909	0.647994	4.77523	2.58485	2.64691	2.08554	0.422663	12.9646	0.685665	0.856705	3.5315	1.27345	1.13184	19.3836	1.98238
TCGA-EE-A29D	1	425	0.171832	8.32938	22.2282	0.27829	0.809384	1.02413	0.293795	2.73309	2.08863	16.732	34.0692	4.61531	0.34635	19.0157	5.73936	1.78418	0.351522	19.5404	98.2168	4.10684	2.79447	0.226197	1.74544	8.05575	0.183492	0.156639	22.3062	1.75131	1.59815	2.00608	0.393651	31.9932	19.967	0.900022	11.7121	4.08143	3.60917	17.5556	0.587052	42.2846	1.79717	0.338307	4.62385	1.76146	1.49994	21.3579	2.58682
TCGA-FR-A729	0	6716	44.1322	80.7939	121.968	29.966	11.8987	9.44482	6.99351	29.0202	34.7435	83.5982	174.41	53.0292	3.21942	16.2016	37.5074	13.3323	13.28	156.592	57.0567	74.036	2.80312	9.55129	11.6344	36.9242	8.05077	0.959416	90.0708	27.0277	24.6932	8.92835	2.38253	145.164	260.287	12.0328	59.7339	16.5136	33.5566	50.1549	1.90681	44.4623	12.7938	4.92052	99.9417	35.5445	18.8455	143.3	16.4954
TCGA-EB-A51B	0	931	2.82711	480.371	972.589	3.11315	0.249241	1.0531	0.127952	2.63807	1.389	6.3742	2.94053	10.181	0.210852	11.264	6.7815	1.9892	0.439433	8.2661	3.55173	2.74953	5.27976	0.49256	3.21821	3.22535	0.680742	0.0303193	11.2534	1.38106	1.96312	0.259779	0.173925	26.807	16.8283	1.08881	17.3393	4.74156	5.31453	3.46997	0.397707	31.4619	2.11839	1.18547	2.35845	1.62727	1.01895	3.21722	1.00521
TCGA-BF-A3DJ	0	464	2.26786	101.152	312.296	2.43551	3.22236	1.07518	1.62152	9.64587	6.83199	22.4795	5.76819	20.5713	0.442371	16.657	14.7311	4.16153	1.05442	64.964	28.7712	17.055	1.52852	2.44258	11.2814	18.0617	1.70419	0.0626467	48.0226	10.4545	5.10178	6.28295	0.390173	42.3122	84.9064	3.26212	56.077	8.84096	11.1796	11.2772	1.31481	42.9043	4.66276	1.48367	21.5916	5.34477	7.36021	117.99	5.94884
TCGA-EE-A2MR	0	4088	51.3823	212.741	330.3	29.8222	14.7811	10.208	28.5858	55.1755	36.3675	130.108	552.948	39.2714	6.70748	40.8295	90.5271	17.4336	31.8824	231.4	87.4654	215.239	7.49126	46.8919	23.9134	51.8175	24.5034	1.46522	146.83	24.4189	46.7908	25.7583	5.54112	45.3844	486.091	18.7291	79.8579	32.4256	91.7599	60.6808	2.29557	54.7857	19.1853	5.84972	54.2568	58.4318	35.6738	96.0141	33.1243
TCGA-GN-A4U3	0	3708	1.43428	1.4943	17.0158	0.472029	0.390838	1.48949	0.0891746	1.16934	2.1604	6.58278	1.31329	2.40774	0.0169559	26.377	4.13241	0.953119	0.296379	15.0898	43.2028	1.97433	1.62155	0.715176	2.2429	3.76174	0.165021	0.0633921	9.88868	1.64065	0.70238	1.48652	0.0129874	46.186	17.3364	1.3659	25.6482	6.60652	1.4439	26.7454	0.11879	10.5242	1.34429	3.80644	4.10923	2.2093	1.02144	69.1511	4.41162
[truncated: 9 more columns]

## Sheet: Validation Set
	status	time	CD8B	HLA.DOA	HLA.DQB1	IDO1	TLR8	APOBEC3H	CD40LG	CCR5	BTK	PTPN6	C3	SECTM1	TNFSF14	CRLF3	IL10RA	IL15RA	IL21R	ITGB2	LCP2	PTPRC	KLRG1	CD69	CLEC7A	IGSF6	BCL11B	BCL2L14	LSP1	CLEC10A	SPN	CD180	ABCD2	HAPLN3	LCP1	FCHO1	STAB1	DGKA	IRF8	MAP4K1	CEACAM4	DRAM1	ARHGAP27	CFP	IL4I1	SIGLEC10	LILRB1	VSIG4	FLI1
TCGA-3N-A9WB	1	518	0.161091	0.748438	9.53662	0.0920802	0.0172452	0.420047	0.247887	0.613304	0.41021	1.93328	1.15379	8.0367	0	16.4674	1.05472	0.943372	0.0823871	4.06432	1.10882	0.502189	0.895735	0.371101	0.519566	2.57171	0.248476	0.0881084	8.62056	0.577683	0.244059	0.490037	0.0842383	5.06988	5.68093	0.31641	5.55143	2.08707	0.712582	1.91801	0.0550355	11.2423	1.36082	0.574168	2.51888	0.286599	0.202814	3.66438	1.19419
TCGA-BF-A1PX	1	282	49.764	35.1338	87.5809	35.5566	3.35109	7.94452	2.49963	28.6665	10.6049	55.8975	12.5884	53.8664	3.15366	8.9852	29.6135	20.4161	5.6297	123.564	25.7209	16.1111	3.27017	4.56598	8.48046	29.0464	11.8703	0.491268	100.493	22.1394	17.3864	5.68459	0.402591	29.4611	172.695	3.36891	37.6375	19.281	14.5125	27.5479	1.29274	26.3715	8.93288	14.5143	48.0962	6.25113	6.82352	65.4021	10.7364
TCGA-BF-A1Q0	0	831	5.86839	71.367	256.423	196.634	1.42545	1.63629	1.33782	9.44202	4.50229	14.2139	50.98	23.0296	0.910398	3.61899	10.8829	9.74926	3.38156	47.7531	9.51055	12.242	2.73308	2.89125	5.38926	15.9379	1.43329	0.638187	33.3055	16.5557	5.7539	3.25036	0.256368	33.4366	51.3293	3.1007	11.2616	2.52369	11.0663	7.62189	0.93796	20.5986	5.67535	3.10338	10.2829	6.1579	4.32066	17.4514	4.51664
TCGA-BF-A3DN	0	717	1.30262	7.29272	31.7992	1.787	0.920362	0.921933	0.400894	3.33927	2.48115	6.39862	27.3771	6.49866	0.470066	11.4834	5.22846	3.65186	0.732821	17.4685	33.0157	4.11883	2.89725	1.86479	1.39079	6.08395	0.42503	0.0474977	17.3932	6.24476	1.52125	1.51005	0.535205	11.007	27.6943	0.831535	15.8807	6.85163	5.8209	6.49556	0.356024	41.6782	2.21825	1.35306	4.31048	1.48982	1.49787	13.9847	6.41784
TCGA-BF-A5EO	0	703	4.34594	7.21942	93.1132	1.31238	0.421353	3.11556	1.59828	4.70359	3.32419	24.1978	11.8929	15.4859	0.495837	2.54629	7.02606	3.67811	1.5936	36.5868	20.1924	1.28726	0.176496	0.512725	1.69626	4.69529	1.69288	0.119598	55.884	2.50719	4.7829	1.53709	0	40.8789	32.949	5.1405	14.5296	14.8507	2.30957	27.4914	2.85746	14.2425	6.08393	6.36301	32.3821	3.08443	1.98215	29.4605	2.11351
TCGA-BF-A5ER	0	327	0.582732	1.52031	13.7157	0.409959	0.076779	2.67162	0.55182	1.16048	3.37872	4.43713	1.22403	6.96995	0.104924	6.53939	2.69243	2.05536	0.244536	11.9241	2.20306	0.449166	0.900513	0.23603	0.478595	1.39573	0.244654	0.0490345	21.0628	0.507623	0.79231	0.781299	0	20.9598	9.74063	0.513596	7.93881	3.27185	0.825512	1.12026	0.735086	20.369	1.77913	1.09556	3.52084	0.478497	0.421386	3.50686	1.44166
TCGA-BF-A5ES	0	490	2.97102	21.6331	166.3	3.84194	0.667396	1.16114	1.44899	3.33775	2.59958	11.3642	132.168	12.295	0.456024	4.97378	10.8423	2.93722	1.47796	33.3388	6.19114	3.26446	1.78219	0.416747	2.40509	3.11019	0.809047	0.159836	46.9992	1.06635	2.97621	1.7459	0.0727691	26.6898	43.4111	1.29149	15.8371	3.43061	5.87423	4.91484	0.732151	15.8117	2.19435	0.991987	13.0707	4.58018	1.38993	28.7022	3.84388
TCGA-BF-A9VF	0	440	0.685881	1.47076	16.7451	0.0603158	0.112962	0.078613	0.10825	0.857036	1.61221	4.24086	2.73967	1.69388	0.102914	5.49781	1.98252	1.23588	0.14391	4.54322	1.09966	0.375945	0.529957	0.243084	0.281656	2.00476	0.651042	0.0961902	7.23151	0.43815	0.572857	0.347018	0	70.8005	9.71595	0.51815	4.08687	2.68607	0.552499	2.06492	0	11.4108	7.04619	0.859658	3.2999	0.590015	0.123994	7.49251	0.433237
TCGA-BF-AAP1	0	409	0.447413	4.90895	29.2897	0.963955	0.957935	2.56404	0.282453	3.07483	15.3965	7.74847	7.80333	3.05487	0.819021	10.7159	3.61517	1.61238	0.727535	22.5387	35.0074	3.37199	1.70381	0.566315	3.42962	4.86772	0.236844	0.075296	15.8984	7.53509	2.02485	1.67511	0.0514205	24.2664	18.025	1.87026	11.9967	3.81208	3.44249	8.99072	0.329227	15.7464	2.12897	2.88797	4.155	0.752262	0.855054	18.672	2.68478
TCGA-BF-AAP2	0	405	5.3991	12.2963	41.6607	5.80921	1.26931	1.47223	1.70145	6.01883	5.80852	17.5572	37.8646	10.7074	0.536901	11.1786	11.4116	3.55267	2.03335	33.2225	7.19155	7.26842	1.9242	3.64655	3.70487	5.06552	2.52055	0.476087	31.7251	9.35108	4.77602	1.07927	0.179258	28.4462	52.7673	1.69815	19.2523	5.96277	10.1558	6.53945	1.10915	31.8186	3.61503	1.82555	12.9347	2.11664	1.43355	24.6965	3.606
TCGA-BF-AAP6	0	325	0.459223	5.70732	60.3941	0.656233	0.884898	1.9387	0.235551	2.91391	2.46351	7.1062	15.5034	3.42088	2.09011	17.4663	6.12231	1.94543	0.587153	14.8185	3.99793	3.16144	0.906072	2.04023	2.40045	6.86667	0.435896	0.153493	13.7803	7.80065	1.79733	0.616672	0.148657	24.2701	38.9997	4.33458	11.8304	7.92584	3.3856	27.8978	0.575263	25.5637	4.0435	0.826186	31.1715	0.817008	0.87367	8.65623	2.00765
TCGA-BF-AAP7	0	318	30.5455	34.7091	205.535	11.3679	1.61588	10.4855	1.09858	20.7605	6.64852	46.2456	24.4595	41.7964	1.07427	5.90894	29.294	7.67541	4.5727	99.71	42.9996	6.972	1.46348	2.18166	6.87377	16.7123	3.6908	0.185941	91.8137	16.0539	9.683	4.27638	0.304755	39.4616	97.7764	2.70436	30.6669	12.3295	11.8954	20.8237	2.43905	22.0805	8.46963	5.58769	88.9338	9.0465	4.65678	67.8207	7.57215
TCGA-BF-AAP8	0	447	5.41078	3.48076	23.4139	1.97125	0.381915	3.1894	0.548974	2.17317	5.74145	17.3251	88.314	12.3895	0.719084	20.5951	11.1035	3.76354	0.243274	20.1705	7.4204	4.28975	0.938529	2.15245	3.38579	11.3279	0.606717	0.0650421	9.68931	6.46406	1.87672	1.13413	0.44418	5.28369	17.6507	0.54501	58.7027	6.43399	4.4659	8.1028	0.487529	14.1324	4.1033	6.07927	3.97835	3.53622	1.57704	26.4439	5.2622
TCGA-D3-A1Q3	1	507	12.7517	44.6925	126.808	14.3464	4.53951	1.92263	5.32087	11.2637	8.25705	30.1288	149.983	13.3949	1.18445	25.0675	28.7446	6.7463	7.72934	57.2566	48.4827	60.4682	3.68502	13.0725	8.34041	18.8003	6.08801	0.821075	52.175	7.88883	15.1603	5.46662	1.58766	22.2289	152.349	3.94251	19.211	10.4987	30.6519	14.9131	0.62236	28.15	4.64554	2.30858	15.291	10.4559	6.52372	16.5021	9.36642
TCGA-D3-A1Q6	1	2184	2.00562	9.27586	48.8758	9.43189	0.956419	3.87131	0.888463	8.44561	3.64004	10.4828	11.7021	31.1912	2.43621	30.57	7.64271	5.65677	5.39289	17.8506	27.9034	8.6782	1.17735	6.39039	5.86037	14.3132	11.4333	0.0831036	16.7129	1.85829	2.41705	1.87379	0.258791	5.83472	46.4866	3.86477	7.19813	42.2622	3.20965	2.57926	1.05895	29.5345	3.2027	0.594162	5.40356	4.07796	1.97415	27.2881	16.7809
TCGA-D3-A1Q8	1	854	3.02831	34.1555	89.7029	2.48706	5.55965	0.985425	0.74988	5.45988	10.6081	34.7145	62.5608	30.261	0.583915	15.5822	42.8652	5.43	2.80085	79.6498	32.289	25.1593	2.77212	2.61179	11.0718	13.0794	1.34638	0.139614	35.8722	21.6801	2.81257	7.18881	0.488855	18.117	66.8568	2.38153	152.585	11.6109	16.1766	9.73319	3.13947	37.2997	7.03837	2.16937	7.8983	6.19276	10.2022	161.377	18.0547
TCGA-D3-A1QB	0	2912	74.9114	106.354	197.417	80.9966	6.23041	6.83468	1.91823	44.434	13.7608	88.8165	158.834	57.5681	2.3138	14.6744	49.1452	12.7995	18.0702	144.286	46.145	43.7448	3.47972	6.42287	6.9277	20.646	7.95924	0.575279	107.941	7.98479	29.9595	7.49447	1.16986	52.9298	235.261	7.02028	22.1069	8.28492	35.6383	37.0045	0.958237	42.721	6.26293	1.30913	93.6844	17.5246	13.2912	91.727	9.74305
TCGA-D3-A2J9	1	723	144.673	235.557	190.098	81.7303	24.1731	12.9315	12.2672	80.4367	27.7441	187.78	564.811	80.864	6.25834	32.418	98.4817	30.5523	24.717	283.077	82.9415	175.004	14.1583	37.1042	18.5796	109.531	21.2332	1.48921	222.672	49.9565	69.9628	14.8906	5.94943	113.425	564.16	13.1128	22.0714	30.5019	73.8456	98.4399	1.28798	68.9537	14.084	10.2538	91.0363	41.1415	35.5059	94.5059	24.633
TCGA-D3-A2JC	0	2639	13.8281	43.4003	346.115	142.023	3.84257	3.89064	1.13184	18.5568	5.99362	25.4145	98.4407	15.1412	1.57822	18.3643	24.3617	17.4496	6.36994	101.33	16.6932	20.3584	2.03176	4.50236	7.72233	19.0013	2.09452	0.321841	54.2042	11.6613	8.22773	3.20506	0.57145	41.0651	103.566	10.4742	12.2757	4.40236	9.12345	12.8676	0.653355	62.402	4.4645	1.52804	50.8189	7.44034	8.58135	67.2073	4.89058
TCGA-D3-A2JE	1	841	0.533444	2.12436	8.24079	1.089	0.195794	0.624514	0.234533	1.14119	1.3972	5.20382	24.9199	1.17534	0.208108	21.8695	1.54023	1.50025	0.324786	7.01152	2.42173	1.94297	0.601437	0.827614	0.813643	1.78968	0.244132	0.0972555	8.59027	1.00682	0.721596	0.83956	0.091086	20.5575	22.0048	0.698518	4.83647	6.00734	2.1189	2.12013	0.104141	32.8785	1.02865	0.2949	2.79885	0.522949	0.626835	5.34626	1.55572
TCGA-D3-A2JN	0	3731	17.7249	17.2367	50.6748	22.6097	0.969284	5.37351	1.02331	12.4253	6.72148	25.1418	43.2447	67.6733	2.48456	9.8187	13.6081	15.2205	3.38796	41.3593	16.6246	17.479	1.15611	5.60592	4.89841	12.0674	2.26694	0.181861	50.7839	5.99566	5.79315	5.13514	0.871276	34.4782	61.5516	3.0017	31.8663	7.6519	6.51129	14.7803	0.734009	14.7817	3.25809	2.37545	12.4165	9.14638	5.29395	16.6386	6.45826
TCGA-D3-A2JP	0	1812	13.8191	22.0273	31.7268	13.2944	2.78703	4.77996	0.727816	17.1146	5.15278	22.0393	95.1663	37.9821	0.565588	12.9729	18.6594	12.0068	3.38653	71.9289	50.0364	17.57	2.34593	4.04025	5.58507	15.5627	2.26183	0.247446	50.1811	7.91783	36.1326	3.01283	0.470082	28.1124	101.135	5.49326	15.846	4.54801	8.50989	13.8326	1.34891	23.8518	2.33277	1.53293	27.9299	9.31374	8.86488	59.9894	4.96032
TCGA-D3-A3C8	0	1409	224.973	238.229	755.421	666.886	10.659	41.8934	4.45442	201.495	26.9395	179.261	359.186	183.356	3.16986	32.5954	157.273	52.0238	26.6043	322.193	104.218	127.713	6.75507	64.0065	34.0624	72.4214	23.3316	1.92814	312.26	9.37997	77.5302	10.3633	5.42116	165.41	565.524	13.6515	21.646	20.3575	64.2543	94.6908	4.05377	86.6345	18.4851	2.32911	139.448	54.1084	37.412	60.5038	21.0733
TCGA-D3-A3CB	0	5065	77.8559	135.944	305.094	19.5523	26.6682	4.93231	5.42675	26.3423	26.8815	102.533	72.2171	52.0965	2.165	14.9339	96.3476	15.9644	14.6392	353.748	60.1509	102.385	4.49392	17.2594	19.5484	93.7543	6.8079	1.28986	101.648	91.7812	22.9534	12.8393	2.60864	61.3173	382.12	6.82063	53.0545	13.0521	65.134	39.6657	1.64095	55.5872	10.5889	25.0116	42.6262	27.4505	24.4937	40.1817	17.9511
TCGA-D3-A3CF	1	746	10.1116	71.7929	223.51	15.1956	5.66611	8.40496	11.3581	16.8456	22.4693	68.7581	242.15	32.4504	1.60365	21.1109	41.6562	11.6194	11.6216	114.26	30.5354	80.8632	2.45415	17.2802	11.5995	28.4394	6.92078	0.612678	76.5848	16.4003	20.0774	17.8502	1.26418	27.7104	251.088	7.98561	50.3665	15.1498	52.7	27.448	2.3782	37.3572	9.47881	6.83221	31.0303	17.1584	16.3293	77.744	17.322
TCGA-D3-A3ML	1	422	0.349719	1.28508	7.11766	1.14489	0.0272279	0.473713	0.619686	0.90377	1.10103	1.3369	1.26664	1.22086	0.198448	18.5656	0.751177	1.02995	0.0541993	3.09516	11.2649	1.01943	1.16333	0.167405	0.664747	2.24831	0.1358	0.0115926	3.33682	0.0720067	0.561949	0.449584	0.0665006	10.5272	5.04677	0.145708	2.60822	1.82165	0.574017	0.674619	0.0434469	13.6245	0.659345	0.349664	0.508682	0.85652	0.234826	5.94778	3.19803
TCGA-D3-A3MO	1	284	0.0372343	0.864964	12.9072	1.70266	0.286994	2.33013	0.420172	1.62549	5.99232	7.42682	0.225015	2.719	0.203363	17.1649	3.83697	1.78151	0.126952	24.4045	19.6985	3.20036	1.73645	0.808741	2.68343	1.68992	0.1237	0.624534	23.602	0.449767	3.9958	0.955111	0.178018	8.8233	29.5529	1.03607	21.2449	8.61529	1.25041	24.8614	0.203533	10.4107	8.24123	0.591517	4.00776	0.681366	1.65011	21.9739	6.1829
TCGA-D3-A3MU	0	1209	3.54096	41.4887	165.673	24.457	0.90029	1.92356	1.51357	7.15248	5.12459	19.3263	104.641	32.6702	0.978495	7.24128	9.80696	6.93052	3.77284	63.8073	11.6076	6.75956	2.99044	1.62659	2.5598	7.78637	1.03284	0.309338	81.0934	4.09348	6.14704	3.83313	0.220435	50.98	75.0435	2.6806	16.8183	12.5594	8.64416	5.80919	0.201624	20.7577	2.67734	1.9983	26.5304	4.48108	2.58817	27.1627	3.87854
TCGA-D3-A51F	0	1695	155.073	207.443	849	538.549	29.9959	39.5789	2.26454	173.107	28.4654	140.236	1265.03	142.413	13.4629	31.2372	189.196	33.2437	34.4457	462.953	112.021	147.691	7.89252	23.0772	37.4641	59.7629	20.9618	1.26102	256.465	21.776	50.5555	15.5716	8.14622	153.638	491.007	16.3435	88.1058	26.6389	82.3412	99.1108	7.08905	106.328	21.6534	2.74251	134.4	46.7159	46.9496	278.441	25.7209
TCGA-D3-A51H	0	1714	16.1426	191.261	576.823	87.3056	4.15664	9.26944	27.7286	17.1238	108.794	285.908	325.802	24.1391	5.27239	51.1008	65.8909	18.042	32.2005	231.524	48.3409	214.967	4.46346	151.361	14.1957	37.6713	17.3589	1.50575	278.309	22.3497	29.5755	57.1613	3.23712	84.9315	624.744	36.1311	30.4487	73.974	208.937	167.183	5.49667	27.3113	32.734	18.4815	74.5748	75.6493	50.5232	44.9665	45.3713
TCGA-D3-A51N	0	688	2.41884	25.8027	46.3193	16.9233	1.7401	3.82034	0.694796	6.45858	6.54381	37.3912	40.4529	22.0792	3.11402	11.7961	13.2342	8.4629	2.3422	76.0852	85.0957	12.3019	0.86773	10.635	8.26421	18.28	0.883952	0.211677	48.269	10.6646	5.3748	4.04099	0.216835	35.6962	219.173	7.69667	46.1263	6.34709	10.394	10.4477	0.991655	18.941	3.15689	3.07413	66.3555	6.4182	7.01646	68.9885	4.53521
TCGA-D3-A5GL	0	3826	0.772213	3.08945	7.71296	0.490444	0.257188	1.27845	0.132031	1.00176	1.45077	3.78362	1.3059	3.45686	0.100419	14.1981	3.66373	2.13815	0.380308	11.1415	2.00911	1.30874	1.35433	0.197658	1.27871	3.26026	0.132345	0.031286	12.0565	1.00404	0.574133	0.507906	0.166651	16.2022	13.3831	1.81169	13.64	3.13135	1.19284	2.28593	0.586268	24.5066	4.42557	0.751438	3.36966	1.04675	0.936213	12.4036	1.33083
TCGA-D3-A5GO	0	4195	7.23271	233.19	399.907	14.0326	0.95296	2.6942	0.749114	8.10202	5.17113	19.9405	30.6803	17.118	0.501925	10.421	8.66129	4.3153	1.64797	48.9101	40.0135	5.4278	1.6965	1.32745	4.56343	10.7721	0.726139	0.215547	36.2318	3.30775	4.83795	1.01776	0.155858	55.9325	54.8267	1.05864	13.9513	6.94799	4.85933	6.9686	0.712788	21.8793	2.21939	0.45326	33.1541	6.04503	3.11706	24.5131	2.38738
TCGA-D3-A5GU	0	3808	16.2074	332.189	578.573	16.5913	2.20824	5.2689	1.81381	17.726	20.3705	25.0571	72.288	20.1892	0.881367	29.3762	21.4328	5.38513	3.01417	69.8355	21.8631	23.3817	6.16657	4.94587	10.9026	16.9772	2.31927	0.179083	33.5905	6.71123	6.29991	5.1039	0.983273	24.5494	74.6161	2.42775	36.0378	7.89555	18.462	10.4447	0.738284	43.9996	5.07522	1.48044	12.1087	7.43961	7.53549	50.3676	7.21444
TCGA-D3-A8GB	1	938	30.4835	57.5836	147.09	161.677	1.27974	27.4814	3.28487	14.9541	13.8811	74.7517	366.431	26.0165	4.16396	14.2898	30.5784	15.2354	7.35114	67.8264	28.0139	28.8532	2.26676	13.1512	7.17944	25.3255	6.0788	0.342487	115.37	13.4731	13.2816	7.46955	1.36506	51.8726	122.824	15.6815	53.8762	15.6203	21.3523	39.5995	0.933508	38.439	11.1747	5.96514	24.5917	9.98296	7.72595	32.3119	10.1181
TCGA-D3-A8GE	0	804	9.31069	67.9739	212.012	19.6605	3.67727	8.35074	6.1204	28.0368	8.54451	29.6525	103.135	20.0875	2.59198	24.1705	30.8018	8.08692	4.59227	82.736	42.9847	42.3103	6.8099	11.9887	18.8201	16.9355	4.61193	0.280168	203.403	87.1827	12.1316	7.50623	1.202	63.6404	98.4144	5.91838	99.072	23.1837	21.6414	18.0517	2.71768	55.4667	9.53509	3.36919	4.79915	7.23703	6.50981	80.8659	34.5776
TCGA-D3-A8GL	1	2711	0.0957013	2.20094	4.12866	0.246164	0.143431	1.71115	0.0490884	0.485804	1.96908	2.17241	10.1103	1.44589	0.0560027	22.458	1.66182	1.16858	0.179464	4.75034	2.09317	1.09747	1.85391	0.283454	0.766341	4.87383	0.02271	0.0523436	4.32834	0.216752	0.350395	0.755344	0.0142984	16.4264	6.36216	0.172309	6.71395	3.81572	1.36503	13.5832	0	25.0724	2.39538	0.155933	0.835211	0.170263	0.417693	5.127	2.16108
TCGA-D3-A8GM	0	6156	9.69654	22.8093	50.7782	15.4633	2.77392	3.15669	1.12848	12.471	8.61514	25.2435	50.9932	19.0562	1.22386	36.1883	27.4753	7.14755	4.61185	59.9765	15.6205	22.9887	2.28003	4.69279	10.0592	11.0302	2.19465	0.356538	40.1727	4.95212	7.38646	3.37642	0.657407	21.5501	95.2997	2.64079	18.4621	4.05176	17.8308	10.0091	0.77947	37.1901	4.50878	1.56001	42.8159	5.21886	7.65993	40.8469	4.25621
TCGA-D3-A8GN	0	4897	21.4769	93.3751	100.051	195.172	1.69731	9.76294	0.5394	13.2633	9.07995	19.7623	47.4909	26.6073	1.13608	8.71589	23.2576	12.0344	6.37112	56.3468	16.4646	19.0393	1.74114	6.09628	5.41596	7.96179	2.49546	0.339203	68.0465	13.9852	6.42391	8.3931	1.22067	19.4897	73.1571	4.71363	26.6163	7.26977	4.64442	18.805	1.54763	50.3572	5.45226	3.85525	20.8849	7.09302	6.45011	34.5315	5.61839
TCGA-D3-A8GP	0	4646	2.858	7.99531	8.15894	7.02118	0.130194	1.08726	0.0623814	2.09902	3.36944	5.97396	4.19198	3.48347	0.118613	8.23742	2.47535	2.03055	0.207329	7.90443	39.3522	2.50498	1.09071	0.360213	0.595139	1.44411	0.288598	0.0443454	12.5335	0.321356	35.039	0.319963	0.0545112	45.0943	7.36833	0.676817	5.65236	5.91423	0.834402	2.40859	0.166198	47.0742	1.20674	0.371548	9.90625	0.37092	0.898282	4.34359	1.17896
TCGA-D3-A8GR	1	3943	0.834802	2.25661	4.64422	0.347037	0.0324974	1.13078	0	0.654912	13.0484	23.5816	17.224	3.10536	0.207247	7.71836	2.83009	2.87461	0.0776263	9.8234	30.5809	1.03084	1.68795	0.199804	1.14789	5.48702	0.18009	0.0553447	8.54164	0.515654	0.613215	0.598988	0.0226773	22.7205	5.42253	0.472034	45.7464	2.34037	1.2606	5.58258	0	23.4189	9.59265	0.432792	4.80184	3.3176	1.73259	21.0385	1.9907
TCGA-D3-A8GS	1	3564	19.7648	39.0805	144.267	18.6214	4.30556	7.1056	0.648363	19.2204	20.5534	45.9265	8.60331	37.0013	0.605198	21.1465	21.7205	17.1242	6.64096	104.482	32.2151	21.6345	4.65821	3.17663	6.51788	20.8919	2.53599	0.209503	54.63	9.32605	46.8027	6.80225	0.85843	42.1826	108.304	11.4358	41.7244	10.2222	8.04996	27.3366	1.3348	21.522	7.8274	8.28509	74.421	11.1858	23.1672	91.7073	5.68776
TCGA-D3-A8GV	1	5101	1.43739	1.58833	20.8794	1.42118	0.399247	1.15769	0.11956	1.7354	4.54266	6.04289	5.30406	6.13839	0.0909336	10.59	2.11224	10.4748	0.344384	10.675	2.70901	1.28893	0.668946	0.409115	0.483908	2.9728	0.1475	0.113323	14.8341	0.879871	0.696472	0.932636	0.174127	24.9255	21.734	13.3534	7.35214	6.93297	1.41685	3.99345	0.159267	17.9648	4.61873	0.743757	9.29536	0.473936	1.10863	18.8301	3.39383
TCGA-D9-A149	0	1663	14.5238	41.4231	34.2886	15.6927	5.82008	3.27073	2.03595	22.0874	9.09058	30.1345	129.283	26.4257	1.43117	19.8282	26.7327	6.24947	4.86994	76.8312	20.6591	32.8629	3.47349	5.22504	9.96601	28.1522	2.53315	0.964875	45.8661	6.49268	11.8221	8.29681	0.781723	54.5235	125.114	2.4511	10.7464	3.99459	27.3629	12.974	0.369834	68.1992	5.61257	2.29052	44.7879	10.5161	9.18694	32.1165	6.63936
TCGA-D9-A1JW	0	111	17.2812	58.4417	115.859	18.0844	5.27962	3.41672	4.29569	19.3836	10.2364	40.7	157.128	31.2557	2.63189	10.5969	31.2855	7.56941	9.95996	133.891	24.8334	22.3558	4.60188	3.19358	7.36263	23.8877	3.31223	0.666484	61.0746	9.03231	15.9356	9.02751	0.248263	22.3774	176.256	4.23204	16.0015	5.53062	29.6173	16.7834	0.408739	32.5294	5.76925	2.58562	51.6504	19.5283	6.32632	26.6495	7.97453
TCGA-D9-A1JX	0	411	40.4095	35.9773	108.747	19.252	8.95891	3.45155	0.490365	24.7872	9.19832	42.5267	20.484	49.2335	0.946737	18.4219	33.6305	8.70469	6.2558	139.002	28.034	39.8816	5.51364	2.68634	6.77201	23.7128	3.65594	0.348589	56.5162	7.05089	11.5127	8.63376	1.13168	36.4862	169.903	2.7083	27.1809	6.66929	19.9958	28.0186	0.45223	49.2391	4.45701	4.32856	42.8931	6.72857	14.9865	139.89	7.22953
TCGA-D9-A3Z3	0	678	6.82167	45.2009	308.192	11.4428	2.74366	7.742	6.3768	10.874	18.9361	46.7497	141.562	21.4718	1.52961	11.6791	19.7367	9.08756	12.6076	82.5497	15.962	23.6653	4.39122	2.72755	4.38195	12.4995	1.87598	0.337078	65.2736	6.11274	10.9146	16.8255	0.152404	19.4746	179.172	8.18129	16.3755	7.0616	26.4863	27.0263	1.13261	25.6723	6.67363	1.98668	22.7891	14.6319	6.10026	42.9647	8.62342
TCGA-D9-A3Z4	0	638	7.73043	28.971	58.3606	20.2383	4.80993	4.58191	1.66495	15.2197	7.56954	36.5392	87.1052	23.1492	1.56622	19.4398	23.6595	5.00227	3.6842	64.3608	44.3002	26.1913	6.58826	3.31711	10.8301	14.9214	1.58106	0.436052	55.3986	21.4423	6.9236	4.42438	0.599824	40.4153	113.745	6.89288	34.3842	10.8174	16.4866	25.879	1.16731	39.0435	5.08543	2.57482	23.4825	5.16699	6.65334	56.2214	6.31274
TCGA-D9-A4Z2	0	283	1.03208	19.4646	45.5494	0.546242	1.22763	5.35385	0.470568	3.7838	21.3522	9.34567	44.8062	4.59612	0.447374	16.2037	6.36566	2.1909	0.560422	29.8446	40.3373	5.15812	1.56326	0.578669	3.67312	7.40357	0.272127	0.209072	21.6962	13.7655	2.88598	1.83535	0.148489	15.4878	160.215	8.93463	38.4388	12.8344	3.98911	12.4371	0.888036	39.1033	5.4399	2.61589	17.7365	1.26299	2.43837	23.1763	3.28707
TCGA-D9-A6EA	0	766	0.673958	5.26442	26.1774	1.54095	0.414857	0.188288	0.345696	2.11686	1.81917	7.27321	6.14704	10.6067	0.180761	10.5168	3.78911	3.98879	0.603197	18.9908	45.7613	3.10463	0.362661	0.748565	1.6865	4.95728	0.209909	0.0153592	8.92923	0.985824	0.989163	1.71771	0.0377602	45.9645	20.1061	3.07501	14.7273	3.01305	2.98124	10.249	0	9.39188	1.13715	0.446114	12.3457	1.71292	1.24449	19.9514	1.62374
TCGA-DA-A1HW	0	1916	25.3262	57.1134	68.0886	18.7409	9.21159	3.76108	1.78388	22.3951	14.6838	47.7807	44.4259	31.145	2.22115	13.5491	39.4887	8.03755	11.2074	90.8365	29.0696	66.3496	3.56174	6.99638	7.14938	27.0868	6.00993	0.603377	54.7967	5.7382	21.7345	6.14288	1.95271	81.6675	240.86	4.94879	28.7169	7.28785	26.7269	24.2153	1.14983	46.0256	6.57876	9.19682	41.3051	23.7658	18.8137	96.2583	9.78793
TCGA-DA-A1HY	0	4407	0.405826	6.08072	16.2738	1.01488	0.890618	1.24716	0.0780607	2.80685	2.18051	4.61556	22.6629	12.5023	0.178112	21.4509	4.88095	3.96939	5.21476	17.9182	95.6997	3.32098	3.16648	1.88648	2.61782	2.43622	0.294928	0.0739887	16.034	1.03404	1.17845	0.92589	0.0454749	23.5991	22.1027	1.19567	15.0392	11.7514	2.86677	1.35151	0.519928	18.7984	2.46234	0.640578	4.92526	2.30785	2.07781	16.306	4.22917
TCGA-DA-A1I0	0	1214	4.39197	14.5672	86.5527	3.31242	1.26685	1.49968	1.40799	3.53	4.49843	36.5353	67.5352	16.8385	0.547337	4.60203	14.4821	5.92838	4.93955	67.6415	8.33468	6.29572	1.24732	0.742765	1.0719	3.81479	1.47648	0.27803	98.5822	11.6973	5.79144	3.9419	0	28.6194	77.8467	7.71801	17.8802	7.55796	10.584	11.5774	0.708562	13.3697	3.46257	6.68404	17.7897	7.48823	1.77149	9.85567	3.12364
TCGA-DA-A1I8	0	3008	0.211247	6.84221	51.6063	0.120749	1.44733	1.57379	0.185752	5.79064	4.66	15.0372	4.56608	10.6767	0.435605	14.2139	12.6026	2.84268	1.01865	71.8025	41.4046	5.74548	2.72815	0.595889	4.36322	6.48203	0.050129	0.0220078	28.2666	1.13916	1.18112	3.82092	0.0541057	26.2105	52.2173	8.75293	54.9981	9.02564	3.67239	8.7658	0.494885	31.1808	7.06791	0.811326	27.2371	2.88393	6.9707	158.363	4.2127
TCGA-DA-A1IA	0	3892	1.10978	2.25581	7.17105	0.237884	0.267312	3.41052	0.0711557	0.47533	1.42713	5.8334	5.53456	3.29665	0.0135297	2.02377	3.81077	0.449403	0.224667	14.2947	3.64096	0.177617	1.21925	0.0684798	0.262283	0.860224	0.148136	0	12.9434	1.88515	0.648026	0.593073	0.0103631	8.91528	12.9392	0.874194	6.96026	1.55679	0.663731	25.6748	0.853086	8.27393	6.46697	0.678094	5.24625	3.49051	0.326019	27.073	0.609112
TCGA-DA-A3F5	0	13699	1.39429	5.55005	18.2768	1.37857	0.8391	1.01068	0	2.02769	1.68889	8.11945	19.2053	14.8266	1.42602	12.1259	4.5591	5.85979	0.745208	18.054	25.1045	5.68081	1.51408	2.87716	3.67138	8.55158	4.87359	0.0137407	21.532	1.08109	0.837351	0.247856	0.0675623	10.1058	37.8207	1.92445	13.3147	8.75364	1.68734	3.26956	2.98684	30.063	7.06061	3.86824	1.94585	9.61594	1.26517	43.3246	4.55561
TCGA-DA-A95V	0	2193	12.7804	26.0659	106.67	46.9363	1.38129	2.43361	0.879654	4.33203	4.14244	25.0411	31.7586	21.8231	0.366378	3.54005	15.1455	4.43642	5.61053	53.626	8.45795	4.07332	2.02142	0.618133	1.32604	3.01686	1.19181	0.148887	53.1607	5.27136	4.94897	4.94158	0.0976095	16.2632	52.4852	3.43529	9.97753	7.28699	5.3375	11.1288	0.223199	22.1414	2.30684	1.26408	32.6954	6.37199	1.42571	28.6805	1.91861
TCGA-DA-A95X	0	2249	5.40867	39.4052	115.662	11.8064	4.19574	1.81034	0.924762	12.3551	6.38743	18.5375	36.0281	17.0983	0.565734	16.4507	19.8818	7.57909	2.35191	62.9958	16.4386	21.2859	1.37789	6.29439	17.7497	14.9132	1.43229	0.228658	26.3728	5.62198	5.58164	1.52093	0.374767	29.6039	84.7342	11.9836	33.8371	5.38535	9.00111	6.1912	1.23189	33.5394	4.96804	0.846149	16.9885	9.66246	6.44768	73.6561	5.75724
TCGA-DA-A95Y	0	732	1.0323	4.73358	16.0704	0.718344	0.24985	1.00313	0.322306	0.660724	1.22521	4.74343	19.9108	2.96672	0.105058	7.14639	2.59366	1.85666	0.275454	16.2719	2.94501	1.80895	1.22368	0.295415	0.678875	2.81872	0.383426	0.0654627	15.8986	0.711579	1.05398	0.915139	0.0536463	8.30916	13.0922	2.24801	9.14207	2.08846	2.0421	1.62963	0.429347	10.7879	2.77641	0.511914	2.74193	2.85183	0.497267	8.58751	1.63801
TCGA-DA-A95Z	0	396	2.28976	13.9008	28.1117	9.51085	1.53611	3.52548	0.626396	5.46299	3.10973	9.54338	11.7192	12.3964	0.208433	12.5345	9.90763	2.35849	0.624563	31.4388	4.73317	5.98245	0.711898	0.803786	3.2257	10.3923	0.380353	0.0278306	12.833	4.37932	1.92726	0.527112	0.501754	14.2512	30.7254	0.849523	14.3372	1.25348	5.29172	2.91522	0.312911	22.6339	4.35298	0.715082	7.16069	3.33658	2.71625	23.8848	2.48955
TCGA-DA-A960	0	804	0	1.2446	25.8702	5.6145	0	0.443497	0.101782	0.151093	2.58711	4.72591	1.59889	9.18132	0.0774123	12.4064	2.17475	1.9285	0.101484	5.2785	14.0414	0.684874	0.640663	0.065303	0.22069	11.467	0.023544	0	14.7978	4.79386	0.551157	0.326285	0.029647	4.98556	4.71389	0.811987	15.493	1.28542	1.0748	1.21639	0.135585	17.5204	3.92013	1.33369	6.71059	0.252165	0.199861	2.36235	1.90098
TCGA-EB-A1NK	0	1039	1.66158	11.2288	46.0561	1.69806	0.722284	2.17567	0.619838	2.73485	1.60013	11.1298	10.5766	20.4444	0.373215	6.39054	6.94444	3.57598	1.33047	24.9306	22.6343	2.75249	3.14291	0.347975	2.10555	3.89286	2.43148	0.0458988	19.0611	4.54254	2.1105	1.71381	0.0150455	9.93402	36.3287	3.65097	26.9205	5.3657	4.28179	3.34768	0.756886	16.1887	3.47924	1.82539	2.9295	1.91956	1.10725	21.6866	3.26743
TCGA-EB-A24C	0	632	0.227357	7.34893	11.1232	1.0211	0.264254	0.871107	0.199918	1.78065	5.84908	4.19406	18.3923	3.90527	0.164723	15.7718	4.62293	2.94616	0.199333	11.125	3.7776	2.13354	2.1439	0.662712	2.86093	5.3137	1.19465	0.0947448	13.9721	0.858229	0.69711	0.918597	0.116464	15.2042	12.5247	0.595425	9.7663	5.35187	2.09938	1.74596	0.133157	31.3283	2.56662	0.291067	4.60619	1.58495	1.07955	7.34679	3.48938
TCGA-EB-A24D	0	645	1.96794	21.2378	27.4139	5.76255	1.33057	1.18319	1.31048	8.51759	4.51541	6.74514	25.4082	4.43379	0.606107	14.3475	10.0346	2.95965	2.51911	27.4861	6.68071	13.7613	4.08722	1.86339	2.59571	6.8145	1.75328	0.579095	21.6226	1.64211	4.14969	2.63415	0.350765	12.2172	40.4874	1.84227	5.95048	2.68383	6.059	7.34231	0.377449	35.7648	2.16657	1.09696	7.3068	2.17617	2.02848	7.72144	4.23679
TCGA-EB-A299	0	378	5.17892	14.4889	94.4595	1.95933	0.686041	2.10958	0.917332	5.2579	6.42125	17.0401	41.6965	15.4802	0.886653	11.7095	9.25925	8.46766	1.39738	26.5762	19.8647	4.08186	1.17621	1.22616	10.1108	4.81743	11.0253	0.326055	24.6335	5.28819	5.15557	1.13952	0.1336	29.2264	38.3682	6.0741	28.71	16.3647	5.40852	13.2645	0.967407	14.6708	8.93933	1.82123	12.8169	1.55301	2.18907	20.0238	3.43339
TCGA-EB-A3HV	0	39	0.692043	25.2609	91.5279	1.34151	1.09517	8.47336	0.956881	4.12394	3.28545	17.2993	25.3153	12.4824	0.516485	5.17964	7.61455	4.16893	0.697607	47.0006	21.6321	3.24949	0.496523	0.237651	2.10154	8.08255	5.89059	0.0548568	39.8905	4.13429	2.97067	3.13675	0.0359638	24.0003	43.4965	4.16653	20.2984	16.2958	6.08445	4.72464	0.493421	8.29208	6.26161	1.45852	11.2915	4.64958	1.29304	26.5076	3.32176
TCGA-EB-A3XD	0	1160	11.6111	38.4588	196.872	6.08385	3.19035	1.22546	8.28835	9.03757	5.73599	42.9202	360.912	31.8871	2.095	7.13852	33.7828	12.5383	4.51968	79.6316	33.9106	12.1194	1.73555	1.62399	7.42526	7.09791	16.1071	0.75855	104.46	44.5235	12.8025	1.49556	0.289129	24.5408	202.151	13.8104	24.0268	21.2846	24.3355	15.4443	0.793366	11.0675	11.7546	9.43966	16.8536	2.77891	1.42935	19.2125	13.7608
TCGA-EB-A3XE	0	180	7.10474	23.7482	93.0171	6.06908	0.287331	3.11702	1.29574	4.48815	3.03943	15.9808	39.0661	18.7599	0.76992	4.12946	8.05624	6.74752	1.61493	19.3216	4.50948	2.83888	1.01949	0.883298	1.87885	3.91615	3.74658	0.100746	32.0649	11.0554	2.80062	1.05142	0.0353832	15.4079	37.6372	3.35952	17.9348	11.5528	5.57289	12.4515	0.431516	17.4253	3.54954	2.7172	5.65509	1.66529	0.397552	10.1365	2.75496
TCGA-EB-A44N	0	250	5.28445	17.1409	100.635	8.50246	1.57143	1.74975	2.91135	5.61342	8.57234	27.3125	79.4545	23.4406	1.29803	16.1527	13.4274	9.0718	3.42001	35.2907	37.0287	19.1651	1.54467	6.28005	10.3395	7.95338	11.9363	0.196256	43.8713	14.259	7.75903	4.39293	0.628702	24.6908	96.8644	10.3155	22.8187	19.7947	21.5911	14.6741	0.200599	14.9027	9.93762	6.65706	15.622	2.71105	2.62841	14.3133	6.83038
TCGA-EB-A44O	0	81	0.948376	5.78315	27.5914	1.76181	0.592235	1.23645	0.243227	1.62479	1.35239	5.23497	1.54779	4.55227	0.323734	8.15302	3.2509	1.87097	0.538922	11.8879	2.7657	3.46684	3.17537	0.650222	1.45908	4.06658	0.675152	0.0864521	10.6141	1.28281	1.27718	0.46783	0.472313	10.4926	90.5833	14.4236	7.75668	1.96131	3.52447	4.04341	0.108002	25.2161	1.64609	0.820917	3.99467	1.02441	0.716406	3.02425	2.7671
TCGA-EB-A44Q	0	422	26.3307	176.489	472.753	38.384	4.69223	7.11696	4.20001	35.2491	21.1943	51.1133	160.183	37.8764	2.56804	18.9889	45.4186	27.1064	9.64817	137.77	33.0091	49.1039	2.56304	10.6203	9.48168	23.4918	6.63883	0.863507	72.7946	15.303	16.5001	8.48762	1.52322	46.2197	216.042	6.10999	36.7305	8.48155	29.7996	24.4724	1.09704	47.307	9.59442	3.51526	44.05	14.1189	13.3141	48.8773	9.96106
TCGA-EB-A4IS	0	774	30.0914	95.288	254.297	15.5958	3.70878	4.69278	5.61907	29.6641	22.9582	74.6274	224.023	28.1883	3.12514	21.5607	45.7537	10.476	15.559	94.2763	41.1992	61.2046	2.80005	9.08054	10.554	13.2068	8.0912	0.674066	109.93	7.08156	23.5468	13.9489	1.43213	78.678	225.692	11.3861	33.8344	15.0112	57.1239	45.9095	1.49705	30.3029	12.4796	2.90053	70.3596	17.5234	12.7232	21.8625	13.2121
TCGA-EB-A4XL	0	777	8.01697	21.2898	38.6197	10.1057	1.77068	1.50889	1.29858	8.01072	4.8136	16.8952	44.2363	15.6186	1.16873	14.4744	8.63621	5.86726	2.04288	29.1715	27.8274	14.4223	1.30176	3.08271	11.5067	9.48619	7.55968	0.338481	32.3256	12.328	7.71378	0.860329	0.327816	73.0488	64.9906	3.79855	19.2616	14.1517	13.6062	13.7684	1.15324	21.8077	5.8841	1.87346	11.7531	2.50945	1.58661	15.5364	3.92676
TCGA-EB-A551	0	590	38.185	72.0673	114.501	75.9941	10.1896	15.7504	2.62744	52.4777	15.7095	54.3437	174.321	49.3953	2.90669	16.6343	55.8612	24.671	17.2109	119.2	61.9972	68.3126	4.14292	10.0839	15.0814	24.8951	7.22696	0.984831	91.7045	3.65626	22.3646	9.80109	2.44902	172.838	202.879	4.84768	42.1708	8.26797	30.4863	33.8377	1.27274	70.2506	11.0145	1.28987	52.0535	37.4236	24.3737	149.486	11.7158
TCGA-EB-A57M	0	871	1.50863	28.0567	141.636	2.24208	1.47659	1.22027	1.94562	4.96687	6.90179	20.371	69.646	23.8512	0.874414	5.55158	12.2825	7.99156	2.01341	43.1928	9.57177	3.58007	1.02055	0.482298	2.8955	1.68334	2.32188	0.0785849	40.8051	10.0228	4.37534	2.32474	0.0257599	27.8609	66.867	2.2859	40.3927	13.3083	7.56447	5.93494	1.17808	13.5703	6.76607	3.26578	5.98749	5.17084	1.3169	27.6736	9.91042
TCGA-EB-A5SF	0	369	0.135383	1.88699	12.5688	0.0967315	0.0579722	0.504303	0.0347211	0.137447	1.13076	5.7811	2.30293	5.90188	0.0396117	1.15681	2.17745	1.72059	0.103859	8.12156	1.31506	0.135658	0.898486	0.0222769	0.647445	1.1253	1.46175	0	19.9232	0.35773	0.307664	0.233743	0	6.42698	4.31309	6.38195	6.86416	12.2286	0.696635	1.02141	0.462524	2.49033	6.72272	0.937501	2.31381	0.722582	0.0795421	2.5903	1.18117
TCGA-EB-A5SG	0	2076	92.9734	275.206	425.455	94.1238	13.0348	19.8048	2.04887	40.6582	29.4765	81.7799	74.1669	57.6612	3.25095	17.123	48.2376	31.5095	17.0474	240.407	49.5129	81.2083	4.5706	20.4208	14.5682	57.6075	7.39508	0.71569	123.95	17.8858	21.746	6.85119	3.58075	100.887	417.216	9.94241	13.3549	10.2735	25.0676	44.5876	2.77638	65.2763	8.36032	1.03797	107.812	33.7996	18.4512	174.813	12.2371
TCGA-EB-A5SH	0	1643	4.11013	11.3736	60.7734	1.91048	0.425495	0.874876	4.12378	1.35273	3.53322	26.8924	57.1376	5.65816	0.546231	5.68546	9.29587	2.76882	2.60254	29.0336	6.36887	3.88213	3.88868	1.21885	0.582699	4.4574	2.16504	0.0823455	38.8905	4.33055	4.97248	2.83703	0.0539853	7.31048	44.3158	6.47616	6.61561	9.53577	5.93668	8.41261	0.370337	2.65863	2.5194	4.28677	8.04782	3.76525	1.0918	6.26048	3.32763
TCGA-EB-A5UL	0	891	17.8572	16.7434	68.1753	30.519	1.07699	5.5142	2.21156	11.4906	13.0726	29.7229	45.1717	12.8247	1.58393	16.324	16.3343	6.48246	6.38251	53.6813	22.3831	25.4021	3.11924	4.58787	4.18784	9.36719	3.07797	0.524049	56.5535	3.71623	8.43746	5.44721	0.966274	39.8534	114.626	8.20996	10.6583	7.52018	17.0612	22.4318	0.491008	15.7019	7.0211	5.45916	23.2826	7.83519	5.93497	17.9044	5.31067
TCGA-EB-A5UM	0	779	13.2953	14.2889	52.0035	12.9337	0.988251	6.95223	2.67637	6.92731	5.08987	30.0402	58.3706	14.2757	1.7224	11.4389	16.3672	5.05101	3.79754	39.9969	13.026	15.9533	3.20368	3.4343	2.90153	10.7499	3.29786	0.548818	49.2276	8.4466	9.29866	2.37592	0.539704	51.7219	75.6871	3.6133	14.5118	14.0804	16.2145	20.2273	0.822745	23.9166	5.65095	2.69765	13.8289	3.54489	2.03814	7.80744	5.13826
TCGA-EB-A6L9	0	1109	27.2104	70.2869	274.6	22.798	2.33036	3.53738	26.6403	19.449	23.0805	140.103	243.58	30.626	4.11791	10.5958	41.0066	16.1829	14.6697	105.362	32.3675	26.5703	6.26302	10.842	2.81098	7.98003	9.59459	2.11754	169.994	27.8776	33.6162	23.6145	0.381986	45.9411	308.671	15.1849	30.131	26.7858	66.5246	55.7323	1.49738	11.7757	14.1699	15.2498	29.7505	22.1862	7.22256	7.64046	18.1366
TCGA-EB-A6QY	0	382	1.14133	4.7724	14.8799	2.47907	0.423564	5.55524	0.624452	3.05133	2.29406	6.93712	4.77701	4.86174	0.549149	13.0665	3.58471	2.99585	0.635596	7.79359	17.6894	3.41399	5.814	0.876414	6.48215	3.87499	4.74869	0.180338	10.2582	1.20632	1.59466	0.475432	0.102313	5.89612	20.3453	8.16997	5.29112	10.3091	2.93988	2.06303	0.25995	18.9162	4.70677	0.960815	1.82612	0.850895	0.37041	2.1999	1.89174
TCGA-EB-A6QZ	0	352	0.466947	2.38641	19.7897	0.533818	0.239942	3.4092	0.0958052	2.03849	5.4982	5.75163	2.2993	2.64556	0.0910831	9.78994	3.21677	1.16362	0.222891	9.73218	21.964	0.811019	0.368525	0.184405	1.26715	3.40073	0.731327	0.102158	10.5111	1.72738	0.742814	0.798523	0.0279061	14.0784	18.7974	0.412724	10.325	7.06366	2.04024	4.82204	0.191435	24.0711	2.58796	1.61676	14.5348	0.759544	0.862238	11.3961	4.08994
TCGA-EB-A6R0	0	1075	23.0856	217.294	268.852	180.315	2.24742	5.68738	1.58136	41.3978	8.17961	25.5677	25.7451	27.4713	1.40319	22.8552	33.9451	5.24984	5.23074	60.0485	36.9829	28.5958	2.42262	5.43532	9.22509	8.44504	3.17894	1.13753	40.4596	1.52397	9.87914	1.23114	1.19541	50.7853	87.0669	2.41499	16.9545	9.10829	9.56875	14.4855	0.802494	104.501	7.02105	1.10632	38.01	7.64908	8.81034	35.8604	4.39508
TCGA-EB-A82B	0	390	8.96078	17.2191	92.2202	4.44591	1.71902	2.18967	0.588324	9.80704	6.4548	19.3405	34.192	17.848	0.433478	11.9819	16.6111	4.69825	4.83947	53.5515	15.9835	9.23438	1.28583	1.48627	3.73124	4.80468	1.28435	0.274461	53.2612	1.92127	6.09106	4.54998	0.342733	42.1838	70.904	4.48227	13.7687	4.51951	8.80122	19.5381	1.51845	83.2907	2.98621	1.10963	41.1349	12.1343	4.27199	37.2462	3.22121
TCGA-EE-A17X	1	907	1.50733	5.43133	23.1083	1.09135	0.602424	0.249548	0.0687253	1.9214	1.6104	7.71581	5.4055	11.0071	0.169879	6.68768	5.02509	3.78962	0.616718	31.5354	3.80965	1.73042	0.720981	0.154329	0.774874	2.72234	0.325896	0.0732828	25.7542	1.31499	1.82693	1.79556	0.0100091	4.18136	24.6121	3.33348	10.2194	2.80554	2.20138	12.9833	0.228874	12.6816	1.03004	1.29622	9.79308	1.49835	1.72061	25.9489	4.09523
TCGA-EE-A17Y	1	828	0.243086	2.27761	13.9673	0.671586	0.277579	1.811	0.124687	1.25453	1.18849	7.96045	30.7588	4.99888	2.62372	16.9715	3.60986	2.0596	2.91466	12.2217	24.603	1.82234	1.24993	0.266662	1.45991	2.13813	0.221124	0.177274	7.16162	1.07054	0.470586	0.586243	0.0363187	124.336	14.3845	1.04777	9.22943	17.2477	1.28742	1.41371	0.276828	25.456	4.15042	0.346568	5.74567	1.83288	0.965748	13.7463	3.13275
TCGA-EE-A17Z	1	263	0.25956	4.66868	14.3336	0.381511	0.0793903	0.276248	0.190196	0.696442	6.84373	3.98779	0.365172	1.44724	0.0433971	9.24241	1.64665	0.683779	0.126426	13.9414	1.65064	0.495404	1.01095	0.0976231	0.313419	2.3874	0.255175	0.0811234	16.412	1.37171	0.720946	0.804822	0.0886402	19.829	45.3543	0.194218	7.31775	19.4732	0.602532	27.5035	0.101345	8.00304	6.64257	1.55574	4.71928	0.678543	0.610004	10.3108	1.20101
TCGA-EE-A184	1	2073	9.64548	25.099	89.4957	7.24434	4.17832	4.6792	1.34234	11.7093	5.01135	16.3609	22.4423	13.1089	0.685491	12.7312	15.2187	4.36008	3.00824	79.0165	22.3759	14.5517	2.33362	1.23034	4.57371	15.2711	1.58802	0.27264	47.4474	9.42704	7.83527	2.52043	0.435681	13.7633	78.0309	1.92146	4.98232	3.18587	8.20796	9.13172	0.40872	35.3268	4.59855	1.37059	24.8784	8.20961	4.88259	30.3608	4.45988
TCGA-EE-A20B	0	4070	10.774	37.304	141.852	12.5857	3.75306	2.93036	1.18421	15.5827	6.74125	22.799	68.8223	20.9393	1.65124	13.2584	19.3269	8.37416	2.98831	80.4434	23.5427	20.1732	1.93251	3.4331	5.30653	22.3375	1.9175	0.140305	43.6769	6.8751	6.33701	5.63813	0.907054	12.3927	87.4246	1.97343	26.7952	7.31007	12.8756	12.8017	0.642686	43.0114	4.34161	1.34099	25.8077	7.04133	6.99036	56.2069	12.8336
TCGA-EE-A29A	1	1927	0.616828	6.76774	9.70282	0.67804	0.426675	1.27257	0.0973512	1.44516	1.46923	3.83155	186.127	7.94529	0.333191	17.483	3.66039	9.64839	1.21333	9.82417	4.43195	2.51458	1.4298	0.843212	1.18206	2.4039	0.180152	0.0692047	21.3123	2.00601	0.455277	1.04547	0.31192	58.3015	12.7921	1.00963	13.2732	5.62783	2.31303	2.03601	0.389048	17.6887	2.3922	0.444537	2.17399	1.35065	1.48149	17.9954	3.11695
TCGA-EE-A29B	0	5040	0.990007	17.9386	31.8757	0.377261	0.830198	0.921949	0.338538	4.87895	4.10083	15.7035	2.02198	31.1613	0.193111	9.6457	6.2588	1.56248	0.337547	64.2432	13.3423	2.70968	1.30223	0.244355	2.38562	20.1152	0.215352	0	58.0916	10.7441	2.12485	4.51739	0.184892	20.0299	82.0864	0.405113	12.0477	2.76249	3.47065	3.13164	0.507342	9.05027	1.5856	5.99867	16.4701	0.859698	1.21873	32.6223	2.05117
TCGA-EE-A29G	1	2192	3.56181	34.6309	29.2908	4.39	2.62144	1.16093	2.13147	8.96498	22.04	24.0791	148.647	8.75867	0.969781	13.7946	19.0851	7.24869	2.58063	78.7737	15.6571	15.4328	1.83677	2.12457	6.73428	22.2435	14.536	0.243516	41.1953	18.1509	9.08747	2.06206	0.465639	21.1165	80.2134	4.77332	12.848	22.4096	11.9373	14.0486	0.507027	14.1295	9.4723	3.95968	29.8706	8.39256	4.14801	19.6559	9.03833
TCGA-EE-A29Q	0	3166	0.575265	6.33968	41.8509	0.828635	0.670029	1.33715	0.89702	3.43414	2.31568	5.91699	38.4316	1.89761	0.475777	13.8401	2.77735	2.20193	0.651182	19.1205	3.75984	4.24255	2.88917	0.651252	1.8426	5.57398	0.305784	0.0503424	14.8719	1.58086	1.86511	1.73292	0.385049	13.3398	27.6622	2.46322	6.44105	7.67558	3.16578	3.49384	0.251564	81.8329	2.51361	1.54658	5.95765	2.02353	1.61462	15.4387	4.47707
TCGA-EE-A29R	0	440	1.34021	13.4963	27.0369	2.06838	0.530848	0.34946	0.343718	1.17356	3.37181	4.55092	84.2088	5.69485	0.209137	12.9041	3.92958	4.74246	0.45695	10.0981	3.93137	3.53637	2.6443	2.05091	0.998661	2.79379	0.310081	0.109953	11.9841	3.23777	0.854485	0.462782	0.170201	16.7299	19.843	2.29238	10.2162	6.64582	2.49234	4.18674	0.183148	18.6165	2.12052	1.40575	2.92408	1.53281	1.12488	12.0235	4.31031
TCGA-EE-A29S	0	3565	8.61272	22.5923	83.0138	8.85002	2.64048	7.73976	1.68459	11.2448	4.75162	17.21	82.9373	15.8858	0.431441	21.9586	27.0266	8.30114	2.45665	48.1027	10.4084	16.3202	7.57399	3.37483	3.02646	17.244	2.22672	0.146637	66.9566	14.978	6.06734	3.141	0.60084	19.0912	110.851	3.26928	24.7203	3.33282	14.7032	7.68003	0.412175	57.7599	2.93583	1.51527	15.7935	4.58242	4.6693	34.3115	6.4516
TCGA-EE-A29T	0	11252	12.5928	70.7595	69.7475	18.8044	7.6209	3.09374	0.940535	24.7758	13.7331	32.4519	14.9921	15.7699	0.420789	10.8462	31.2726	7.49918	3.87065	140.592	27.5602	28.8934	2.8053	3.03497	8.36122	64.7218	2.3036	0.117989	31.2063	13.0697	5.63777	15.0577	0.942739	9.31383	123.538	1.9332	15.7227	8.09921	19.2796	8.93881	0.442199	36.7716	2.9215	2.65816	9.66828	10.2254	9.88608	130.565	7.23319
TCGA-EE-A29X	1	545	6.9041	34.3752	217.203	3.7023	3.93172	2.3862	1.53337	12.3387	9.16384	40.0879	70.7412	28.7435	1.24953	6.8235	24.6684	7.04158	3.68872	136.957	18.1683	9.05775	1.91502	0.796411	3.05559	17.9364	1.42722	0.103813	70.0715	8.92007	9.17494	6.92857	0.138245	44.0674	108.476	3.83292	23.8831	9.38385	11.116	27.1185	2.72349	12.5849	3.70939	4.72588	42.3693	17.0951	7.2406	87.702	5.76344
TCGA-EE-A2A0	1	1424	12.4234	63.1536	97.6625	13.1031	12.732	3.71768	7.94546	24.2494	19.8443	26.5587	343.461	9.16236	2.37262	22.0347	50.3548	11.4509	4.64344	51.5607	36.3412	72.3998	12.5311	16.1829	11.0304	49.2689	6.11819	0.322215	34.2953	25.3512	6.64147	24.7358	2.56287	12.9226	235.022	0.986957	28.2312	13.6398	31.6654	15.1968	1.27863	103.405	4.42361	1.22809	2.87311	11.8374	9.35412	218.272	27.9815
TCGA-EE-A2A1	0	3527	17.9876	111.239	287.577	45.5788	10.6605	3.84917	9.63866	29.899	20.6061	70.8323	260.827	36.1749	2.75468	14.6839	46.3566	13.1899	11.5286	176.324	34.6004	51.1961	6.23314	5.11356	11.1178	39.8296	5.2266	0.837299	99.8783	22.5224	17.3899	22.3529	0.97778	36.3066	309.927	7.86796	42.4571	9.09619	60.593	32.4206	0.706057	41.8043	9.85634	11.8091	25.8019	13.326	12.4122	78.5628	20.1216
TCGA-EE-A2A2	0	1814	6.17642	27.9589	39.6408	6.05686	1.97754	1.05538	4.67948	6.5295	9.01543	29.1311	25.93	7.86551	1.06109	23.4769	13.0818	4.19384	4.21176	46.7819	45.3022	33.1845	3.55734	4.55012	5.18029	15.2214	2.98513	0.289264	38.3344	9.15481	7.00382	6.839	0.973596	45.1683	112.677	5.88028	8.51923	7.19143	19.5305	17.2609	0.890512	25.9887	4.57907	3.99316	15.4745	6.99926	4.48972	32.2843	7.10871
TCGA-EE-A2A5	1	1195	1.23148	10.5689	32.7267	1.29051	1.25974	2.7014	0.877313	3.31666	4.3345	11.1512	52.1559	7.8385	0.4137	13.8163	13.6524	3.05177	0.839756	44.5132	7.32343	8.45503	5.81673	0.788033	2.66314	12.276	0.381524	0.174625	34.2377	6.27559	2.21988	3.5999	0.715521	5.66341	67.0893	1.3438	34.4952	6.2858	5.57094	5.30687	0.0934943	34.5816	3.58996	1.21228	4.22931	2.05183	3.4569	48.2005	7.95869
TCGA-EE-A2A6	0	2620	33.601	35.81	95.0174	12.6569	4.51213	4.28194	2.60794	16.4396	12.3692	56.2404	97.6783	41.3771	1.59544	16.9693	32.1039	7.56536	8.15266	76.4659	21.2834	39.5351	2.00899	11.4217	3.80257	20.3189	3.88187	0.752317	78.1904	11.6268	13.778	6.43381	1.39818	57.3338	161.316	5.331	13.3486	11.3216	23.5084	27.5537	0.805581	49.6667	5.80313	4.08213	67.9791	18.5595	22.0055	32.1761	7.05078
TCGA-EE-A2GE	0	5286	43.7046	135.17	380.751	47.357	11.9864	9.25027	3.12803	42.8791	17.0232	54.4342	199.694	61.8563	3.04352	17.6214	55.9114	23.8769	12.0166	147.419	36.9186	62.7036	6.64193	7.99157	11.3284	46.3764	5.36484	0.6711	102.721	27.7484	15.8148	18.1671	1.78943	47.9056	284.075	6.32181	65.8765	10.9175	30.2145	29.6887	1.53912	47.3575	9.56206	5.35985	42.034	17.1192	20.7324	161.577	18.8725
TCGA-EE-A2GI	0	1482	26.8465	86.4465	101.28	12.5524	1.80597	5.76403	1.5516	22.6493	17.2071	37.5154	107.964	21.954	1.25953	9.23816	19.1679	8.34993	8.08241	73.5677	20.3799	23.2061	2.9216	3.6757	4.17946	10.7911	2.8437	0.583316	68.8276	2.19589	9.31274	6.06445	0.721381	67.2322	125.498	11.0166	12.0999	5.03686	12.9502	21.9719	0.43723	43.503	3.61929	1.481	41.4398	13.2178	7.46064	42.1712	5.06871
TCGA-EE-A2GN	0	5873	1.80882	19.5068	60.82	3.36028	1.29589	5.8568	0.356849	3.58453	4.60608	12.9446	58.7588	8.38686	0.312119	5.42262	7.41672	3.46735	1.22159	44.4251	6.9816	5.11992	0.948382	0.572382	2.10457	7.96724	0.404472	0.152205	23.5146	2.57362	11.1023	2.21927	0.155914	19.2641	43.6106	4.39551	16.0078	7.69948	5.50168	28.2124	0.237681	22.1819	9.44046	0.850167	8.42432	2.54619	2.24228	30.7041	6.34747
TCGA-EE-A2GP	1	423	2.43291	27.0378	63.1415	4.11635	6.00075	1.01502	2.24626	21.0445	16.5736	25.0784	158.102	18.5319	1.06303	17.6246	27.3426	8.14835	2.8867	103.536	38.2878	27.6723	1.22189	3.58696	17.6419	31.3029	1.3856	0.283878	83.3744	22.3717	6.58556	8.48102	0.55251	22.9836	141.201	3.05834	61.4196	6.98776	24.054	24.6422	1.86185	29.2493	5.75024	5.27227	14.5798	3.71007	8.85425	79.4443	15.1165
TCGA-EE-A2GS	0	4161	4.65279	8.88057	33.4584	18.527	1.65583	2.71687	0.870777	7.14946	19.9432	12.1318	48.0312	19.098	0.13491	11.0596	9.98743	4.18348	1.52208	38.0637	29.6964	9.00247	1.06012	1.98644	3.83208	11.0497	0.768403	0.630478	23.6289	3.84496	7.96999	2.71909	0.178487	18.3915	69.0441	2.14064	5.36854	8.92625	7.4584	35.6077	0.515543	18.5473	9.57183	1.39585	48.4942	2.84451	6.6495	17.0293	7.88792
TCGA-EE-A2GT	0	1365	12.654	77.4814	73.3486	10.2018	4.08414	1.75881	28.336	7.38219	25.2202	117.213	146.432	18.9338	2.57881	11.6902	39.4356	7.53036	15.342	139.43	42.5355	49.3203	3.18439	6.46409	4.01196	19.0624	13.0308	0.55093	134.258	33.7215	40.0473	21.1022	0.507919	23.9508	354.966	14.6221	22.2189	22.9958	63.9538	49.2933	0.516194	8.1484	9.01552	25.5032	23.8657	21.1927	8.79794	6.14311	14.7116
TCGA-EE-A2GU	0	2884	48.1711	75.5722	469.895	25.9825	11.1792	3.35657	0.886406	30.0452	13.8303	49.0695	6.4166	50.5862	1.67339	30.1242	41.6828	8.16681	7.80701	105.658	49.9223	72.2471	2.52404	6.07306	14.346	29.347	4.4743	0.85517	51.7043	17.6595	18.6388	5.07423	2.03787	39.7133	270.9	3.66707	9.83319	4.44292	27.6687	20.8666	0.674738	125.185	8.77773	4.563	47.7812	8.75292	16.5146	34.77	9.67841
TCGA-EE-A2M5	1	659	12.5001	7.19888	17.1655	14.0912	2.89254	1.55643	0.1786	11.1177	3.26289	17.1425	0.935204	104.402	0.964447	24.8467	11.5969	16.8505	3.81085	49.014	12.5972	16.2665	1.2491	2.08552	4.70897	13.4143	45.3455	0.139659	26.8316	1.84011	6.25997	2.1642	0.499415	19.8909	126.562	8.32092	11.941	16.7738	5.82142	6.61674	1.18957	36.5352	2.62078	1.1063	7.64759	6.23014	6.60488	57.7378	9.35584
TCGA-EE-A2MC	1	1871	43.9122	83.1139	109.214	68.1393	17.4324	3.69793	3.40837	36.9212	10.2748	53.194	284.491	80.7632	1.76464	29.065	45.1471	45.0481	14.2487	235.48	38.9451	65.3179	7.58209	9.90646	13.3915	28.4769	6.14585	0.613031	82.3815	34.1795	18.0725	6.59526	1.91381	46.9835	229.225	12.0951	45.3481	14.7403	29.5452	23.7453	1.36757	79.22	10.098	3.94597	115.517	33.3904	20.2932	226.805	21.7306
TCGA-EE-A2MD	1	1438	4.92788	27.9627	219.225	6.19695	2.02576	2.15382	2.02214	6.72074	26.8239	16.6143	79.9068	9.2445	0.538292	25.1275	18.9005	3.79866	4.5477	43.6146	40.1794	24.2139	4.1249	6.85458	2.63071	9.74384	2.02694	0.26354	27.5164	6.54783	5.25103	4.02989	0.696992	8.68858	123.962	4.12979	19.1496	3.80072	7.9957	9.0779	0.628533	21.9604	3.6357	1.49881	8.02796	12.4578	5.65825	35.4236	5.96485
TCGA-EE-A2MF	1	8174	6.3474	20.4726	43.5163	10.0635	3.57635	10.7021	1.16523	15.2117	7.55423	21.4699	18.7083	18.8433	0.469186	20.9289	20.0661	4.56213	3.31461	70.1961	43.2478	21.8928	5.9443	2.79254	5.26111	11.9712	1.24463	0.194903	33.0561	3.58142	3.62729	6.84458	0.419269	12.0691	63.5141	2.29663	22.5254	2.92611	10.0247	15.8632	0.821763	29.3331	3.96587	1.74186	44.8023	6.3511	7.16704	89.998	5.91319
TCGA-EE-A2MH	1	516	19.5809	32.9622	173.894	17.9546	2.27086	4.60935	8.40461	11.1995	23.9059	61.5189	92.0205	25.4876	2.3739	18.8312	27.2218	10.2504	7.18618	73.9097	42.4772	50.6034	2.51219	10.024	5.39895	20.9724	6.98597	0.458634	63.9175	13.0119	14.1891	10.7883	0.98533	36.7716	165.733	5.49749	26.2488	12.1707	25.5943	24.8783	1.39368	48.5704	5.76771	6.52214	16.169	17.1072	11.7898	48.7096	11.0572
TCGA-EE-A2MK	0	5487	24.4364	126.494	153.822	135.899	7.91357	4.56761	1.52747	21.2967	9.56362	34.6629	103.9	27.1548	2.88728	16.7932	29.084	9.38524	10.9298	94.5042	45.8407	33.4574	4.49309	4.12184	13.6959	23.0653	3.10723	0.223556	39.6583	9.1912	8.38193	5.61673	1.97597	44.1273	93.0492	3.06793	60.2124	9.60538	16.7308	15.2811	1.73553	39.0573	3.83643	1.28438	53.9209	14.5585	11.1741	111.012	8.5006
TCGA-EE-A2ML	0	12766	21.1209	58.8406	273.781	10.5778	4.00456	2.3027	2.31713	12.029	7.34601	32.2499	91.966	27.3652	1.08214	17.9869	27.6707	7.86036	5.87721	73.755	22.4222	46.7306	2.16075	4.82513	3.93117	18.8842	4.6923	0.231185	21.055	3.41047	10.9565	5.36906	1.49196	27.0386	110.438	3.37277	26.6699	11.1428	18.2441	14.5373	0.758132	137.991	6.29818	1.79171	5.82148	12.3073	13.9958	97.62	9.7346
TCGA-EE-A2MP	0	7563	19.7458	69.6505	353.166	8.69061	4.52423	5.42351	0.264359	23.1046	15.4601	29.2961	25.8036	41.245	0.326728	11.7883	31.2317	16.9211	3.73413	100.713	23.6225	16.3609	6.12443	2.12015	5.91827	23.1704	2.27787	0.140945	53.3588	4.49893	6.51505	4.5551	0.596768	49.0018	318.969	2.52023	23.8798	5.97193	11.7014	12.3336	0.308136	34.4742	4.04852	2.20436	41.7697	9.31666	9.19239	113.1	5.45908
TCGA-EE-A2MT	0	2166	2.61538	4.55156	18.2477	6.05586	0.303711	1.8494	0.409276	2.25023	1.82414	32.7775	24.7945	38.5655	0.466924	11.3448	9.17392	2.49652	1.5114	10.1143	6.10245	4.10625	0.699701	1.63389	1.34098	9.84896	0.757383	0.145472	16.2532	1.70678	1.51108	1.0642	0.225181	59.9313	23.053	2.58304	7.53863	5.87256	1.76077	4.38956	0.181734	20.0838	3.24934	0.397252	10.3809	1.59984	1.32455	5.08888	1.89079
TCGA-EE-A3AC	0	1948	14.5433	53.5612	63.2576	11.4108	6.82978	3.3731	1.65381	15.2178	8.67846	32.3315	90.2145	43.2715	0.562012	34.1981	26.4217	5.64137	5.67198	123.3	25.3394	38.8837	5.38949	8.19513	13.6416	22.6091	2.59649	0.412729	66.9316	7.14711	11.2333	6.91469	0.860947	33.5462	153.529	3.13277	15.9597	3.38611	22.728	13.3597	0.984345	43.8677	4.93038	1.28542	49.9161	9.97304	11.7115	73.9109	6.32158
TCGA-EE-A3AD	0	987	0.247422	2.85743	3.85583	0.282855	0.0756778	0.684657	0.0362604	0.861243	1.82894	3.44617	1.48732	1.11255	0.137893	14.2908	1.6099	1.21553	0.132566	6.42663	44.9026	1.17272	3.95615	0.395496	0.628974	2.33172	0.218079	0.0644416	4.44196	0.640438	0.91036	0.325473	0.126743	20.5844	5.09011	0.566977	5.56302	1.41896	0.663701	1.61671	0.0966057	22.9652	1.94003	0.215969	3.49605	0.449175	0.462809	4.20799	1.24159
TCGA-EE-A3AF	1	420	8.52885	39.3504	164.521	6.45503	4.98788	3.23585	1.70129	9.66111	9.02515	29.3434	199.61	19.09	0.693185	14.1869	17.0964	7.51752	2.92142	149.822	18.2478	11.9312	3.37125	3.0667	9.16937	24.7767	1.11502	0.230363	60.6365	7.54193	7.1886	4.46695	0.212378	36.7378	102.25	5.09286	14.0348	1.9454	14.0301	8.69507	1.18711	39.1775	4.58152	1.25456	31.6171	15.1939	5.47499	64.1321	5.1517
TCGA-EE-A3AG	0	1979	30.2537	14.9863	10.98	0.454127	0.408245	0.80497	0.0978035	1.61319	1.56669	23.0015	25.8697	2.22061	0.359534	17.2993	2.33399	0.918638	0.270881	20.7244	3.50806	3.48865	2.18887	0.564753	2.02167	3.62261	0.150825	0.359219	15.5798	1.48751	1.69315	1.5154	0.0379842	61.2871	253.144	8.87401	14.3056	17.6752	1.59509	6.72834	0.217142	13.7037	5.25548	0.530745	13.0583	1.45385	1.1843	22.4568	1.60196
TCGA-EE-A3AH	1	4222	0.464617	2.66746	15.5913	1.25201	0.71055	0.346142	0.272363	1.75204	2.54202	7.86686	6.33609	2.92484	0.116522	13.2104	3.21206	1.50516	0.328142	19.5219	11.1953	3.87228	0.357162	1.0048	2.12599	4.36106	0.204758	0.0242021	14.9409	6.28877	1.09777	4.49656	0.0793337	13.7799	20.6079	0.619256	21.5881	6.60087	4.5898	20.2185	0.272113	20.2008	4.53303	2.17647	7.07183	1.58573	1.57102	37.1953	2.14982
TCGA-EE-A3J3	1	5237	4.84063	28.9065	36.0134	8.24272	2.43519	3.27844	0.90288	13.2312	7.44756	15.2925	231.531	18.8163	1.09608	14.3916	16.1405	9.86951	3.71636	54.4734	55.6762	20.8867	3.66732	3.83219	6.6561	11.1296	1.47803	0.296232	57.1488	6.44008	5.29943	3.67363	0.38437	43.563	80.5642	8.3332	20.5955	6.86875	11.6245	12.578	0.277555	30.7487	4.15767	1.87527	26.6619	4.81791	5.296	35.5786	7.62852
TCGA-EE-A3J4	1	3869	3.14178	10.0686	33.0979	104.506	0.932568	2.76621	0.439507	9.47847	3.84018	9.89793	49.0804	9.52943	0.487485	15.5657	7.39881	3.62993	1.33901	43.0016	7.2024	7.88631	1.74184	1.50392	2.98595	8.91209	0.677771	0.104145	39.7147	3.2614	4.86809	2.08992	0.181361	33.4065	42.0778	1.16875	11.2821	5.69393	7.01326	4.39393	0.536683	21.7636	3.23616	1.41067	21.5511	5.33551	2.36133	25.7755	2.42676
TCGA-EE-A3J8	1	1044	0	3.06584	1.19437	0.838198	0.134556	0.156067	0	0.63804	3.75544	2.61152	1.35974	0.72531	0.0408623	13.927	1.46102	1.93152	0.0357125	3.07352	4.39317	2.1924	2.63026	0	0.792144	4.64331	0.0497111	0.15277	1.04871	0.553536	0.158689	1.41229	0.0312985	10.9698	48.2603	1.26868	2.72908	3.76528	1.58855	1.72866	0	21.766	0.393252	0.213331	0.609411	0.106485	0.562652	16.5669	2.12633
TCGA-EE-A3JA	1	1618	14.9351	260.99	200.735	5.98169	6.69992	4.08737	1.98032	34.0392	18.1723	19.32	282.321	3.32585	1.58545	27.2299	21.8361	3.89903	3.67193	36.6392	28.9144	50.8351	3.49897	7.69028	13.198	25.6834	3.2307	0.333418	22.6248	2.22441	8.10682	10.6586	1.21437	5.10535	132.878	0.831496	4.54315	6.48884	15.6656	22.9481	0.971899	52.2838	2.74282	0.124157	5.39401	13.3244	10.199	54.7755	8.78311
TCGA-EE-A3JB	0	6138	1.59639	52.6602	145.272	4.91958	6.79133	1.80983	1.17486	16.8944	10.7602	28.0244	30.3169	20.8419	0.758175	19.8174	18.9284	10.0492	4.85135	83.9133	45.8732	28.9093	5.02967	4.31714	27.1414	36.5384	1.20236	0.113888	27.7014	12.8644	7.86918	8.17167	0.259252	59.4936	144.613	8.88417	43.2988	6.21238	15.2135	7.0367	3.65177	39.2774	4.49829	2.78489	32.2559	8.43227	7.5268	129.879	12.4517
TCGA-EE-A3JD	1	832	41.7799	174.114	724.766	145.998	10.3488	6.237	31.1934	47.9096	54.8644	150.567	468.237	49.47	6.40876	39.5694	58.4775	20.1144	23.5622	146.437	72.958	206.501	3.90991	41.2747	17.7082	47.3911	20.4285	1.46871	101.735	22.0616	36.9538	44.8819	3.7524	53.6815	598.233	10.3419	31.4233	40.9584	82.7631	63.311	2.26653	56.5974	13.0753	8.58979	36.4739	53.5151	28.9555	268.442	33.1832
TCGA-EE-A3JE	0	1562	72.5353	124.384	358.812	119.08	6.58085	15.1553	3.04653	120.751	22.3237	63.5444	409.284	26.8739	2.3171	24.2304	97.2187	19.5742	14.0237	129.227	54.6945	95.9182	7.77704	20.4749	19.2225	38.0843	11.4516	0.514355	101.632	14.9655	26.6767	18.9711	3.54957	25.997	295.426	4.78795	28.9508	14.1843	38.0153	34.3784	0.50729	60.0898	9.78251	1.30042	43.6818	25.2473	15.8529	97.9201	18.3909
TCGA-EE-A3JI	0	9152	2.52039	8.83952	34.663	5.9032	0.973962	2.38147	1.32432	7.78569	4.88397	12.1814	1.05945	14.8988	0.191855	24.4698	18.1205	3.47739	0.597345	38.9931	10.9935	11.2587	2.1391	3.23687	4.6217	8.06185	0.605384	0.246565	22.5287	13.366	1.38148	3.31546	0.266349	5.69025	64.5717	5.11147	24.4906	8.28402	7.14771	4.85531	0.504041	97.3701	6.67114	3.61835	8.78503	1.26553	4.79847	40.8001	4.96368
TCGA-ER-A193	1	955	24.6316	67.3612	138.844	425.164	6.41361	5.97585	3.85949	33.8895	9.06682	41.4986	343.752	30.4534	4.09849	14.3499	27.6633	13.8506	5.57867	134.505	96.1675	36.8683	3.13216	11.7971	9.48941	28.6395	5.22185	0.504722	92.6743	18.2743	15.7014	3.50163	1.5378	71.5078	171.479	6.80861	23.2501	7.77827	26.645	19.3636	1.26107	34.4715	5.3365	1.90839	55.9357	17.5722	9.31828	50.2821	9.58522
TCGA-ER-A194	1	1354	10.5508	24.9052	335.754	2.31022	0.419006	2.72579	1.13475	6.43568	4.74942	41.6059	111.572	26.9159	1.195	3.35151	8.69555	4.38914	2.13231	55.5822	10.6188	2.39676	1.22096	0.364025	0.870612	12.5733	0.797557	0.0155128	179.519	4.40028	6.15548	2.09866	0.0127126	24.461	52.5542	1.78268	23.6451	6.81612	2.48873	10.4719	0.988361	9.35302	3.33148	4.83503	37.2219	4.10888	3.59942	17.51	2.99855
TCGA-ER-A195	1	1078	26.1091	87.2493	279.107	36.0609	16.3479	5.59046	4.32519	30.5717	13.0489	56.8564	198.11	129.443	2.35403	23.4098	56.4201	38.7488	9.17896	198.404	40.7775	71.7724	4.60683	6.36473	19.5994	62.9137	5.03	1.59375	84.0384	53.9069	27.7772	20.4291	1.75684	49.0212	305.907	5.16626	88.2792	8.94982	51.3162	23.5651	2.64295	50.418	11.8115	14.5271	32.2662	21.0774	25.4141	116.734	19.1807
TCGA-ER-A198	1	1544	1.90367	25.4205	50.1516	2.9455	6.50732	3.52115	0.505063	17.1777	7.16776	23.7318	8.8376	29.1747	0.563399	19.1119	30.2537	5.1365	2.17101	99.3444	16.773	27.2171	2.1194	1.55542	5.30032	29.3255	1.511	0.0718075	57.9958	17.742	7.30978	7.51258	1.33384	14.5832	156.897	1.67616	35.6575	3.35996	15.6209	8.38846	0.583094	41.3917	4.74723	2.64721	49.9848	2.90301	9.55387	75.3586	9.91967
TCGA-ER-A199	1	279	39.7263	79.2187	296.352	24.8753	9.64614	4.10312	6.11309	23.2139	23.7085	82.014	225.606	41.5765	2.06054	16.3328	54.3335	13.9496	10.3895	188.982	29.5515	81.0917	4.82601	14.084	8.87666	46.1716	6.26688	1.03703	120.042	41.5114	22.0115	16.1822	1.24103	22.3502	304.102	7.50737	20.3216	15.4126	51.5123	37.6141	2.15921	46.7442	7.61896	9.08411	44.9137	16.2237	23.1891	71.94	15.4456
TCGA-ER-A19A	0	2365	38.8509	244.321	867.016	100.202	52.4385	10.2902	10.1298	94.0882	38.9979	102.723	169.915	167.445	5.44581	28.835	130.28	32.9554	19.8596	566.505	87.2428	194.917	6.34662	35.3395	58.1522	59.4474	16.6674	1.06086	141.58	41.4449	32.9699	11.1433	2.65202	88.6663	645.313	12.1218	198.018	20.083	88.4934	38.1223	4.25703	67.2551	18.7571	5.67424	108.596	47.2352	34.0692	397.074	41.3659
TCGA-ER-A19B	1	2993	4.98779	46.599	21.6374	0.74375	0.46431	7.91653	0.0741566	2.64201	1.23698	5.83732	52.6804	4.70985	0.606314	16.2252	4.99009	5.69234	0.418991	20.8051	56.5179	4.78867	4.01946	1.30841	2.13852	3.62416	0.351652	0.0922534	11.9544	0.764033	1.1043	1.25994	0.0972013	24.987	154.497	2.52021	10.3462	15.7299	2.14043	10.9246	0	34.6044	2.17118	0.544742	5.36237	1.02885	1.43188	23.4816	8.49973
TCGA-ER-A19E	1	396	1.54981	9.68071	38.5357	8.58811	1.64068	1.53949	0.706623	5.61634	3.77112	14.6106	9.62604	8.40129	0.873333	11.9149	14.4364	4.80617	1.37975	57.0706	9.20546	9.82583	0.926627	2.04015	3.2175	9.74674	0.684465	0.141278	38.8522	5.98025	3.26115	3.97832	0.849027	6.89969	55.2573	1.6207	21.7743	4.44632	10.0269	25.1314	0.352988	22.7875	2.84009	1.03464	20.1945	4.11405	4.37941	54.5101	4.64468
TCGA-ER-A19F	1	802	2.88386	27.8073	99.3955	2.63748	1.67187	1.71879	0.546177	3.10802	3.32609	7.52872	56.7423	6.59145	0.346171	16.6066	10.1165	2.80827	1.66399	40.5654	26.9769	7.96278	2.99224	0.963669	3.96725	8.52291	0.558003	0.161777	24.6922	3.58402	2.68871	2.01352	0.119318	15.6765	34.2501	1.90266	17.4024	3.0198	6.12002	5.75325	0.363784	44.7927	2.43516	0.885559	16.1335	7.98361	3.7239	25.7684	3.33959
TCGA-ER-A19G	0	9188	7.10057	34.9236	147.68	26.7082	13.1582	6.56684	3.34908	34.3457	11.8879	41.7763	29.2006	27.8728	1.09848	24.4425	30.3195	10.393	6.80377	191.021	33.2972	54.6573	2.84003	9.56195	18.1542	49.3825	2.75987	0.743993	72.1633	27.4503	14.6835	7.55559	1.37792	66.1799	212.281	3.24623	12.4645	8.46666	23.9898	15.8559	2.1749	90.624	4.88088	3.17495	124.59	27.319	17.619	172.675	18.0391
TCGA-ER-A19M	1	1857	31.6163	196.196	248.49	341.405	8.56742	12.5141	1.26367	26.4519	14.2807	31.4901	274.637	35.7173	1.89309	14.843	22.1125	33.8404	5.12897	152.536	31.6579	46.5462	6.40078	6.80551	9.36567	33.292	2.98509	0.939144	57.2968	4.79073	10.3491	4.62792	1.18232	121.486	205.243	7.75944	26.9363	5.55809	19.6253	13.5003	0.9692	45.5089	4.8183	0.608202	48.9736	16.2419	12.5822	149.187	8.93143
TCGA-ER-A19N	1	2682	20.0467	145.645	565.715	15.1361	13.688	3.8514	2.65168	34.2901	23.4616	66.52	279.738	26.7582	3.8431	16.6158	44.1733	12.6679	8.28429	355.343	43.8164	54.1549	3.0703	6.76743	19.9956	82.6511	4.83889	0.387476	223.389	24.805	23.2935	26.7956	1.22723	28.6206	244.803	6.44972	33.5324	9.43864	44.4807	24.8645	1.0597	48.9879	8.32851	3.17042	59.2995	32.5558	17.2117	155.304	12.2176
TCGA-ER-A19P	1	4930	109.987	540.598	556.579	52.7921	20.8192	13.4978	14.988	82.2932	43.5945	137.59	373.663	69.3734	6.42556	32.5717	121.289	19.3518	35.3793	243.946	82.6915	183.033	10.548	20.959	32.9321	75.0438	21.6126	2.38005	204.166	51.8113	57.5475	24.9365	4.75761	101.367	543.773	15.3369	51.0497	31.6748	102.717	76.5584	3.37625	64.7568	20.9237	8.99531	102.906	30.0164	38.3808	111.271	24.8025
TCGA-ER-A19Q	1	1548	12.7586	91.2777	247.069	20.2335	17.0336	2.19167	2.95231	34.4118	16.7282	48.0258	105.287	32.9925	1.57181	14.0879	35.1907	10.853	7.53362	233.312	54.9221	37.2248	2.38599	1.70477	17.6962	73.5936	2.29158	0.513022	48.0673	41.0637	12.1921	5.6365	0.525523	45.9545	276.774	5.21298	41.9614	6.24922	33.9587	47.3303	0.655468	46.8418	8.72391	14.6665	107.882	40.9279	19.2918	111.404	9.04415
TCGA-ER-A19S	0	1505	122.03	264.791	338.21	418.929	19.1335	5.82496	3.17867	66.37	14.6301	86.5329	61.0817	68.0148	4.98206	15.4137	62.6418	22.8324	20.1418	205.548	95.6015	126.746	5.96293	20.5658	12.5992	48.5068	13.1939	0.813049	98.2781	39.2865	25.1537	8.45668	4.10156	56.9342	309.288	6.02915	28.2584	10.8854	28.0242	48.1883	1.85995	62.0101	8.02991	3.49158	152.014	27.5999	19.6487	185.106	13.369
TCGA-ER-A19T	1	540	2.72451	40.4902	54.6601	28.691	1.09188	13.8961	1.64832	9.18474	7.55689	15.754	91.7684	14.8204	0.218029	8.19684	16.486	4.43924	0.857478	56.3344	17.904	7.179	1.15281	2.02316	3.03012	8.95891	1.01124	0.0382094	85.6098	1.13393	2.61952	5.5138	0.125249	89.9957	41.772	10.0053	28.3852	4.27048	9.68686	12.2378	0.238669	20.1245	2.7852	0.497991	16.309	10.3691	5.05438	65.8514	7.14667
TCGA-ER-A19W	1	4507	86.6184	114.21	274.007	130.71	36.5275	15.6835	8.41348	83.4868	30.4129	112.368	119.229	82.4128	5.50933	22.3753	94.9217	20.7217	15.7758	297.221	68.9076	154.701	8.40158	24.7675	30.6124	62.794	10.1472	2.43076	122.451	94.3985	30.2327	17.827	3.22388	54.8172	543.192	6.87713	50.8816	19.8393	56.6804	51.7841	1.97783	77.6823	13.8472	15.8463	108.511	22.8285	29.2722	203.033	21.708
TCGA-ER-A1A1	0	3196	14.7521	197.644	299.103	31.4585	6.27517	5.24045	46.9045	17.3741	90.9135	286.555	241.59	30.0742	6.13625	59.996	131.175	18.2917	56.8823	251.309	60.6767	355.524	7.19637	49.2988	9.22842	49.9776	32.7581	2.23238	280.944	19.8406	79.4337	71.8077	6.01375	41.8746	1074.81	39.2419	33.8768	66.0025	235.811	145.067	1.91362	35.8548	32.9476	34.5295	64.9886	52.2264	42.7165	31.5417	54.3732
TCGA-ER-A2NC	1	1333	2.86126	126.971	229.196	11.5324	7.00575	2.51425	0.715002	17.6901	12.958	38.2495	615.908	39.5574	0.472255	19.9993	56.274	8.64765	4.05232	174.9	29.3178	19.9061	2.92141	12.1205	9.49767	24.5088	0.539702	0.107006	106.459	5.70498	4.6591	14.6935	0.602873	8.84784	86.4943	5.04359	102.41	9.23069	25.6313	11.1568	2.35609	45.9498	10.0604	2.03218	16.2205	25.1728	21.7372	182.359	25.3108
TCGA-ER-A2ND	1	710	2.87603	7.78919	35.4614	40.7178	0.495622	6.74152	0.395788	2.33235	6.00183	10.5851	36.4645	17.0232	0.79361	14.0637	3.66423	3.07657	0.621841	20.7664	8.25787	2.61633	2.81841	2.70096	1.15463	11.8649	0.607578	0.0767336	11.9759	0.741416	1.07161	1.54561	0.104804	12.7637	25.8227	1.18262	25.6494	2.48324	1.79844	5.11042	1.24619	14.0608	4.03198	1.62871	6.81064	8.77161	3.39132	40.1448	4.53607
TCGA-ER-A2NG	0	2441	53.2051	67.5385	223.906	406.94	17.5442	14.5563	2.77532	68.8939	13.7658	47.9991	35.3287	48.5372	1.85284	12.8049	43.529	31.1764	11.6222	264.961	85.9874	55.9504	3.36443	10.6838	21.4762	40.5318	6.09882	1.10702	96.7331	24.7361	24.5542	2.1748	1.24852	50.3386	289.066	5.54993	8.4988	5.67712	21.3073	32.87	0.985877	63.9125	12.3014	1.71423	98.2668	21.4221	15.8949	235.983	12.2593
TCGA-ER-A2NH	0	1264	115.528	147.928	404.735	89.6793	17.6241	19.2452	2.62903	66.0342	15.3489	72.5553	136.643	113.704	1.85959	21.4492	76.2793	28.7127	15.4484	301.263	63.7541	91.9893	4.00836	10.4917	20.7267	38.3832	9.10994	1.383	152.271	23.0237	31.0741	8.69761	3.40007	77.9709	393.708	6.02361	56.6303	12.3083	37.4234	48.3132	3.85237	89.4134	11.656	6.03381	80.6656	34.3648	20.6496	165.188	24.6797
TCGA-ER-A3EV	1	4287	13.7187	18.1756	61.0259	11.3831	0.416899	0.395632	0.363189	5.16681	17.3092	19.2349	23.9306	12.0349	0.448874	6.78802	9.77575	3.22017	2.29346	27.2335	10.3852	3.60662	2.34958	1.22336	1.10248	6.44593	1.23918	0.322728	31.8101	4.27648	3.93338	3.81302	0	31.9283	62.6859	1.41973	9.03735	6.75095	6.36008	8.55567	0.120952	11.3669	2.92739	0.793166	6.75877	3.86914	1.90177	48.3947	2.9273
TCGA-ER-A3PL	0	1010	3.35769	16.8435	21.8812	3.75509	1.75036	1.23262	0.698893	6.49667	4.50062	11.9336	50.1346	7.96476	0.588509	17.7681	8.74094	3.41968	0.663664	45.8403	10.3053	11.3234	2.23449	1.88972	5.7368	6.62577	0.461904	0.0709752	33.9876	0.661285	1.25333	3.85678	0.392605	13.8736	43.4982	0.908019	26.4289	3.48085	6.13261	3.14363	0.266001	22.286	2.1489	0.654132	20.3496	6.9013	4.6072	51.3947	4.73955
TCGA-ER-A42H	1	426	0.372023	7.86442	58.7963	3.08342	0.127443	1.33036	0.381646	0.736509	4.12282	6.68671	4.89613	3.8408	0.0435403	11.0561	4.72327	3.65267	0.266371	17.395	52.88	4.33252	2.40226	0.563185	3.34313	10.1897	0.0882816	0.0949562	22.8625	1.68518	0.469691	2.74053	0.100049	20.347	13.7156	0.560217	19.491	6.81572	2.76736	29.8221	0.101679	8.95847	1.88228	0.409161	3.73376	1.58849	1.49881	28.2822	7.36559
TCGA-ER-A42L	0	4533	45.1808	76.8083	259.153	17.9392	19.5806	6.68679	2.17749	32.8169	18.0004	85.2843	412.665	74.4648	2.34225	14.2315	58.9038	16.0648	12.241	222.635	50.2794	69.0803	10.5733	6.42652	15.4996	37.3663	4.15906	0.486491	142.356	25.0901	14.004	16.2345	2.60046	22.0857	333.187	4.47685	92.7682	10.4798	29.5966	29.6691	1.94759	47.5835	10.387	11.3142	25.9783	46.179	61.2859	382.861	14.8773
TCGA-FR-A3YN	0	2828	22.2609	27.0498	109.571	49.3138	3.17301	5.52043	0.958185	9.84619	4.18606	17.1009	63.2814	9.09416	0.923103	24.4101	15.5898	3.3517	3.08906	41.8627	37.5731	20.2575	6.09827	4.2214	4.26599	10.5322	2.63019	0.31787	24.1961	3.50226	6.30497	2.62116	0.567502	6.86725	64.8454	1.6817	16.0432	3.56783	8.28576	10.0418	0.55311	30.2943	4.44189	0.722889	13.7896	7.09006	3.1463	33.0413	4.88588
TCGA-FR-A726	0	568	0.394215	6.37711	20.2965	1.6388	0.629189	2.02914	0.110294	2.25582	6.11799	10.2423	11.2379	5.73035	0.671091	26.4099	7.20248	1.804	0.452104	26.1918	7.00844	4.68432	2.00559	1.10864	5.16556	5.90092	0.289147	0.104541	24.8325	0.405841	1.29404	0.907501	0.0856704	90.326	43.7028	4.02404	22.7824	9.20768	3.0929	2.80522	1.32232	25.9215	3.58803	1.69339	7.50637	1.87634	3.42911	22.1249	2.4605
TCGA-FR-A728	0	583	23.2974	42.8235	162	148.724	2.90064	10.1515	2.04858	32.0802	10.8003	35.8589	55.8784	42.9385	2.55098	12.9748	35.9466	10.1867	7.70306	80.2658	25.8532	15.04	2.19125	4.69045	10.1204	18.8043	3.95822	0.3141	81.5291	6.20776	13.4759	3.8244	0.468006	36.617	110.928	3.44803	48.1423	8.43102	14.238	19.5157	0.428068	36.4404	7.28735	3.07828	24.8316	10.091	4.8508	57.5027	6.57334
TCGA-FR-A7U8	0	847	0.207295	2.63891	17.8228	2.67789	0.39057	4.01532	0.127594	3.07266	2.71956	5.29185	2.86736	4.28026	0.258785	13.8073	2.53743	1.88033	0.183763	23.1941	2.72036	1.75405	1.27907	0.218304	1.06974	2.20986	0.206604	0.0907037	26.7952	1.0329	0.649056	1.45888	0.0123885	8.70601	22.9655	2.0901	6.29155	1.84593	1.78153	0.95793	0.16997	16.3248	4.17307	0.607968	18.6339	1.45413	0.890831	12.0573	1.11588
TCGA-FR-A7U9	0	571	7.04787	33.0313	339.196	18.884	5.84732	3.15041	1.94311	14.1318	10.517	37.7344	86.8006	411.453	0.687381	13.2378	24.4392	32.2283	9.94243	146.748	21.1163	21.4416	2.05427	9.79957	17.4797	22.2704	2.05922	0.513976	76.9217	29.6638	7.96384	8.57582	0.513337	38.5375	116.794	3.70595	55.0512	7.06536	15.9698	11.8395	4.8157	20.3501	5.74895	3.10416	72.1766	8.26226	8.04513	101.436	8.0279
TCGA-FR-A7UA	0	1164	194.773	147.212	173.84	85.0202	30.8444	23.1307	2.33573	111.501	28.8248	189.19	44.1322	101.27	6.45995	29.3162	120.684	37.9425	28.1867	374.899	99.5763	184.904	18.5039	29.3725	40.1659	116.904	23.3801	1.17739	222.388	71.7261	47.9584	14.989	8.91878	86.0323	427.917	13.9448	32.9412	29.4379	61.8419	96.9773	1.92345	96.0121	18.3178	6.28982	308.928	52.1863	44.4333	269.898	21.9444
TCGA-FS-A1YW	1	6598	1.4065	19.8336	22.1789	2.21632	2.47421	1.01952	2.65177	6.59942	30.3252	10.8782	84.4532	3.6613	0.785981	16.0981	10.3667	2.97448	1.43865	23.4452	6.56336	15.1008	2.42736	3.22759	2.84104	11.415	1.61469	0.138609	17.0482	9.32706	4.56894	3.36283	0.329409	48.1964	48.708	1.60529	19.22	3.91916	12.3814	6.2737	0.155844	22.9861	2.54177	1.90459	4.81042	4.79207	3.94359	18.781	4.47408
TCGA-FS-A1YX	1	1478	2.08127	17.0525	42.7815	0.944176	2.58879	1.08293	1.0845	9.20669	4.73789	11.7282	68.929	17.5525	1.10837	21.4673	16.702	4.19858	1.54314	48.7143	9.34228	9.45278	2.98652	2.87022	5.49657	9.20549	0.478209	0.204782	50.721	15.0893	2.50254	5.46477	0.148074	9.0866	59.9122	2.14132	47.586	4.45492	11.643	4.89144	1.03836	37.3305	3.49653	2.36843	19.8697	3.66083	6.24443	59.9217	8.89929
TCGA-FS-A1YY	1	6953	0.759555	6.7442	8.0089	0.192962	0.51799	0.419164	0.346312	1.42804	9.2267	7.22337	96.5509	3.01059	0.263395	11.3857	4.76486	3.88374	0.239791	31.6847	4.98749	3.43904	1.11011	1.25909	1.95233	7.09658	0.133514	0.0615463	42.1228	1.93269	1.72613	2.94197	0.0756552	13.4367	23.2088	0.561764	18.3145	2.01228	2.69197	5.06732	0.115332	20.5986	2.88693	0.687554	5.29899	1.32988	1.57728	28.0368	4.60079
TCGA-FS-A1Z0	1	6164	22.1602	90.4302	122.326	64.1649	14.2079	3.48833	2.69157	21.7605	14.8341	45.288	19.7224	32.9571	2.04712	20.5765	34.8392	8.91208	5.42243	131.44	37.1213	66.0089	3.27255	6.77476	17.1848	44.4579	3.44829	0.603448	47.591	5.94238	14.7177	7.73902	1.18203	26.7737	371.501	2.29921	26.8967	6.96787	28.3643	18.4435	1.37903	48.1498	8.61655	3.83104	22.1932	22.4673	18.3356	118.008	13.2121
TCGA-FS-A1Z3	1	636	1.07236	8.27057	52.8254	2.4723	0.811249	1.17174	0.990093	3.44761	7.84991	9.4444	69.2458	3.7354	0.446243	22.2446	5.74919	2.70794	0.65813	20.1153	25.3678	8.76349	4.33426	1.29401	2.16268	7.54582	0.551359	0.0912377	16.7962	6.98949	3.10493	1.75155	0.138856	27.0943	42.5239	17.7164	15.317	8.55129	6.99598	6.11853	0.293092	38.0968	3.49572	1.48519	2.91163	2.61649	1.81215	20.5482	3.75872
TCGA-FS-A1Z4	1	854	10.5566	66.8466	122.376	33.5824	7.4608	6.3109	15.5039	29.3187	31.8856	100.241	305.83	38.8028	3.70527	29.7847	53.7359	17.8311	22.6353	128.684	82.1934	136.611	2.96978	20.0001	12.4188	31.0227	12.061	1.96559	119.354	14.6073	36.0222	28.8287	2.70382	32.96	455.66	11.9431	23.7704	19.4449	86.0306	52.0331	1.53472	30.3915	10.9397	6.40449	38.3643	23.177	20.3927	34.298	52.257
TCGA-FS-A1ZD	1	1628	0.214871	18.8679	44.3806	0.122821	1.12252	2.24112	0.176343	4.23207	4.13213	13.1934	67.2342	8.17	0.100591	13.1297	14.1173	2.76294	2.09527	46.8343	26.705	8.95678	2.65163	2.29111	4.39711	8.16461	0.32633	0.0626791	76.2166	0.811096	2.05088	3.40597	0.128413	23.9584	44.5074	3.72805	62.9074	11.7078	12.8799	38.7854	0.234909	26.2158	5.12462	0.595177	5.65696	6.09462	4.8045	47.5799	11.5666
TCGA-FS-A1ZE	0	2638	0.726484	4.95635	26.6834	0.939802	0.654922	0.227888	0.117675	2.52324	1.63575	3.50028	44.408	2.76808	0.2685	16.4155	3.52659	2.02001	0.417176	10.3704	3.88631	4.42736	1.61857	0.503333	1.34379	4.41918	0.607921	0.125479	18.4681	3.29081	1.24547	0.779615	0.171382	22.8944	16.6456	0.488164	7.18239	2.79785	3.43795	2.16358	0.209009	56.1821	1.22364	0.623006	1.52944	1.6715	1.16818	8.2587	2.95658
TCGA-FS-A1ZF	1	470	3.84478	9.54989	9.68173	1.81732	0.601561	3.41522	0.530955	4.35381	4.62415	5.81934	44.095	4.39853	0.389405	8.55216	5.52504	5.63812	1.47476	16.8499	20.0434	3.25988	7.05549	0.948977	1.57885	9.03326	0.37723	0.175241	16.4139	3.93534	1.52159	1.39815	0.651765	12.1825	17.8777	5.42182	23.391	8.42575	3.48423	111.864	0.151562	16.3868	3.74096	1.41555	9.2221	1.27786	1.82454	17.5105	5.16069
TCGA-FS-A1ZG	1	295	0.406739	6.39603	16.7207	1.05516	0.509112	0.279713	0.128388	2.41412	4.05373	4.04015	1.74372	4.09679	0.0976478	12.4022	5.00549	1.26308	0.618725	22.5061	19.4347	3.90148	0.673443	0.350086	1.28054	6.81943	0.163341	0.022817	12.0227	1.65347	1.60376	1.94469	0.0654442	2.68101	21.5719	0.409695	5.35391	1.30171	3.51367	1.04749	0.0855134	11.4268	1.03484	0.573515	11.3773	1.06557	0.871861	8.30104	1.43445
TCGA-FS-A1ZK	1	728	0.231163	2.48554	17.485	0.245391	0.127268	0.787279	0.27102	0.452613	5.38189	3.14597	12.7427	1.01865	0.0644154	49.2773	2.59458	1.53066	0.247708	9.29172	2.08187	1.97071	0.924041	0.217357	0.705169	3.15445	0.172402	0.144496	14.1604	0.947389	0.592039	0.619029	0.108546	9.43244	22.501	6.19446	9.53446	1.64509	3.38662	2.61606	0	16.9056	1.42877	0.430457	2.01742	0.889674	0.620876	11.4574	1.95091
TCGA-FS-A1ZM	0	3080	27.0308	103.771	268.952	16.5735	12.9357	4.20319	0.25642	29.0744	10.2276	44.8469	243.092	41.3158	1.33732	19.9738	36.4308	11.3898	10.0077	152.802	97.8545	44.7334	3.66359	4.84154	14.5668	18.072	3.18604	0.364566	61.4063	4.09762	14.8591	8.11442	1.87792	36.8494	139.747	4.72252	56.9476	14.0156	17.9099	15.979	1.41512	49.9196	8.57369	0.916355	56.8209	30.1124	32.956	210.276	9.79821
TCGA-FS-A1ZN	1	730	0.811615	19.9225	43.9603	1.10181	0.419946	0.151164	0.17346	1.33899	0.812916	4.24095	15.4258	4.61962	0.0263857	11.9953	2.41629	1.38206	0.230603	8.37443	2.78456	1.98798	1.01905	0.467424	3.18938	4.55097	1.44448	0.14797	8.45298	0.127654	0.802672	0.745126	0.232417	9.49824	12.48	0.730653	7.6264	13.0822	1.61191	4.64035	0.323495	17.5232	3.12577	0.60611	3.39403	1.47833	1.04453	11.0427	5.0524
TCGA-FS-A1ZP	1	2273	7.58764	49.4308	39.8881	4.59783	4.61622	2.90364	6.72053	11.8497	11.7238	31.9235	152.178	9.10937	0.970525	9.28056	20.6081	4.6909	2.62945	40.036	19.5883	28.0486	4.25401	2.18322	4.00265	27.3083	2.95173	0.151186	40.8118	31.8034	8.05107	13.7991	0.520362	10.2419	200.049	1.24874	16.3507	14.0727	19.7482	9.07178	0.623275	43.3949	2.6612	3.14144	4.01056	8.19861	3.64715	61.5609	10.1857
TCGA-FS-A1ZQ	1	4062	2.10846	16.1041	30.2355	4.12691	1.1491	0.904407	0.983182	2.96767	9.74896	16.3701	43.8316	8.66775	0.236796	4.26104	7.32074	2.59528	1.48135	36.0337	35.8489	3.48567	1.00851	0.525672	1.32171	2.02315	0.644378	0.139784	33.7832	2.26712	2.7104	2.64752	0.0477301	10.7132	37.4749	5.15581	22.2659	2.65824	5.06424	7.56214	0.392913	7.73555	3.54684	1.67869	11.7098	7.45366	1.36214	31.0237	2.56497
TCGA-FS-A1ZR	1	347	4.05332	17.1019	40.5581	8.51411	2.46945	1.57125	1.18322	9.70235	3.70569	11.9933	134.041	13.9406	0.732791	13.7769	12.9268	5.50205	2.40445	33.51	23.9802	12.4525	1.15853	2.01716	6.17191	13.7913	2.43201	0.516689	32.9031	18.5099	4.28534	1.7123	0.580976	26.3901	67.5916	1.05721	21.6569	6.66274	13.3871	14.529	0.900673	26.8775	3.5114	4.81904	13.4212	2.19438	3.67316	21.4654	6.60712
TCGA-FS-A1ZS	0	4526	0.71879	9.46204	23.0711	1.75758	3.14633	0.238001	0.942212	5.22989	3.82342	10.6548	99.5323	31.1213	0.155786	23.7852	12.4588	5.79158	1.71553	49.0172	10.748	14.5651	2.32071	2.78605	5.2584	7.29174	20.9896	0.116486	26.6912	3.19566	2.2284	5.75201	0.417636	14.1519	61.1391	1.03273	30.9043	17.3863	12.7615	3.16343	0.709422	22.2414	3.93378	1.00851	9.00303	12.0979	6.31462	53.5509	8.49824
TCGA-FS-A1ZU	1	808	0.148184	3.01206	3.37946	4.29865	0.206225	0.110397	0.0380042	0.507747	3.48664	7.32032	1.22718	4.36103	0.0433572	13.7273	6.73874	3.06495	0.151572	26.4145	4.84252	5.13922	5.28933	0.268217	1.73046	7.50753	0.0263731	0.0675407	15.8213	0.699206	0.523842	2.40006	0.121768	8.15162	32.8144	0.485097	34.7485	1.33848	3.78577	2.09624	0.506258	21.5421	1.52996	0.497983	4.20303	1.50649	2.17658	52.9873	3.69266
TCGA-FS-A1ZW	0	1505	13.9226	158.264	56.148	13.7844	10.279	1.21057	2.23523	16.7407	27.4296	22.9092	34.3774	6.23047	0.489844	15.9163	23.3067	11.6324	11.3197	43.7817	19.2524	50.006	6.54459	13.9765	8.75665	17.5407	2.65535	0.403975	31.1101	3.93118	6.27575	30.3259	3.27745	9.84508	150.542	1.87387	8.67944	9.4344	14.4423	20.6007	0.201869	34.4187	2.80605	0.255733	14.5571	8.84168	9.88174	107.778	10.2852
TCGA-FS-A4F0	0	2367	0.338804	2.11629	11.1465	4.02386	0.112839	0.560912	0.193093	1.08924	9.38668	2.46555	4.67632	2.4883	0.0734304	26.2353	1.42526	1.65106	0.064176	5.31669	1.61767	1.31606	0.621213	0.247776	1.15554	4.9866	0.321594	0.0686327	5.91357	1.93259	0.494289	0.668522	0.573689	55.2161	7.90297	1.42953	2.95578	15.2155	1.61764	4.63303	0.257222	62.7837	9.35511	0.720715	5.22922	0.363575	0.606657	4.44965	1.53701
TCGA-FS-A4F8	1	5318	32.3739	72.8915	218.345	31.9298	6.9498	6.7174	25.1507	19.4416	28.5845	96.0748	372.661	29.759	3.88608	30.3166	67.175	23.5605	11.9896	132.348	51.5729	134.491	7.73222	29.2211	12.2246	25.8997	24.4124	0.782796	113.876	26.1915	37.0568	15.2921	3.37427	81.6455	352.187	12.9172	71.9224	36.8865	102.266	53.3081	2.05363	49.3601	20.0812	13.5545	23.2636	23.5494	14.4584	21.8338	38.9001
TCGA-FS-A4F9	0	1035	0.931562	4.72327	14.5791	1.66691	0.745778	0.422445	0.0415504	1.64482	2.77235	4.46139	6.52712	4.56399	0.0316019	10.7371	7.01011	2.28106	0.303811	16.6278	3.16829	3.6797	2.41195	0.613147	1.62165	5.21554	0.278729	0.0443058	7.85874	2.69086	2.40339	0.586074	0.423597	8.63374	38.5168	1.08724	8.51374	1.11601	2.07683	1.64249	0.221399	6.5202	2.09271	1.35288	1.91467	0.864706	1.18304	5.78627	3.75083
TCGA-FS-A4FD	0	4823	6.52507	12.0415	47.0191	4.64263	2.3447	1.35978	0.327671	5.99918	37.777	10.7315	23.7657	9.96749	0.498433	11.7729	13.7817	4.43463	2.16252	29.3816	9.02906	10.6584	2.32442	1.0812	4.68914	14.9784	0.790445	0.0998287	25.7415	2.30807	2.35045	1.66567	0.36814	20.5153	43.779	5.61649	25.5692	4.47127	6.32715	6.49793	0.124713	17.1736	4.02999	2.10033	6.37158	3.36319	4.6265	24.7945	6.98376
TCGA-FW-A3TV	0	411	7.58659	26.6176	93.0205	8.22563	2.38493	5.56232	1.32802	4.11094	8.02192	17.7122	90.2395	7.31544	0.575495	12.5234	12.3494	4.75641	2.95621	39.621	11.8136	23.0071	5.03279	4.51787	5.7456	8.92909	2.63616	0.153684	19.1456	1.52281	5.64815	5.04931	0.323854	9.60225	64.0668	1.91195	21.1736	6.23518	14.9152	8.97185	1.06967	31.8845	4.67729	0.907481	9.4805	17.4762	5.04363	49.1789	6.6266
TCGA-GF-A2C7	0	21	0.0672779	3.92284	19.0513	0.192281	0.518564	4.21027	0.7592	1.04163	2.13807	3.75542	0.767976	6.03524	0.0393698	11.2871	3.4569	2.02863	0.194979	10.3598	2.35439	2.53928	3.90989	0.420677	1.85565	4.72225	0.526849	0.0122658	7.89739	2.74278	0.823922	0.907136	0.381968	5.80056	14.6815	1.23336	20.5555	5.06412	3.6684	4.4414	0.413729	22.3211	2.76047	0.931775	2.22629	0.666871	0.722801	12.1859	3.22262
TCGA-GF-A3OT	0	301	7.90896	27.0267	136.358	19.1903	4.07786	2.02019	0.463631	34.0356	3.98521	12.9139	26.5531	17.7612	0.314842	21.2192	16.1459	11.3749	3.23592	82.3933	11.3966	15.3325	2.47824	9.83755	4.86838	10.1707	5.29336	0.200105	21.1646	5.80036	3.47244	2.18694	0.327969	22.727	70.8732	2.30377	18.9929	21.8778	10.7826	5.00805	0.617608	37.9894	7.00071	0.68378	29.4407	15.6544	7.51074	69.6433	5.58872
TCGA-GF-A4EO	0	591	63.6298	188.273	351.192	48.1056	15.5912	9.49663	5.74368	35.4282	25.9678	62.6886	70.9411	37.7728	2.58262	17.055	58.9409	19.4103	14.9715	176.564	59.7836	99.3296	7.65511	18.3329	17.3726	38.3192	7.37841	1.18126	93.0758	48.5431	15.2044	19.4548	4.13519	32.6881	254.675	8.01153	38.3543	12.639	27.3	42.2746	1.10678	53.2947	8.46116	7.02843	98.0072	22.1773	19.3884	148.162	13.9515
TCGA-GF-A6C8	0	62	13.7841	8.06239	33.0419	28.5146	2.14317	2.93406	1.51507	12.7865	5.01435	27.2961	21.9178	36.2588	0.224061	16.4326	15.9407	9.2008	2.81146	48.4667	11.0629	18.1969	2.67847	4.10426	4.65383	8.59517	1.65496	0.762894	35.9329	9.47731	5.47982	3.35934	0.833582	24.0864	138.493	1.57128	24.2522	5.50965	10.7844	21.7626	0.784871	19.7392	5.25879	3.22519	56.3596	4.27492	10.0682	40.6764	8.88019
TCGA-GF-A6C9	0	480	10.606	84.4799	236.475	41.8048	5.55859	5.04146	7.40932	10.4375	28.817	77.8951	94.7655	50.3207	0.748835	16.6117	28.497	25.8786	13.422	123.338	46.0598	62.5772	2.19416	9.82878	17.3824	20.6378	3.98367	0.450789	88.3192	9.94751	10.0305	14.5402	0.622178	65.1	330.175	26.8282	62.0347	11.149	61.5475	46.6366	1.82285	28.2033	7.4684	4.30703	54.6567	34.2491	13.8172	107.813	12.9939
TCGA-GN-A262	0	4255	0.0718125	0.133458	782.611	0.0205242	0	4.76156	0	0.0546808	0.702209	0.561196	0.104477	0.180829	0.0280156	22.6739	0.0511067	0.411597	0.0122424	3.92891	11.6138	0.0399769	1.51995	0	0.159736	0.909571	0.0085206	0.222574	0.421485	0.108431	0.716258	0.0472331	0.0321879	29.8941	86.3693	1.76315	1.92798	6.95173	0.0648288	11.9365	0.0490684	22.2724	0.635526	1.31635	0.470046	0.146014	0.0482199	0.274801	7.9198
TCGA-GN-A263	1	467	2.77198	8.10193	13.8887	12.3301	0.798521	2.25288	1.24088	5.88435	4.00421	6.54558	20.181	3.36311	1.12073	12.8985	7.34573	4.24511	0.378048	9.9515	8.74088	6.3857	1.04865	3.01871	2.75781	8.16566	0.765433	0.257283	13.2243	2.47324	1.51442	0.961328	0.0903607	4.37201	41.2088	0.0989936	9.34303	3.54075	3.13029	1.94877	0.206624	36.1621	1.75708	0.369539	0.366543	2.81809	2.33509	19.5004	7.02403
TCGA-GN-A264	1	3587	1.29295	24.352	66.837	0.360053	0.865974	3.50723	0.204061	1.26218	14.1423	7.19252	36.4486	4.17403	0.129335	15.4353	6.95541	2.41238	0.169553	47.9589	74.3707	8.17949	4.49559	1.17832	3.05295	13.3496	0.283217	0.024177	42.0179	2.57798	1.4566	2.8129	0.0594387	21.5341	35.2024	0.412411	14.6379	2.71626	4.45337	2.42308	0.135916	35.5699	2.29381	0.499666	9.6444	1.87058	2.37079	20.1853	4.48425
TCGA-GN-A26A	1	988	6.96465	57.8756	53.4247	98.2697	9.80768	5.43246	0.383614	19.4567	6.58937	33.7624	82.8283	82.3613	7.71353	22.0159	26.3327	24.6708	19.507	154.913	75.714	30.1321	8.35063	2.64584	15.8037	31.6247	1.63053	0.136351	26.111	18.4561	4.94537	0.830085	0.516791	123.053	132.87	4.52932	50.1637	12.9221	9.72217	13.6214	6.00444	40.3541	6.15898	4.77911	101.338	39.2992	19.3025	126.082	6.49304
TCGA-GN-A26D	0	2664	1.12701	49.4143	68.4541	2.66884	0.468808	1.72723	0.561563	1.5038	8.2521	5.79961	14.5296	2.89869	0.263802	23.5146	6.09562	2.19864	0.724602	19.4007	4.98796	7.17014	1.84823	1.80148	1.66169	6.86539	0.511957	0.046965	20.9557	1.33705	1.7725	2.63678	0.336765	32.855	44.7698	12.3858	6.07128	3.1788	5.49981	2.80899	0.0440038	29.867	2.01491	0.354146	17.7979	3.73189	1.56756	17.7435	2.22546
TCGA-GN-A4U4	0	1197	2.51887	6.47202	17.103	2.55237	0.588331	1.59224	1.40947	1.31739	3.99623	8.53555	14.2739	3.17135	0.148889	21.5867	5.09533	1.65484	0.520498	9.68127	3.67283	7.66544	1.47864	4.99882	1.74876	5.59928	1.27697	0.0974126	13.0841	3.22704	1.50334	1.04173	0.262295	13.6464	30.1649	1.31184	6.85321	8.3779	7.26274	8.78215	0.678011	27.8259	3.67772	1.52352	1.5821	1.57138	1.43508	5.58208	3.02071
TCGA-GN-A4U7	0	583	0.218893	0.711893	4.62596	0.325312	0.0374929	9.26272	0	0.266677	2.51498	3.68184	4.13503	0.909458	0.102474	7.5545	1.09668	1.00368	0.0746325	3.13351	24.1408	0.341191	1.13076	0.43222	0.350563	1.96384	0.176608	0.0159631	7.36077	0.165256	0.331631	0.475107	0.0261633	10.9761	5.48214	5.63226	3.65319	1.62967	0.869465	7.6174	0.119653	8.88265	6.66852	0.766814	2.32424	0.511828	0.249866	2.30812	0.878743
TCGA-GN-A4U9	0	1057	1.4303	9.42794	50.1349	4.08781	2.27761	2.06455	1.78826	8.34962	4.06102	9.79684	4.90204	7.65336	0.453366	25.5049	9.22467	2.89597	2.17926	36.2089	7.47578	11.0476	4.07274	2.97132	6.42259	10.662	3.42593	0.488936	23.6411	10.8657	8.65651	1.38172	0.253764	8.06195	51.477	4.82857	18.3264	7.65859	7.16616	7.67178	0.488649	16.065	2.70897	2.05738	24.4451	6.27076	4.09671	30.3308	15.8534
TCGA-GN-A8LK	1	1524	0.56265	0.563038	4.78722	4.3294	0.0370665	0.709375	0.0444003	0.219704	1.975	1.61061	1.46277	1.93446	0.0337695	5.68263	1.30598	1.1864	0.118054	3.81003	1.13596	0.183112	0.683163	0.028487	0.0962712	1.11922	0.0616234	0.0157816	6.9035	0.0653506	0.284145	0.185035	0.0129329	5.92931	3.18812	0.46756	3.45163	0.679205	0.672034	2.10209	0	11.2521	1.70234	0.334972	1.51089	0.132002	0.159839	1.693	0.888494
TCGA-GN-A8LL	1	650	2.21164	2.36335	18.9775	0.347651	0.0947049	4.44875	0.0567213	0.308739	0.833512	4.73236	1.76969	3.51548	0.0215702	4.28659	1.69987	1.46051	0.471294	7.29338	8.0242	0.357044	1.07109	0	0.122986	1.16719	0.20993	0.100805	11.8162	0.166971	0.781835	0.509131	0	15.0617	5.86486	4.25355	8.58531	1.93715	0.698797	9.22949	0.226677	4.4381	1.24553	0.382881	1.76932	0.477792	0.371263	8.18107	0.857594
TCGA-GN-A8LN	0	772	1.28433	22.2214	77.7755	1.96747	2.08986	5.28171	0.579723	11.0312	12.1819	18.3528	45.2237	11.5455	0.982049	16.2954	17.6661	2.94449	1.06847	47.8869	14.7394	10.1354	7.62982	3.21228	7.63336	7.80827	0.463255	0.280985	38.5593	1.86167	2.21822	2.17943	0.107457	48.2603	38.5612	1.74904	37.7142	8.54948	6.196	20.3729	1.12328	50.0562	3.89432	1.63227	25.7427	3.26424	4.65691	50.6321	10.8743
TCGA-GN-A9SD	1	1807	32.1609	71.3553	202.909	45.9905	4.92879	3.75513	10.5731	7.94326	22.5899	66.1392	270.978	21.2404	1.99573	19.9745	41.1821	9.42984	9.73421	92.5508	25.6106	59.6279	4.6689	54.9379	6.57637	16.9529	17.7094	1.49501	116.152	29.8178	21.5795	8.72102	1.34879	31.4958	276.496	8.26253	28.3822	18.958	74.5561	33.7004	1.18228	28.331	8.07669	16.1496	13.5961	22.1414	7.16047	41.2307	17.5029
TCGA-LH-A9QB	0	11217	0.347063	3.95952	15.2878	1.23438	0.627489	0.632043	0.15824	2.05541	1.19408	4.23333	52.374	12.939	0.466366	18.1309	3.97385	2.53696	0.394442	12.352	4.46524	3.42615	2.18574	1.87823	1.33811	2.52355	0.247075	0.12655	10.7441	5.7353	1.17821	0.735545	0.0806611	56.2357	23.9744	2.47429	11.5343	2.92729	3.04956	2.14569	0.158095	5.29646	1.4616	0.989614	1.34618	1.17612	0.867434	13.3136	3.29848
TCGA-OD-A75X	0	18027	1.39858	9.89125	24.5717	12.791	1.71348	2.02601	0.71738	7.21788	10.5735	9.88864	48.3379	8.90214	1.09123	19.7718	8.86946	4.35655	1.01994	34.2634	30.7296	9.45528	0.947701	2.2502	6.17001	4.49009	0.350323	0.382476	19.6765	4.78077	3.31569	1.98031	0.789396	9.96638	57.1054	2.67075	14.7526	9.33639	3.94203	24.3461	0.477815	29.0355	9.63364	0.601352	29.6104	4.14706	4.39554	43.5748	3.3762
TCGA-RP-A690	0	6	0.626078	10.8521	34.4692	0.633152	0.928015	1.65045	0.247028	1.73575	2.66857	6.3443	51.4173	5.06302	0.112729	12.5863	7.74588	1.00811	0.246305	27.0882	3.25918	4.51477	1.72768	4.0257	6.06322	2.46537	0.228568	0.0702426	7.73163	0.545383	1.4836	0.490979	0.0575633	49.241	11.3166	4.9189	12.9721	3.93705	2.85205	4.3829	0.789765	15.3769	3.96069	0.765085	1.05076	10.9673	0.905461	45.1717	2.02125
TCGA-RP-A694	0	21	9.63148	31.8211	133.26	5.02476	2.6186	2.96131	0.31367	7.6248	7.06974	14.9767	22.0537	16.9865	0.372763	24.7245	19.8016	4.09548	2.1632	55.929	10.0117	8.8936	1.48079	2.38984	5.30492	9.45999	1.45115	0.320535	21.0864	6.00179	4.39112	2.6144	0.354042	16.2742	43.7224	2.62749	29.4443	4.74949	9.56431	8.5426	1.2013	38.7743	3.34141	3.23829	4.50303	21.9148	3.37477	287.667	5.21328
TCGA-W3-AA1R	1	3379	7.34976	15.3825	68.5625	15.8138	0.653201	1.91129	0.711309	4.34688	3.30528	11.2241	11.1739	30.7944	0.284025	24.5513	5.60561	3.40391	1.22933	22.4947	5.96803	5.83617	3.63159	1.89395	1.80449	6.05606	0.641699	0.18962	22.5622	1.51806	2.22353	0.934904	0.238268	17.3292	29.6106	1.41865	6.21933	3.77043	2.51629	5.29665	0.615903	26.2045	4.25196	0.635491	20.6247	4.08846	2.75856	18.1308	1.80297
TCGA-W3-AA1W	0	6666	145.773	216.401	390.856	685.42	16.7152	29.1765	4.63905	99.3137	19.5889	129.242	322.808	127.404	4.69333	24.3433	105.169	41.0359	23.3019	365.183	77.731	140.859	7.62146	27.9107	32.0928	55.2724	17.0885	2.56668	197.851	74.1416	44.0798	5.35934	5.46877	123.816	459.084	10.6418	47.0603	19.3916	44.9978	80.0835	3.84776	149.624	16.1619	8.37604	229.036	46.2766	27.5285	161.072	17.1652
TCGA-W3-AA21	1	3195	3.4297	1.92381	27.3919	2.36686	0.0537305	0.934807	0.815242	2.16564	3.28893	7.76672	6.66542	6.97743	0.244756	4.32352	2.02408	1.64681	0.784335	7.89149	3.05652	1.48084	1.3504	0.578115	0.576814	2.58258	0.595515	0.15251	16.563	0.757841	1.61587	0.729011	0.0499922	30.0657	32.2419	1.08168	3.02633	5.18226	1.14785	4.39811	0.342945	28.1263	0.605697	0.885942	10.0381	0.850427	0.505523	2.34742	0.849082
TCGA-WE-A8K6	0	546	0.705077	10.4827	71.1685	4.47805	0.218054	2.74316	0.281289	1.55097	2.33009	6.66155	28.0819	16.9652	0.0611257	8.55539	9.73455	2.83078	1.64273	27.4678	10.6438	2.09336	1.77056	1.03128	2.21309	3.61766	0.148725	0.042849	5.58531	0.354871	0.524218	0.798679	0.0468193	88.8442	11.0943	9.64297	41.9552	6.65459	2.84307	2.69672	0.695888	13.0309	2.70321	0.95736	16.7224	4.77871	2.31459	30.6782	2.19795
TCGA-WE-A8ZO	0	2145	9.92991	35.0667	102.686	54.5708	9.05714	3.7155	0.86793	17.2468	8.74464	27.7058	50.5305	22.9579	0.486405	15.6834	28.6474	6.34718	4.41804	96.3243	24.3826	30.8963	2.42807	3.78079	8.85482	16.7319	2.20844	0.243549	36.097	1.41193	6.56636	5.75505	0.771736	31.0667	114.884	1.89501	42.0417	3.00642	14.8251	13.1442	0.79107	82.2073	6.48027	1.179	50.6818	10.661	11.2722	133.287	6.81523
TCGA-WE-A8ZR	0	407	3.08936	11.2026	66.7179	6.0514	0.967972	2.46999	0.734343	3.53809	6.20141	14.1883	53.1673	4.34023	0.514425	11.7934	9.13758	2.4598	1.93967	29.3015	5.40949	14.7483	1.18936	4.51313	2.89956	7.19761	2.37813	0.123638	21.2279	1.87725	2.93958	3.53114	0.821822	6.6161	42.0165	2.61468	16.3428	3.22429	9.93128	12.116	0.0514856	11.5588	2.95023	0.798027	28.6057	5.09414	2.55507	18.6459	3.86709
TCGA-WE-AA9Y	0	370	3.5438	27.9224	49.6542	1.13769	2.39057	1.30199	5.4283	7.66391	7.83243	22.6898	398.266	13.0186	1.51508	8.31635	16.9286	7.98426	3.31035	48.9119	9.86827	17.2307	3.58749	2.90764	5.01033	10.8371	2.74172	0.0531035	64.5938	9.5656	6.26382	7.50344	0.333638	22.8789	77.776	3.89351	31.4761	6.33374	16.4779	11.4913	3.118	34.0955	4.72143	2.31362	7.55541	8.19256	3.37375	27.0805	9.12413
TCGA-WE-AAA0	0	1229	3.10248	16.6911	82.1721	6.14641	0.890709	1.20821	4.81027	5.38687	7.90031	27.9186	81.2378	7.52374	0.728957	15.0183	8.21954	4.2698	4.72407	30.5812	7.96505	25.5061	1.54299	15.06	4.07785	6.38184	2.89469	0.501356	34.1666	4.55143	5.38584	4.68408	0.484602	39.7579	86.5828	4.76656	10.5886	7.14097	24.634	13.1831	1.10812	11.634	4.0655	2.67116	14.5124	5.62718	3.55095	13.0113	4.7124
TCGA-WE-AAA3	0	651	15.7848	53.5991	230.323	7.03769	5.04046	3.42713	0.971589	23.4202	13.6342	31.6022	158.309	38.4413	0.49264	12.0684	32.9304	8.18178	3.47518	117.026	19.2989	14.7624	3.17106	2.13726	7.10244	22.2064	2.33307	0.115113	61.5505	9.56761	6.93524	6.46658	0.390815	43.0108	111.871	2.24411	31.2665	3.74448	17.8489	10.3567	0.616316	27.7336	5.06361	4.37229	26.7317	7.47351	7.57075	86.2132	7.6124
TCGA-WE-AAA4	0	760	78.1771	62.015	321.211	22.505	7.20928	11.2491	0.619599	34.7984	9.30486	97.9662	33.9903	163.468	0.88359	3.69753	45.6157	11.1565	10.8499	211.825	34.7542	10.1455	1.00209	1.71436	5.79363	9.64207	3.09938	0.619394	281.401	23.2834	22.085	9.69542	0.169197	94.7427	266.66	5.83271	48.28	9.58152	18.7426	39.7829	5.10701	24.5598	10.4742	13.9004	303.882	20.0901	9.37838	228.103	5.76889
TCGA-XV-A9W2	0	417	0.801207	3.09552	18.0318	2.89246	0.108343	0.314159	0.216298	1.22014	2.92075	7.76767	3.99242	6.2383	0.197411	9.28045	2.91699	5.44333	0.460085	7.59775	2.75608	1.91553	0.453826	0.804899	7.95406	2.26995	7.24485	0.138385	10.9045	1.6873	1.18191	0.37443	0.0252012	33.0559	37.0105	3.106	6.45866	13.2505	1.7968	6.02494	0.749145	7.40895	7.38831	0.687085	5.21359	0.92171	0.707876	4.8768	1.44278
TCGA-XV-AAZV	0	412	8.85833	46.9462	166.44	11.8219	2.00913	8.27733	0.346556	18.2536	8.45707	31.903	111.082	22.5422	1.2154	8.3546	25.4091	7.57651	7.79389	83.4196	31.4189	11.4423	1.29267	3.50817	10.9875	24.2266	5.08599	0.369538	38.6957	6.48934	5.69622	7.25828	0.224321	123.016	99.8959	4.90277	49.9237	24.5137	12.9712	9.82318	1.74402	24.6052	7.35493	1.39137	29.7826	10.3031	6.65381	109.545	5.08562
TCGA-XV-AAZW	0	411	0.468807	1.68803	19.9576	0.334965	0.250935	0.523895	0.3607	1.0709	1.11421	5.39364	1.67013	11.4114	0.32006	12.0338	2.27984	3.09588	0.239763	8.80671	19.0799	0.765534	0.168179	0.462848	3.73666	4.65958	2.96663	0.0997163	10.0485	2.00561	0.591883	1.36187	0.128412	46.6602	12.3455	1.84164	15.468	10.0446	0.775896	5.01073	1.12115	7.0905	4.47712	0.652464	7.0179	0.675191	0.563998	9.33522	1.31884
TCGA-YD-A89C	0	210	0.648472	2.25963	15.3436	1.36684	0.416524	0.362336	0.124734	1.41959	0.743085	3.16727	3.05708	3.31682	0.347851	11.3354	3.78427	0.848389	0.400743	10.3701	4.14027	1.98547	0.756051	0.400143	1.04576	1.7967	0.144265	0.221675	7.34621	2.87623	0.491229	0.679763	0.217994	27.7406	11.3895	0.623588	18.3801	3.31327	1.91721	2.00669	0.387704	3.8135	1.10864	1.65094	4.21507	0.824074	1.03414	16.0262	1.12784
TCGA-YG-AA3O	0	2250	5.1837	19.3202	47.1427	2.48371	2.33397	8.74602	0.821129	6.26887	5.10919	12.3684	46.3752	7.05433	0.981397	13.5041	10.6766	3.22942	1.75441	42.8248	58.8366	15.8118	2.02367	2.58399	5.35821	16.1325	1.5738	0.0972869	20.9891	4.20125	4.60046	1.77994	0.512524	9.91919	40.7248	1.95898	17.0639	3.54019	9.07015	8.12379	0.677136	25.5124	2.11247	0.869459	10.0348	4.39807	3.26316	15.6226	4.18181
TCGA-Z2-AA3V	0	486	22.2877	50.9467	268.539	8.92995	6.54434	13.3468	2.04689	12.9732	6.33056	106.715	48.1937	103.639	0.960581	2.54808	37.4753	8.69606	14.0981	299.03	31.7773	8.24311	1.76661	0.502958	1.68085	10.5524	2.63941	0.123837	176.673	19.0699	16.0687	4.76076	0.101484	29.8654	135.592	14.5228	65.8063	9.28048	10.6848	43.96	1.45037	11.1315	6.46657	31.6459	135.262	33.2324	11.046	146.206	2.74038
[truncated: 9 more columns]

## Sheet: Test Set
	time	status	ZZZ3	ZYG11B	ZWINT	ZSWIM8	ZSCAN9	ZSCAN31	ZSCAN2	ZSCAN18	ZRANB2	ZPBP2	ZP1	ZNRF2P1	ZNHIT6	ZNF92	ZNF883	ZNF876P	ZNF862	ZNF847P	ZNF831	ZNF823	ZNF804A	ZNF792	ZNF780B	ZNF780A	ZNF75A	ZNF736	ZNF705B	ZNF704	ZNF702P	ZNF687	ZNF680	ZNF679	ZNF678	ZNF672	ZNF644	ZNF607	ZNF599	ZNF589	ZNF586	ZNF582	ZNF580	ZNF577	ZNF573	ZNF555	ZNF541	ZNF529	ZNF528
GSM1608593	1714	0	9.75903	9.96424	6.75368	9.57418	7.99303	7.90472	7.13306	9.60301	10.2066	6.96855	6.78003	6.78262	10.4057	6.82258	6.62335	7.104	6.75607	6.73552	7.53188	7.86038	6.77332	7.60467	6.81272	6.86854	7.98064	6.82582	6.80426	6.90865	7.25834	7.26194	6.84649	7.76236	7.0931	8.93069	6.91354	6.96716	6.76547	7.65458	8.75028	6.93749	6.74817	6.94485	8.36958	6.83017	7.03244	8.36142	6.78667
GSM1608594	353	1	9.70541	8.96912	6.986	9.52657	7.68073	8.04515	6.79579	8.93994	10.0805	7.09297	6.68661	6.83176	8.82574	7.50278	7.32772	6.94131	6.79132	7.32849	6.89768	8.58682	6.61476	7.58293	6.90419	6.76941	7.74725	6.79725	6.90726	6.7463	8.40532	6.76433	6.75726	7.92598	6.62855	8.56112	6.77272	6.82644	6.89966	6.61961	10.0876	7.33757	6.91587	6.74665	8.52346	6.89954	6.81432	8.68942	6.68799
GSM1608595	2127	0	10.5468	10.5197	6.72605	9.32834	7.71159	7.8231	7.25337	8.31213	9.19762	6.60195	6.7958	7.00763	10.1475	6.99174	6.73012	6.88978	6.74344	6.74675	6.79047	7.99526	6.82997	7.70528	6.77364	6.89894	8.1474	6.76059	6.7711	7.06219	7.10118	7.143	6.99542	7.6458	6.89481	9.62638	7.26267	6.98727	6.92719	7.49114	8.22593	6.88076	6.93888	6.9807	7.81818	6.86021	7.01353	8.57678	6.70551
GSM1608596	1442	0	9.29762	10.3584	6.66591	9.28841	7.94579	7.78236	7.11053	8.94766	9.28031	6.88593	6.66579	7.45267	10.0362	7.14186	6.61584	7.00064	6.93486	6.83589	7.24081	7.80275	6.77787	7.9864	6.8314	6.81606	8.17594	6.60758	6.85777	7.16571	6.80188	7.14599	6.94189	7.44815	7.06437	9.71866	6.77008	6.68986	6.81807	7.40005	8.70247	6.87205	6.81897	6.7914	8.04805	6.8855	7.07425	8.24144	6.85469
GSM1608597	66	1	9.08823	10.2717	7.14629	9.40396	8.1097	8.28007	7.32109	9.73237	8.84546	6.74874	7.39557	8.58572	9.44294	6.82726	6.73869	7.38443	6.77501	6.72376	6.75539	7.49734	7.10797	7.38104	6.90268	6.65028	7.63704	6.72816	7.02233	7.08873	6.63372	6.98124	6.76292	7.59668	7.17116	9.09998	6.92284	6.71991	6.94069	7.93632	8.72183	6.89157	6.9799	6.88398	8.18896	7.02739	7.53436	8.77925	6.84972
GSM1608598	2631	0	9.63983	9.98696	6.83566	9.00818	8.2341	8.60088	7.53368	9.9675	9.14442	6.78172	6.779	8.03958	8.78136	6.82415	6.56858	7.21764	6.80842	7.29013	7.06982	8.08974	6.79457	7.8279	6.77939	6.70686	8.18851	6.71344	6.8268	6.88416	8.17614	7.11055	6.90456	7.81014	6.84708	8.94252	6.65554	6.79464	6.80047	7.14822	9.56849	6.97926	6.78757	6.78185	8.13493	6.83945	7.12546	8.3383	6.91445
GSM1608599	2427	0	10.7424	9.96291	6.83807	9.40316	8.55087	8.17158	6.98928	9.29785	8.92124	6.74056	6.5852	6.90317	9.72817	7.14368	6.7161	7.05878	6.78417	6.83455	6.82064	8.26166	6.89029	7.7382	6.69645	6.59145	8.21159	6.71719	6.71636	7.12689	6.87132	6.95626	6.99408	7.93256	6.86606	10.219	6.6986	6.66068	6.86794	7.64679	8.87059	6.98754	7.0718	6.79123	7.45379	6.85122	6.97614	8.93943	6.78449
GSM1608600	1310	0	9.88139	9.22769	6.82457	8.68531	8.67369	8.47418	7.0375	9.0831	10.1886	6.82755	6.6619	7.15268	9.7799	6.7943	6.80687	7.06023	7.16454	6.76412	6.76296	7.95278	6.77015	7.41482	6.98034	6.83066	7.85241	6.66707	6.7533	7.09561	8.05602	6.93411	6.87645	7.21687	7.06059	8.97342	6.81394	6.85477	6.79528	6.9254	8.92184	6.86937	6.83049	6.9034	7.35379	7.09815	7.10472	8.37503	6.79974
GSM1608601	817	0	9.84158	10.6107	7.05415	9.32414	8.94426	8.74659	7.53554	10.5711	9.36257	7.19447	6.81165	7.07767	10.2575	7.29464	6.80889	6.74124	6.83157	6.81206	6.6294	8.10138	7.15075	8.48515	6.79187	6.7245	8.48372	6.76683	6.85124	6.8298	7.66681	7.16041	7.02242	8.48231	7.10248	9.60228	7.14607	6.8377	6.97025	7.56501	9.10409	7.00445	7.10295	6.93921	8.58727	7.20125	6.91009	9.0401	6.7356
GSM1608602	1401	1	9.71942	10.089	6.87115	9.34022	8.36923	8.63868	7.19058	10.3532	9.66014	6.9195	6.77272	8.79736	10.4045	7.32638	6.86665	6.90864	6.82311	6.89364	6.64126	7.84121	6.91938	7.91699	6.83033	6.67155	8.40279	6.88609	6.63617	7.01271	6.77866	7.46114	6.83624	8.57949	7.16467	9.09722	6.63785	6.82504	7.11815	7.60694	9.22991	7.14761	7.00091	6.82279	8.2874	6.83136	7.60343	8.88685	6.6182
GSM1608603	101	0	10.1105	10.6564	6.73233	9.24984	8.08724	8.56833	7.34383	10.0591	9.19866	6.95196	6.70672	7.18716	9.5478	6.84617	6.85275	7.12197	6.83115	6.78755	6.79535	8.60495	6.81163	7.96303	6.76819	6.70028	7.911	6.73744	6.80595	6.80251	6.91145	6.97	6.94277	7.69926	7.1715	9.203	6.67154	6.7278	7.10761	6.98565	8.07844	7.01975	7.07479	7.01352	8.0347	6.76251	7.43558	8.89036	6.80003
GSM1608604	3021	1	10.7547	10.081	6.87816	9.46216	7.81627	7.69569	7.35786	8.62123	8.88031	6.85117	6.7128	8.69397	9.7331	7.36504	6.76128	6.96571	6.73096	6.80979	6.8897	8.11734	6.96043	7.4818	6.88667	6.6205	8.14333	6.63185	6.74429	7.02096	6.89307	7.32405	6.93944	8.13234	7.12242	9.56716	6.78059	6.81997	6.86784	7.39496	9.04788	6.87335	7.08015	6.72448	8.36648	7.23145	7.18196	9.05697	6.80307
GSM1608605	643	1	9.78769	10.2592	6.86958	9.15424	8.11187	7.83206	7.03636	8.40664	10.0868	6.79214	6.77073	7.28197	10.3994	6.93335	6.75642	6.75213	6.8137	6.74808	6.74498	7.81888	6.91051	7.64846	6.98304	6.86318	7.81925	6.77514	6.86676	6.84264	6.94495	6.89729	6.76297	7.97764	7.0129	8.93918	6.73535	6.61471	6.82041	7.05259	8.44492	6.90898	6.97425	7.07146	8.43989	6.85174	6.82849	9.06716	6.91098
GSM1608606	1344	1	9.53355	10.3647	6.77025	9.25713	7.98802	8.28739	6.99543	9.64653	8.83424	6.88135	6.60254	6.98821	9.37664	7.38089	6.6128	6.88036	6.91382	6.6969	7.24156	8.0182	7.00757	7.82707	6.88102	6.735	8.26206	6.82395	6.90442	6.69482	7.07795	6.88552	6.80849	8.54476	6.94763	9.23618	6.79837	6.83761	6.93138	7.31712	9.17684	6.87327	6.79619	6.84594	8.14183	7.01549	7.07375	8.66549	6.77617
GSM1608607	1101	0	9.84021	10.0389	6.72955	9.07407	7.48042	7.07758	7.03829	8.40771	9.81627	7.18174	6.73278	8.17193	9.93701	7.4344	6.66523	7.32581	7.00251	6.79632	6.60734	7.69369	7.08705	7.52755	6.9439	6.6958	8.15594	6.6967	6.76964	6.85958	6.88792	6.9461	6.76715	8.12945	7.095	9.67291	6.78311	6.77925	6.90068	6.95407	8.69453	6.70688	6.9633	6.86602	6.99572	7.15905	7.43966	8.12354	6.70647
GSM1608608	75	0	9.9691	10.5106	6.81689	9.67986	8.14004	8.19332	7.07091	11.1863	10.0679	6.61287	6.73564	7.1432	9.95999	7.19945	7.04113	7.4314	6.71276	6.72503	6.68329	7.73062	6.83425	7.68056	6.88311	6.63187	9.1598	6.77335	6.8069	6.65574	8.05777	7.06745	6.80972	8.09565	7.20108	9.76557	6.71342	6.85272	7.24882	8.04595	9.62549	6.88887	6.9921	7.00068	9.07367	6.75186	7.12557	9.64676	6.73104
GSM1608609	77	1	10.0833	10.369	7.13064	9.56512	7.98453	7.45354	7.07157	9.27297	8.83247	6.91426	6.57067	6.81446	9.18329	7.03239	6.73507	6.89951	6.84869	6.92068	6.74945	7.68961	6.85732	7.86617	6.90502	6.71346	7.61103	6.80501	6.88872	6.64981	6.70387	7.15833	6.66817	8.25415	7.02326	9.10793	6.70201	6.83295	6.77809	8.01329	8.65182	6.7778	7.25961	6.83275	7.65724	7.10341	6.91659	8.02508	6.90755
GSM1608610	1485	1	9.06131	10.1102	6.84553	8.98429	9.81082	8.9139	7.60267	10.5625	9.33614	6.91643	6.58652	7.05151	9.89283	7.18299	6.66634	6.96193	6.89621	6.71091	6.70698	7.61275	6.73151	8.50341	6.84062	6.64356	8.98829	6.78978	6.89416	7.3046	7.76951	6.97015	6.96639	8.67772	7.63122	9.82476	7.217	6.75876	7.01161	7.51871	8.90048	7.03645	7.06482	6.93561	8.29955	7.03282	7.76244	8.98233	6.8067
GSM1608611	93	0	9.30916	9.87601	6.80306	8.96582	7.64984	8.43985	7.23266	9.15814	8.48052	6.83721	6.64173	7.45938	9.59117	7.68318	6.77721	6.97266	6.93785	6.78397	6.78704	7.64693	7.00635	8.00483	6.98667	6.70649	8.31785	6.82085	6.82627	6.78624	6.90971	7.25137	6.99151	8.16533	7.33129	9.74615	6.71441	6.62338	7.01986	7.07411	8.5562	6.90122	6.90481	6.87225	7.71711	6.9956	7.30137	7.94801	6.79397
GSM1608612	849	1	9.93173	10.5586	6.84139	9.08173	8.73303	8.70773	6.94761	9.74025	10.2015	6.77321	6.64545	7.19774	9.97753	7.37332	6.91452	7.39173	6.707	6.80168	6.68003	7.94858	6.87136	7.546	6.76462	6.74161	8.27277	6.81404	6.95529	6.84463	6.73757	7.03194	6.75908	7.27506	7.08969	9.41589	6.59624	6.61692	7.23522	6.79679	9.14081	6.85468	6.88114	6.82668	8.28216	7.28172	6.95226	9.02436	6.91423
GSM1608613	171	0	9.54837	10.4233	6.83999	9.03455	8.19581	7.95526	7.03371	10.0757	8.98466	6.83675	6.73452	7.03784	9.63835	7.18966	6.73316	6.85308	6.829	6.79698	6.74595	8.45504	7.02474	7.97644	6.854	6.78586	8.49541	6.62975	6.74312	6.86546	6.94391	6.96958	6.87062	8.25433	6.93559	8.3895	6.72919	6.76754	6.86982	7.43415	8.97141	6.76741	7.25404	6.9367	9.0062	6.96288	6.88043	9.16541	6.82213
GSM1608614	195	1	10.1029	10.0125	6.74642	9.38968	7.37294	8.12776	7.42619	9.43461	9.62587	6.84228	6.98115	8.08128	9.32715	6.9621	6.71809	7.21721	6.66767	6.82625	6.69316	8.02022	6.88586	7.29684	6.81851	6.83662	8.1238	6.75902	6.8381	6.94095	8.46548	6.95521	6.87655	7.81301	6.94873	8.82889	6.8437	6.74009	6.69275	6.97828	9.25809	6.8091	7.21771	7.06877	7.45073	6.93414	7.13309	8.09696	6.89343
GSM1608615	1266	0	9.8528	9.79011	6.78674	9.64962	8.5591	8.2173	7.30012	9.32521	8.84346	6.79148	6.72047	6.94821	9.94456	6.87877	6.83093	7.03486	6.75824	6.68449	6.70295	8.18301	6.90604	8.47895	7.0685	6.75011	8.60831	6.73201	6.88586	7.93981	6.63387	6.9533	6.97909	8.19732	6.84299	9.94807	6.73644	6.80949	6.88569	7.30201	8.0539	6.74418	6.97935	6.80207	8.36342	7.05595	8.34274	8.33639	6.7533
GSM1608616	6343	0	9.37221	9.67773	6.75828	9.79099	8.40066	8.03789	7.07994	10.072	9.00603	6.74947	6.62052	7.71826	9.24839	7.0954	6.69599	6.90414	6.8001	6.92872	6.80015	8.64824	6.9406	7.59985	6.78421	6.8259	8.62383	6.81294	6.70204	6.92866	8.09492	6.83683	7.02581	8.61458	7.12558	9.02836	6.85381	6.71254	6.89317	6.88094	8.9158	7.20094	7.33883	6.86266	8.56101	6.75144	7.72522	8.78896	6.82276
GSM1608617	820	0	10.3361	10.5094	6.87393	9.78119	8.21714	7.65821	6.92856	8.69911	9.43452	6.89141	6.62182	7.53541	10.5582	6.99872	6.77749	6.74931	6.79681	6.78688	6.84948	8.09421	7.0645	8.05516	6.83008	6.78219	8.6918	6.68167	6.80435	7.22476	7.81186	7.06128	6.92919	7.58627	7.10645	9.96555	7.03619	6.75165	6.95207	7.30902	8.14797	6.84321	7.00303	6.81731	7.55512	6.8888	7.28551	8.85378	6.76971
GSM1608619	189	0	9.81369	9.87095	6.96762	8.47395	8.84446	8.76711	7.78006	9.85802	9.70019	6.85473	6.71439	7.07625	10.0727	7.64609	6.96052	7.0032	6.75805	6.82499	6.57643	7.89582	7.12706	8.08991	6.91569	6.75246	8.56956	6.83771	6.73514	6.86046	7.94729	7.07428	6.89729	9.3558	6.98429	8.79126	7.44066	6.71054	6.83091	7.10306	9.52307	7.29159	6.85955	6.85094	8.22465	7.20021	8.83141	9.3472	6.84607
GSM1608620	453	1	9.37968	10.0144	6.78911	9.33678	8.57926	8.5339	6.97884	8.70495	9.15536	6.81592	6.60738	8.63229	9.89088	6.88284	6.85144	6.87277	7.06443	6.64931	6.65114	8.87867	7.19232	8.50401	7.09608	6.62858	8.45438	6.66347	6.83345	6.79628	6.70376	7.22616	6.92923	7.60227	7.06613	8.97568	6.78614	6.80696	7.09636	6.79203	9.69844	6.74724	7.21016	6.86382	7.94464	6.84686	6.9956	9.76811	6.87137
GSM1608621	1220	0	10.1711	10.758	6.84019	9.54067	8.50047	8.55381	7.20974	10.7799	9.62223	6.82767	6.73141	8.63716	10.5377	7.01648	6.86669	6.97627	6.69749	6.84145	6.68172	7.88566	6.86983	7.87301	6.91258	6.7229	8.43586	6.69044	6.66749	6.86577	8.6601	7.11049	6.8133	7.82497	7.13546	9.45775	6.78944	6.98653	6.90984	7.24744	8.17803	7.0181	7.34404	6.9295	8.50206	6.99686	6.88369	8.88112	6.77126
GSM1608622	559	0	9.54187	10.3644	6.81953	9.27731	8.53934	9.03519	7.27788	10.0076	8.26239	6.80921	6.71859	6.77439	9.41826	7.20583	6.7252	6.81498	6.73843	6.67137	6.70119	8.07081	7.0655	7.36773	6.8131	6.77431	8.19601	6.70894	6.85654	6.71286	8.21023	7.15172	6.6293	7.74879	6.81791	9.43925	6.62124	6.75983	6.83799	7.02063	9.21417	6.90362	6.95004	7.21513	8.38797	6.83521	6.96658	8.65447	6.97461
GSM1608623	834	1	9.74394	10.6414	6.79339	9.88225	7.63377	7.90946	7.04475	10.1978	9.14945	6.84978	6.66734	6.89923	9.67684	6.97797	6.74103	6.79697	6.92031	6.72524	8.18364	7.72762	6.91517	8.56774	6.89731	6.73284	8.50857	6.74147	6.93805	6.77938	7.05051	7.13135	6.94239	7.89382	7.13637	9.47157	6.73574	6.79549	6.89654	8.105	9.39361	7.00152	6.91584	7.1271	9.48868	6.93861	7.51106	8.94656	6.72768
GSM1608624	1030	0	10.268	10.463	6.82604	10.218	8.78241	8.52209	7.05844	8.99921	8.44283	6.70341	6.76792	6.90292	10.1302	7.01468	6.75336	6.83404	6.90078	6.73478	6.72427	8.37418	6.88055	7.61308	6.86739	6.74454	7.95743	6.6522	6.75268	7.58567	6.80129	7.36758	6.88042	7.76342	7.12956	8.9949	6.81812	6.75541	6.84618	7.91133	8.54428	6.99465	7.13825	6.89427	8.06054	6.82873	7.61432	9.10077	6.90015
GSM1608625	3206	0	10.0625	10.4415	6.94855	9.72678	7.78647	7.80222	7.22961	9.15853	9.57957	6.82528	6.76758	6.77184	9.82256	6.94754	7.19012	6.9601	7.19561	6.74908	7.53538	7.71199	6.79708	8.57413	6.90439	6.75391	8.37872	6.8532	7.05665	6.74039	7.39264	6.97465	6.83981	7.60021	6.97593	9.89805	6.86723	6.80245	6.80637	7.22185	9.46817	6.77312	7.13158	6.89508	8.09381	6.83027	7.15469	8.66155	6.94851
GSM1608626	1199	1	9.70798	10.5372	6.90414	9.72326	7.75562	7.81732	7.00937	9.66456	9.14738	6.80647	6.61784	7.21238	9.94575	6.98416	6.74989	6.8862	6.93791	6.71303	7.64189	7.87024	7.03254	8.4065	6.94754	6.73676	8.17144	6.82748	6.79893	6.86492	6.99791	7.08927	6.90788	7.70954	7.10166	9.28374	6.73686	6.73835	6.83643	7.81007	9.70441	6.77518	6.97507	6.87558	8.68277	6.86572	6.8756	9.30932	6.80881
GSM1608627	5212	0	9.72792	10.7533	6.96107	9.19338	8.30716	8.52881	7.38533	8.51465	8.88235	6.78311	6.79524	7.59312	10.0468	6.90479	6.71329	7.14254	6.89718	6.7865	6.64662	7.59071	6.77534	7.55611	6.91337	6.63205	7.76656	6.7307	6.75988	6.87121	7.19094	7.10266	6.93706	7.47339	6.85186	9.11869	6.70626	6.68804	6.80283	7.20699	8.46072	7.25614	7.04377	6.79864	7.56379	6.90895	7.42918	8.98057	6.82913
GSM1608628	592	1	9.88425	10.8045	6.7978	8.78395	8.10446	8.22637	7.35664	8.51744	9.03177	6.87325	6.70675	9.03564	10.1933	7.09524	6.77744	6.90795	6.92538	6.79126	6.71046	7.79009	6.8535	8.06854	6.78825	6.62582	8.5494	6.68715	6.79501	7.28424	6.62997	6.96974	6.98235	8.2808	7.1576	8.66049	6.82872	6.70137	6.99602	7.55519	8.78901	6.83411	7.07448	6.86249	8.37142	6.73511	7.57052	8.70714	6.66186
GSM1608629	50	0	9.5599	10.5422	6.80762	9.50438	8.39385	7.91263	7.08157	8.39311	8.76994	6.84096	6.61479	7.42121	10.094	6.95255	6.77116	6.97397	7.09556	6.86444	6.70459	8.22878	6.89859	8.06596	6.82349	6.71327	8.24255	6.79655	6.86015	6.76534	6.69697	7.64955	6.86403	7.9965	6.88786	9.5422	6.71575	6.7847	6.85536	7.17064	8.75275	6.68273	7.17253	6.96038	8.45888	6.97235	6.92166	8.92967	6.91323
GSM1608630	1187	0	9.85884	10.0129	6.73621	9.2761	8.03062	8.57678	7.25883	8.40187	10.0119	6.88092	6.74484	7.10586	9.16962	6.91841	6.7982	7.30251	6.85511	7.00075	6.6108	7.85729	6.927	7.90914	6.83591	6.73739	8.15364	6.83358	6.73934	6.80051	6.80796	7.14774	6.80045	8.00967	7.37584	9.08126	6.81029	6.7338	6.84478	7.13599	9.33583	6.86064	6.98782	7.2888	8.1871	6.90856	6.99215	9.15168	7.01471
GSM1608631	419	1	9.17051	10.919	6.68333	9.41638	7.70667	8.34937	6.94986	10.4547	8.64298	6.73409	6.70502	6.93872	9.92136	7.279	6.83633	6.77666	6.71016	6.76076	6.83495	8.02583	6.80583	8.36	6.88761	6.76919	7.96101	6.77152	6.8404	6.86785	7.26604	7.38713	6.94338	8.52476	7.07081	8.46833	6.66519	6.92459	6.93943	7.22095	8.78098	6.86164	7.24211	7.12386	8.37174	6.87825	8.2488	8.90325	6.78085
GSM1608632	208	1	9.26328	10.8579	6.9143	9.60581	7.99007	8.42411	6.89161	10.6902	10.0259	6.72937	6.87896	7.04854	9.97475	6.80825	6.71559	6.7934	6.77388	6.72073	6.81063	7.94643	6.96939	8.29803	6.83274	6.62366	8.30461	6.7436	6.90217	6.90736	7.24987	7.04848	6.81187	8.05547	7.03586	8.81637	6.70731	6.84898	6.79776	7.23258	8.91877	7.10388	7.10278	7.01404	8.83458	6.90302	7.56616	8.80816	6.81665
GSM1608633	2481	1	9.96487	10.4086	6.84278	9.1511	7.99449	8.20421	7.19178	8.54201	9.52639	6.86616	6.66946	7.02442	9.46391	7.323	6.76731	6.87403	6.8013	6.81619	6.80553	7.48244	6.89206	7.73157	6.86695	6.60907	7.91573	6.80728	6.89991	6.7202	7.62969	6.93642	6.81889	8.45961	6.84089	8.41719	6.60068	6.71561	7.07425	6.90957	9.52375	6.92788	7.30858	6.83395	7.53083	6.86185	7.13195	9.38645	6.98082
GSM1608634	267	0	9.5263	10.3183	6.72122	8.96121	7.75488	8.12846	7.20573	10.1224	9.32715	6.90344	6.82533	7.2918	9.94134	7.40459	6.74112	6.86047	6.94403	6.74826	7.18887	7.88913	6.87838	8.11406	6.80123	6.73693	8.29667	6.68587	6.81964	6.74788	7.27703	7.18345	6.83115	8.30177	7.07886	8.86638	6.73018	6.78767	6.82743	8.48076	9.24571	6.96802	7.37676	7.0688	8.85043	7.49579	6.92833	9.27158	6.80564
GSM1608635	435	1	10.0603	11.531	6.79135	9.50865	8.30637	8.60855	6.90143	8.44824	10.0616	6.87724	6.69351	7.15131	10.5324	6.80974	6.72632	6.97657	6.7611	6.86155	6.65709	8.00924	6.8074	7.20704	7.08059	6.75253	8.04858	6.74473	6.81241	6.86685	6.97173	6.94071	7.03154	7.72494	6.83275	9.32752	6.68222	6.73857	7.25274	7.46852	8.77569	6.86925	7.00719	7.01165	8.96051	6.89758	6.96529	9.37131	6.90365
GSM1608636	742	1	10.0204	10.3191	6.80297	8.96931	8.8716	8.97018	6.85398	10.3313	9.34979	6.85028	6.59192	7.15216	10.1924	7.75852	6.79871	6.82625	6.85473	6.8772	6.64444	8.5598	6.96718	7.55018	6.83902	6.70458	8.31537	6.78815	6.87039	6.91447	7.926	7.26244	6.83277	8.59124	7.16071	9.7517	6.7333	6.77653	7.02815	7.14378	8.67921	6.78533	6.90551	6.90852	8.51921	6.90448	7.60615	8.77888	6.86864
GSM1608637	97	1	10.4639	10.0983	6.80763	8.89215	7.921	8.11291	7.00693	7.87307	9.72023	6.86497	6.75358	7.19018	9.96605	7.46082	6.73844	7.49833	6.7456	6.74674	6.64251	7.94915	6.68857	7.83419	6.84921	6.6297	8.25175	6.81786	6.92353	6.89069	6.7831	7.39275	6.85289	7.64646	7.37318	9.20853	6.68577	6.72627	7.11898	6.89713	8.24194	6.74655	7.09684	7.09111	6.79633	7.06734	6.77367	9.41604	6.82983
GSM1608638	451	0	9.14939	10.6876	6.82585	10.4886	7.98829	8.32704	7.37921	8.94217	9.00241	6.70711	6.69859	7.69438	9.18157	7.08627	6.79683	6.73609	6.74128	6.81604	6.77426	7.78819	6.86592	8.3446	6.78449	6.77601	7.92774	6.77971	6.83701	6.93878	6.863	7.23642	6.96165	7.13165	7.04364	9.22823	6.66361	6.74366	6.91808	7.82366	9.37451	7.11555	6.93783	6.97896	8.18924	7.09104	7.35086	8.85538	6.85206
GSM1608639	3779	0	9.62238	10.6836	6.84672	9.69265	8.02508	7.90836	7.25439	10.1581	9.12883	6.88834	6.72743	6.89421	9.60851	7.27926	6.79237	6.84877	6.8342	6.88731	7.73595	8.02124	7.03056	8.42298	7.0306	6.6942	8.34094	6.68718	6.83189	6.82476	7.24835	7.04731	7.02169	8.32938	7.00223	9.38377	6.62678	6.76431	6.89886	7.9908	9.6062	6.7913	6.95905	6.91033	8.53019	6.96801	7.27432	8.85997	6.82875
GSM1608640	194	1	9.80632	10.3417	6.80854	9.34285	8.2643	7.86966	6.92015	8.38639	9.16166	6.75712	7.03395	7.0652	10.304	6.87453	6.76141	6.78205	6.82577	6.78827	6.60539	8.36916	6.85353	7.78473	7.00315	6.70342	7.86181	6.77051	6.8067	6.85395	8.5389	7.06106	6.94276	7.9468	7.00632	9.43707	6.90662	6.76312	6.85504	7.23869	8.98661	7.10636	6.92624	7.14062	7.93991	6.99471	7.15388	8.53358	6.76329
GSM1608641	2574	0	9.17042	10.7168	6.88227	8.95049	7.83924	8.731	7.29986	9.73357	8.87788	6.85268	6.6577	7.23141	9.5941	7.05591	6.74691	6.75347	6.8622	6.7933	6.73318	8.08258	6.92552	8.13878	6.80413	6.675	7.51955	6.76356	6.87993	6.75242	7.85729	7.06623	6.84699	8.10899	7.21459	8.85818	6.65651	6.77545	6.80482	6.83159	9.24136	6.8297	7.30675	7.04594	7.91772	6.75468	7.1667	8.40601	6.82953
GSM1608642	1260	0	9.21075	10.4289	6.83183	9.85219	8.13897	8.03174	7.02536	9.94561	9.24004	6.9125	6.62343	6.77722	9.71182	6.9408	7.06223	6.81348	6.83379	6.79475	7.53729	7.80059	6.93309	8.38184	6.82543	6.74492	8.0498	6.79732	6.77205	6.92251	7.04006	6.91483	6.91491	8.11414	6.97074	9.46806	6.66752	6.73321	6.92136	7.9783	9.42255	6.83334	7.00364	7.03643	9.04138	6.87753	7.43168	8.69793	6.73496
GSM1608643	634	0	9.69784	10.1389	6.87617	8.89516	8.41092	7.832	7.38247	8.72947	8.37637	6.8564	6.61477	7.13326	9.83423	6.96067	6.76252	6.84602	7.07789	6.76926	6.82066	8.39682	6.92009	7.24318	6.87202	6.78433	8.4137	6.90803	6.77339	7.06277	6.80527	7.20337	6.81822	7.87493	7.03942	8.66219	6.83227	6.72569	6.78221	7.33844	9.3416	6.73931	6.87163	6.98059	7.02756	6.74903	6.91945	8.64237	7.04133
GSM1608644	22	0	9.53566	10.399	6.81804	9.30675	8.24823	7.88963	6.87352	10.0024	9.16451	7.111	6.66496	7.40881	9.93216	7.45195	6.70301	6.81074	6.84361	6.77505	6.59935	8.24325	6.88739	7.65813	6.84602	6.76347	8.57907	6.89457	6.76261	7.10872	6.73005	6.96709	6.82171	8.83636	6.9233	9.8409	6.80294	6.9314	7.14934	7.05908	7.99045	6.97594	6.97346	6.9677	8.45647	6.89103	7.81774	9.45689	6.81841
GSM1608645	591	1	9.98925	10.2291	7.00389	9.72594	7.98585	8.50337	7.00471	9.29054	10.096	6.7913	6.67953	8.42289	10.1493	6.95618	6.82022	6.90333	6.83097	6.77281	6.63431	8.48197	6.86745	7.39015	6.81144	6.79316	8.01022	6.73639	6.74485	6.91061	7.66698	7.31757	6.8483	7.8872	6.78105	9.02546	6.77855	6.68697	6.78244	6.83441	8.74659	6.9341	7.21566	7.04618	7.75991	6.79081	7.97788	9.28497	6.76705
GSM1608646	105	0	9.36425	10.4698	6.8759	8.4819	7.81947	7.82102	7.18303	8.46172	8.76524	6.89626	6.68981	7.10871	9.28999	7.10165	6.73983	6.96625	6.97366	6.83256	6.6253	7.0005	6.82968	7.66969	6.80649	6.71422	8.91944	6.73582	6.68299	6.73087	6.8469	7.30502	6.95487	8.75116	6.98582	8.63793	6.68945	6.78899	6.90487	6.86939	8.6514	6.80128	6.81847	6.88115	8.03291	7.30784	7.39213	8.64885	6.91211
GSM1608647	1455	0	9.22889	10.7695	6.74212	9.22974	8.93405	8.12795	7.70359	9.13776	9.35074	6.92997	6.76123	7.28002	10.2703	7.52404	6.58774	6.91274	6.86152	6.86236	7.02815	7.76048	6.86312	8.73886	6.79211	6.75957	8.09875	6.72884	6.76405	6.77878	7.63154	7.00896	6.82889	8.80537	6.93678	8.86035	6.73095	6.72135	6.99485	7.27101	7.82995	6.82296	7.03833	6.90201	8.51552	6.87262	7.22559	9.17535	6.84873
GSM1608648	1404	1	9.33673	10.2251	6.87775	8.67668	7.96931	7.91167	7.29446	8.31464	8.92444	6.82593	6.69412	6.86086	9.78446	7.52747	6.71276	6.77991	6.90775	6.94925	6.95757	8.46731	6.8777	8.01652	6.81673	6.81964	8.44793	6.80514	6.84003	6.97262	7.29474	7.29285	6.74544	8.2328	7.12574	8.76868	6.72517	6.77799	6.87575	6.91432	8.92599	6.73513	6.79272	6.83031	8.1473	6.79448	7.06717	8.51575	6.79646
GSM1608649	378	1	10.6407	10.5832	6.87287	8.89259	8.11164	7.8077	7.15084	8.76953	8.71699	6.85797	6.67885	7.4987	10.1477	7.10191	6.80503	6.81366	6.79783	6.82467	6.73309	7.8832	6.86477	7.6652	6.9824	6.62782	8.31463	6.79496	6.80846	6.82894	7.54521	7.10067	7.0947	7.56751	7.11041	9.40196	6.86246	6.66822	6.96891	7.09969	8.75898	6.73736	6.91451	6.94734	8.25511	6.8343	6.89194	8.63285	7.01637
GSM1608650	2530	1	9.5684	10.1548	6.76411	8.77345	8.22132	8.19993	7.03629	9.75577	8.44843	6.78861	6.78366	7.05047	9.82797	7.05074	6.7755	6.87749	6.97861	6.80721	6.79395	8.05938	7.10658	8.06984	6.87068	6.80143	8.74946	6.76102	6.66605	6.87223	6.76828	7.19576	6.98992	7.94438	7.15601	9.04181	6.6974	6.84294	6.79647	7.66256	8.65545	6.98391	7.13938	7.00855	9.04618	7.03325	7.1125	9.45596	6.78614
GSM1608651	550	1	9.74238	10.8217	6.81458	9.42277	7.90502	8.13118	7.56882	9.40495	9.87524	6.7473	6.77143	7.02383	10.5077	7.22961	6.96079	7.22752	6.82652	6.82999	6.73545	8.03385	6.91403	7.91043	6.94815	6.73468	8.21775	6.70588	6.64832	6.93304	7.74847	7.01942	6.89136	7.73865	7.14192	8.62113	6.85465	6.82048	7.06248	7.36391	8.88542	7.00586	6.98558	6.95053	8.84732	7.05419	7.39913	9.89095	6.74455
GSM1608652	3185	0	9.85452	11.1427	6.69382	9.46082	7.76477	7.65864	7.12766	9.78731	8.19627	6.84556	6.7225	6.75276	9.42086	7.12679	6.91815	6.98825	6.83317	6.80864	7.07057	7.91408	6.88965	7.88635	6.84084	6.7269	7.88324	6.63294	6.82463	6.78586	6.9239	6.82078	6.84348	7.72025	6.93574	8.46356	6.70971	6.65787	6.89721	7.88527	9.16621	6.86399	6.86667	6.90398	8.49172	6.93728	6.91305	8.82437	6.90146
GSM1608653	310	1	10.0234	10.802	6.86187	9.45943	7.96116	8.24273	7.13726	9.64778	8.90361	6.83346	6.59828	7.04423	10.5385	7.14584	6.74328	6.94184	6.85471	6.77313	7.10988	8.14609	7.26448	8.02809	6.87717	6.6857	8.06305	6.78071	6.61749	6.83733	7.12626	7.14981	7.05969	8.57049	7.39181	9.01622	6.71604	6.68693	6.78217	7.44311	8.9683	6.84016	7.04065	6.76146	7.57347	6.86665	6.91233	8.63712	6.77744
GSM1608654	282	0	9.37855	10.6793	6.82174	9.49101	7.82786	8.6978	6.83879	9.48072	8.65981	6.77366	6.62886	6.91402	9.91087	6.98667	6.79393	6.81137	6.99856	6.8237	6.73951	8.01956	6.76476	7.48633	6.73916	6.79075	7.82673	6.7979	6.82168	6.79044	6.79302	6.88107	7.2879	7.81704	6.8497	8.94693	6.6225	6.78077	6.87593	7.2147	8.33516	6.85237	7.02433	6.87793	8.08879	7.00333	7.03644	8.75925	6.84242
GSM1608655	3315	0	9.38367	9.70832	6.8897	8.96825	7.81276	8.22585	7.53013	8.40475	9.02865	6.74622	6.64749	6.80858	9.97664	7.20533	6.79569	6.79672	6.78011	6.78036	6.73958	8.22025	6.82058	7.54389	6.82951	6.73991	7.99685	6.70096	6.7446	6.81382	6.94888	7.06772	6.9961	8.46159	7.1757	8.36633	6.72499	6.67918	6.90705	7.75565	8.71952	6.86564	6.9552	6.91355	7.91231	7.09175	6.94925	8.23502	6.87554
GSM1608656	275	1	10.2049	10.3504	6.8938	9.31979	8.33829	8.20277	7.04188	9.61918	9.03728	6.78693	6.7422	6.92984	9.91443	7.62516	6.88586	6.86734	6.64679	6.84912	8.13281	7.73092	6.99295	8.03014	6.83009	6.74665	8.43108	6.86183	6.69353	6.92811	6.89934	7.43251	6.92064	8.32577	7.01224	9.23538	6.86964	6.80691	6.88126	7.67088	9.37219	7.14033	7.04617	6.76697	8.22349	7.0442	7.25478	9.07226	6.81439
GSM1608657	3582	0	9.08349	10.6715	6.72612	9.52922	8.01284	8.88924	7.08938	9.91324	9.02071	6.73628	6.60515	6.83557	9.80758	6.85177	6.74802	6.70809	6.86602	6.95775	7.15674	8.00162	7.0657	7.71711	6.76927	6.89428	7.79433	6.80336	6.80556	6.90821	6.86626	7.23455	6.95287	7.90744	7.11964	8.9223	6.66976	6.66813	6.76644	7.38581	9.07712	6.91776	7.21604	6.88541	8.38442	7.3376	8.13682	8.79326	6.89917
GSM1608658	484	0	9.39918	9.00531	6.89484	8.56275	8.26549	8.58653	7.53517	8.99026	10.4676	6.82935	6.8263	7.05089	9.09734	7.33013	6.78101	7.18403	6.78209	6.78088	6.82476	7.85394	6.91774	6.91841	6.873	6.92951	8.58544	6.89409	7.22365	6.83417	7.93602	7.04766	6.95771	8.0758	6.84651	8.92301	6.83162	7.09218	6.91765	6.94934	9.39528	6.83826	6.83465	6.88152	7.03106	6.76684	6.94	8.32341	6.77566
GSM1608659	731	0	9.32446	10.6667	6.8559	9.3738	8.53156	8.32314	7.14063	8.1585	9.17242	6.85746	6.65384	7.25355	9.52448	7.06809	6.89119	6.80646	6.92312	7.10071	6.78999	7.78887	6.90014	7.74898	6.85041	6.61132	7.76126	6.73327	6.8888	7.12112	6.84482	7.02162	6.85071	7.66416	7.30399	10.0832	6.85627	6.91446	6.86455	7.54624	8.47243	6.73127	6.82663	6.79832	8.86193	6.73908	7.04622	8.98347	6.76662
GSM1608660	875	0	9.9507	10.7144	6.80452	8.73704	8.41912	8.66001	7.24456	10.4063	9.32849	6.76833	6.77093	6.78608	10.5719	7.46823	6.68753	7.00936	7.15869	6.86263	6.72637	7.97381	6.76938	8.32816	6.87721	6.55816	8.06541	6.79491	6.6317	7.1293	6.82224	7.17774	7.11995	8.43842	7.27617	9.24577	6.89487	6.88529	6.95839	7.77394	8.37103	6.98104	6.77127	7.01934	9.24047	7.03544	6.94472	8.85972	6.78415
GSM1608661	12	1	10.2132	10.376	6.85822	9.41164	7.80458	7.65159	6.98465	8.99984	9.2042	6.99654	7.06879	6.90033	10.0827	7.52385	6.85466	6.62769	6.9001	6.64002	6.74568	8.26613	6.96988	8.34617	6.81913	6.76473	8.31316	6.79871	6.75569	6.89696	7.41924	6.88151	6.82726	7.72193	6.85584	9.77954	6.92507	6.81906	6.95701	7.2757	8.64833	6.93692	6.97331	6.85487	7.61314	7.11138	6.7911	9.00159	6.72179
GSM1608662	642	1	10.628	9.97034	6.84798	9.2095	7.60317	8.18149	6.88829	9.66649	9.48241	6.67078	6.99516	6.97673	9.65945	6.98057	6.6806	6.80301	6.75337	6.74031	6.81666	8.68608	6.88664	7.96602	6.82618	6.70686	7.75693	6.97882	6.77126	6.68709	7.31844	7.29763	7.44373	7.56631	6.82847	9.80245	6.68127	6.90434	6.82476	7.1711	9.26895	7.45785	6.78434	6.84138	7.48138	6.69306	6.99108	8.91657	6.9324
GSM1608663	461	0	10.4135	10.2475	6.85379	9.037	7.82315	8.0132	6.79956	9.99052	9.41759	6.81401	6.87676	7.14134	10.4046	6.97591	6.87432	6.97603	6.77423	6.91987	6.67269	7.36937	6.84412	7.93243	6.69514	6.73164	8.5703	6.79789	6.78246	6.77963	6.79668	7.12605	7.1712	7.90588	6.81978	8.98641	6.80388	6.6931	6.99367	7.05831	9.47797	6.83236	6.86815	6.81183	8.70208	7.20788	6.9814	9.46272	6.62497
GSM1608664	1406	0	10.5926	10.7577	6.75889	8.90131	8.42802	7.85491	6.8479	9.02901	9.55779	6.71131	6.66088	6.93857	10.3395	7.00298	6.87799	6.82488	6.73443	6.85897	6.74568	8.15954	6.77609	7.66791	6.87949	6.78838	7.94811	6.84657	6.86409	7.56043	6.78699	7.24011	6.9949	8.20555	7.28996	9.84443	6.74532	6.70099	6.86784	7.71015	9.23117	6.7594	7.4809	6.88944	8.29936	6.79319	7.08281	9.39256	6.73877
GSM1608665	1329	1	9.29498	10.9122	6.70059	9.25291	8.61883	9.10011	6.90546	9.84342	8.83519	6.87334	6.6664	7.17779	9.59789	7.17588	6.77581	6.94395	6.82695	6.83513	6.96754	7.93912	6.89775	7.96216	6.91219	6.60981	8.14389	6.73034	6.72568	7.40232	7.24588	7.29294	6.86377	8.26373	7.0264	9.9294	6.72122	6.76085	6.82903	7.20983	8.4055	7.08888	6.84638	6.79229	8.58261	6.9387	7.11703	9.05342	6.80489
GSM1608666	1172	0	9.58958	10.3618	6.82248	9.14726	7.95034	7.75116	7.03004	10.0528	8.63607	6.80636	6.81722	6.82301	10.0095	7.73537	6.85791	6.97782	6.83216	6.7646	8.05401	8.10022	6.99934	8.82834	6.80117	6.79333	8.9202	6.70171	6.74999	6.67224	7.40995	7.13399	7.07005	9.85287	7.16857	9.17239	6.80539	6.84838	7.00206	7.65156	9.81313	6.93591	6.65368	7.02841	8.96991	7.08899	7.24091	9.1522	6.77763
GSM1608667	164	0	9.32355	10.3392	6.82969	8.77094	7.8072	8.16485	7.0207	8.78018	8.78037	6.76142	6.80645	7.27848	9.8458	7.14303	6.73423	6.9098	6.79261	6.89006	6.66099	7.56017	6.9135	7.74453	6.9258	6.64668	8.33579	6.773	6.76032	7.05682	6.94076	6.91595	6.82294	8.52891	6.80754	8.56953	6.84464	6.82954	6.76659	7.33598	8.00642	7.02364	6.90361	6.95212	8.35208	6.82428	7.11079	8.82755	6.75243
GSM1608668	365	1	10.685	10.8985	6.82436	9.30904	8.40397	8.27458	7.04293	9.69464	9.17044	6.81344	6.81594	7.20541	10.4012	7.26312	6.75078	6.77083	6.83033	6.79601	6.65264	8.3972	6.85121	8.01619	6.88998	6.76175	8.36086	6.79646	6.81189	7.44326	6.95252	7.07503	7.00414	8.52579	7.08865	9.69841	6.8348	6.88054	6.88511	6.89783	8.35824	6.95238	6.91199	7.02818	8.46007	7.00162	7.00206	9.12158	6.76216
GSM1608669	2584	0	9.9837	10.0909	6.77454	8.95476	8.52799	8.23403	7.65562	9.08152	8.94608	6.80918	6.76502	7.19115	9.67258	7.19029	6.7557	7.28789	6.79233	6.80788	6.79345	7.98697	6.96568	7.56951	6.85677	6.72669	7.85676	6.78361	6.59748	7.30729	8.80721	7.38495	6.83361	9.24227	6.98606	9.5786	6.83144	6.92267	6.75998	7.5779	8.02198	6.85957	6.87257	6.95083	8.25684	7.09019	8.32268	8.88678	6.84496
GSM1608670	2619	0	9.95383	9.89443	6.82566	9.5452	7.97369	8.61814	7.0141	8.68248	9.33487	6.83033	6.90435	6.83605	9.47492	6.91011	6.89408	6.83131	6.67254	6.80093	6.80922	8.40959	6.94827	8.29985	6.83969	6.94869	9.01183	6.65321	6.69588	6.75029	7.68426	6.99993	7.03297	8.65853	6.83152	8.84512	6.79896	6.82983	7.12556	6.84334	8.84449	6.88199	6.76584	6.81319	7.71954	8.07133	6.97897	8.80309	6.80293
GSM1608671	399	1	9.8677	10.9558	6.85449	9.59052	7.74539	7.52117	6.96276	9.54873	9.51837	6.86524	6.63843	6.89787	9.91117	6.98494	6.76872	6.90611	6.88382	6.6646	7.03011	7.77975	6.93746	8.71769	6.93767	6.72943	8.50391	6.79081	6.86636	6.82309	6.75162	7.49485	7.03142	7.39362	6.75648	9.55858	6.72726	6.77055	7.05187	7.81999	8.85085	6.885	7.12845	6.75151	9.02512	6.75239	6.83995	9.18123	6.72652
GSM1608672	5530	0	10.1506	10.2698	6.85577	10.0454	8.31878	8.03132	7.36312	8.55099	9.26554	6.8957	6.70023	6.98121	9.98324	6.8914	6.81923	7.03282	6.84201	6.71145	6.63802	8.35612	6.95783	7.82006	6.94109	6.62806	7.98399	6.79302	6.88763	7.55012	6.85544	7.22417	6.92664	8.0662	6.98626	8.79169	6.72985	6.73417	6.96174	7.3007	9.24805	6.82447	6.92848	6.92329	8.45002	6.87336	8.00034	9.22633	6.78722
GSM1608673	6097	0	9.97214	10.1872	6.84388	9.8065	7.71776	8.34151	7.02891	9.2954	9.61937	6.82405	6.74945	7.05221	10.2276	6.89823	6.64758	6.92784	6.92309	6.80292	6.68745	7.85811	6.77144	8.4079	6.8126	6.71028	7.81606	6.73874	6.82582	6.72311	6.66406	6.94826	6.9415	7.88719	6.94273	8.26916	6.69451	6.69527	6.86071	7.21433	8.39851	6.82327	6.80081	6.84947	7.83025	7.10699	6.9929	8.77519	6.88
GSM1608674	1312	0	9.77017	10.2036	6.82093	9.07873	8.50186	8.48231	6.94033	9.84153	9.21164	6.80196	6.77937	7.4858	10.4147	6.97331	6.5957	7.00242	6.74338	6.79333	6.6473	8.51444	6.78838	7.85097	6.72087	6.72127	8.01213	6.75566	6.79906	6.93272	6.86313	7.10501	6.9919	7.37811	7.07501	8.73157	6.84334	6.91893	6.82725	7.29881	8.84233	6.86495	6.97591	6.97382	8.18269	6.85121	6.95137	8.76558	6.75493
GSM1608675	120	1	10.4491	10.4584	6.88327	9.25395	8.28669	8.3652	6.96629	9.08576	9.62524	7.09963	6.73835	6.99145	10.6246	7.15382	6.81569	6.91998	6.86074	6.77289	6.67553	7.97885	6.95723	7.83968	6.96	6.82988	7.96536	6.72369	6.86133	6.91335	6.99268	7.03894	7.15715	8.2079	7.12997	8.81362	7.10502	7.04392	6.9199	7.71991	9.04989	6.927	6.80167	7.00184	9.19885	6.90033	7.27884	9.48753	6.77274
GSM1608676	340	0	9.818	10.5762	6.82346	9.61264	8.14051	7.47127	7.10206	10.4174	9.44764	6.80708	7.74871	7.07072	10.7872	7.21272	6.86271	6.97711	6.95706	6.73894	6.73516	7.86189	7.24241	7.63181	7.007	6.65497	7.87199	6.69907	7.05944	6.74047	6.78633	6.96402	6.8494	7.86809	7.10604	8.93855	6.59798	6.74244	6.91147	6.96524	8.69349	6.77113	7.18508	6.82868	8.50244	6.88601	7.20082	8.78784	6.80046
GSM1608677	429	1	9.22628	10.0903	6.85613	9.10816	7.68197	7.94533	7.24342	10.1519	8.5435	6.95825	6.70174	7.61435	9.67258	7.25963	6.76765	6.80054	7.02189	6.76993	6.9482	7.67357	6.95378	7.89018	6.80974	6.75189	7.96826	6.6888	6.76113	6.91198	8.29952	6.95698	6.94556	7.78046	7.18724	9.36671	6.74553	6.80404	6.9447	7.65245	8.44894	6.75637	7.16647	6.82583	8.38266	6.86732	7.70796	8.53999	6.80171
GSM1608678	6453	0	9.87672	10.3136	6.92004	8.7329	7.88832	8.09078	7.21311	8.90959	9.37761	6.92467	6.72623	7.94519	10.3242	7.11953	6.88112	6.79654	6.92139	6.76489	6.89792	8.15652	6.85523	7.8445	6.85408	6.69129	7.6598	6.85295	6.85704	6.79983	6.68822	6.75592	6.78811	7.76317	6.93599	8.88872	6.73869	6.75233	6.99526	6.91473	8.82838	6.77822	6.95159	6.88123	7.95278	6.85463	6.79747	8.36348	6.77807
GSM1608679	1313	0	9.70689	9.53321	6.80434	9.25593	7.77561	8.37297	7.00961	8.97519	9.59178	6.76937	6.70746	6.83855	9.40327	6.83538	6.75903	7.23373	6.88753	6.89585	6.53798	7.21621	6.93517	8.5328	6.81499	6.7514	8.49332	6.84365	6.81552	6.78392	6.74019	7.74759	6.75671	7.32346	7.247	8.76785	6.68538	6.7324	7.3811	6.70982	10.8527	6.84283	7.33328	6.88737	7.01124	6.94413	7.95887	8.20519	6.71849
GSM1608680	279	1	9.6079	10.4964	6.91266	9.09594	7.69586	8.45156	7.01238	9.4379	9.00055	6.81519	6.61596	7.08247	10.2169	7.3047	6.73026	6.88576	6.77648	6.81543	6.62874	7.82317	7.17548	7.69393	6.88529	6.73126	8.46687	6.74672	6.77113	6.98579	7.79787	7.14122	6.97628	8.67748	7.00771	8.69906	6.75699	6.71057	6.91529	6.94018	8.74172	6.82299	6.92954	6.89039	8.55443	6.87528	6.87531	8.88454	6.74511
GSM1608681	1112	0	10.312	11.0303	6.81126	9.21375	8.75396	8.07389	7.00903	10.0722	9.29668	6.85558	6.62337	8.00774	10.4481	7.25264	6.80046	6.78858	6.80324	6.74979	6.65064	8.26948	6.82888	7.67171	7.17375	6.69627	8.5566	6.74301	6.83271	7.00581	6.7705	7.07392	6.85216	8.15436	7.18814	9.37396	6.80135	6.56783	7.04979	6.82261	9.52754	6.76008	6.90073	6.8521	6.77177	6.77374	7.8768	10.6135	6.90712
GSM1608682	111	0	10.1194	10.5783	7.16951	9.29027	8.42692	8.84371	7.31127	10.0977	9.10771	6.83997	6.67989	6.88534	10.0471	6.9981	6.81874	6.96455	6.77475	6.78783	6.84927	8.30701	6.84609	7.66411	6.85232	6.66742	8.09255	6.70581	6.83992	7.26785	7.14229	6.91344	6.86729	8.05067	6.89326	9.29335	6.65468	6.8048	6.77188	7.09958	8.9803	6.92024	7.00351	7.11026	8.27931	6.77906	7.65446	8.72598	7.02236
GSM1608683	195	1	10.4111	10.5215	6.80054	8.68214	8.52534	7.98071	7.33808	9.6413	9.58814	6.89351	6.68596	7.42703	10.411	7.39414	6.70964	7.25128	6.84283	6.81851	6.68597	8.63441	6.89074	7.32449	6.90162	6.69033	8.22174	6.73233	6.93977	7.60233	6.62022	6.91385	6.907	8.06276	6.96423	8.65103	6.79215	6.77097	7.1152	7.25575	8.93684	6.79008	7.19827	6.95363	8.20926	6.85386	7.14794	8.84134	6.87841
GSM1608684	734	0	9.98895	9.91742	6.82967	8.90504	8.27128	8.92369	7.24932	9.48081	9.45263	6.85764	6.70088	7.84657	9.42845	7.12671	6.7645	7.4027	7.10193	6.80756	6.73209	8.67017	6.95772	7.58285	6.80728	6.73792	8.41994	6.75576	6.92521	6.63327	7.09182	7.58839	6.79369	7.79067	6.83538	9.18152	6.65156	6.66171	7.0124	6.65985	9.75702	6.85217	6.98736	7.23122	6.96308	6.73859	7.20474	8.54052	6.84031
GSM1608685	542	1	10.4949	10.6344	6.82318	9.1487	8.41001	8.85046	7.17393	10.2834	9.3684	6.89914	6.65152	7.5457	10.2643	6.93059	6.8976	6.83658	6.83006	6.7623	6.56333	7.76694	6.87435	7.98061	6.80512	6.73673	8.34468	6.76878	6.9046	6.95835	6.77042	6.83941	6.79387	8.40195	6.91538	9.7433	6.68894	6.86721	6.78927	6.90385	8.87133	7.11558	6.92985	6.91113	8.33931	6.91637	7.09967	8.58187	6.77383
GSM1608686	82	1	9.62032	10.1141	6.81658	8.73943	7.74116	8.14049	6.90109	8.2821	9.62737	6.78084	6.70461	7.73152	9.88165	7.54656	6.66918	6.88814	6.77205	6.8514	6.7076	8.0825	6.83943	7.40007	6.86125	6.69473	8.76566	6.93474	6.79568	6.68092	6.84854	6.89464	6.92249	8.45498	7.48575	9.11923	6.79775	6.71677	6.90391	6.84325	9.52756	6.78404	6.97105	6.95129	6.76937	6.78091	6.95026	9.07144	6.75067
GSM1608687	303	1	9.33187	10.1716	6.78378	9.57386	7.70483	7.99614	7.03429	9.92853	8.84998	6.85558	6.72201	7.14584	9.72838	6.98395	6.76404	7.14177	6.92162	6.72897	7.01757	8.15268	7.02879	8.43552	6.79771	6.70934	8.51686	6.81911	6.7784	6.83725	6.8326	7.04053	6.69846	8.04759	6.88694	9.25927	6.6557	6.72976	6.9443	6.87593	9.25319	6.72479	6.87001	6.95309	8.08659	6.82358	6.89719	8.34102	6.80558
GSM1608688	91	1	9.96146	10.8367	6.78754	9.65034	8.53132	8.31238	7.00949	10.7176	9.57319	6.72575	6.68896	7.13164	10.2304	6.93887	6.78832	6.97148	6.74686	6.8769	6.66594	7.76512	7.31499	7.79926	6.76334	6.77987	8.08295	6.77775	6.8563	6.8225	7.70902	6.87941	6.7304	8.59292	7.26445	8.58756	6.92474	6.87059	6.95394	6.9432	8.91145	6.84371	6.85346	6.89973	8.93218	6.86489	7.19038	9.0629	6.84739
GSM1608689	51	0	9.84715	10.3807	6.81217	8.59939	8.29618	8.3195	7.63964	9.9987	9.88062	6.77242	6.92231	7.50303	10.2218	7.36406	6.77113	6.83627	6.85791	6.8222	6.64323	8.053	7.10969	7.83104	6.76253	6.77895	8.53469	6.72565	6.79698	7.03085	6.62305	7.11047	7.06403	8.44667	6.83581	8.40964	6.72279	6.75549	7.0156	7.35173	8.47341	6.91359	7.26431	6.82997	8.15002	6.80278	6.88167	8.63469	6.73783
GSM1608690	455	1	9.54197	10.5132	6.83681	9.53346	8.37085	7.97566	7.1195	10.1707	9.48933	6.9045	6.91006	7.01626	10.1991	7.27963	6.86194	6.94252	6.82176	6.78484	6.75185	7.99334	6.86797	7.60652	6.81651	6.60966	8.32234	6.74021	6.90279	6.72997	8.3103	7.00379	6.92496	8.3842	7.20852	9.29978	6.8029	6.74507	6.82252	6.99867	8.29263	7.18538	6.76996	6.78749	8.11835	6.80335	6.84504	8.78494	6.67526
GSM1608691	71	0	9.1923	9.55514	6.786	9.19799	7.47523	7.97298	7.02957	9.00107	9.75118	6.67765	8.13767	7.39589	9.67574	7.22195	6.63408	6.94116	6.83031	6.83537	6.82157	7.1176	6.85613	7.68956	6.85685	6.72155	8.56858	6.8507	6.72818	6.93369	7.38944	6.97658	6.82707	8.11335	6.80102	8.82312	6.64645	6.75626	6.8861	7.33827	8.24355	7.03938	6.84204	6.80401	7.69701	6.82595	7.02324	8.47555	6.78657
GSM1608692	424	0	10.0605	10.3967	6.72125	9.42666	8.33973	8.36655	6.75921	10.4739	8.57353	6.62673	6.64353	7.38576	9.65975	7.00397	6.72545	6.74244	6.79963	6.95669	6.73201	8.60803	6.79398	8.08294	6.633	6.77264	8.76673	6.73942	6.87356	7.21041	8.39494	6.94763	7.0048	8.48548	6.82496	9.47928	6.94562	6.79686	6.84719	7.02328	8.1234	6.99557	6.98936	6.8563	7.95207	6.89249	7.15574	9.54534	6.78577
GSM1608693	574	1	9.38271	10.3734	6.84516	9.69687	7.7886	7.75125	7.32206	9.72594	9.7403	6.82195	6.79699	6.87846	10.1893	6.95733	6.91274	6.77592	6.8189	6.74824	6.9671	7.46837	7.09429	7.64796	6.76306	6.7884	8.14783	6.68439	6.99569	7.21048	6.86641	7.01699	6.87667	8.08294	6.88623	8.67665	6.73652	6.82994	7.0038	7.32744	9.27113	6.83681	6.79039	6.92453	7.67063	7.52936	7.46483	9.34026	6.74423
GSM1608694	1027	0	10.1726	10.484	6.96421	9.03924	8.75878	7.72185	7.04933	8.3061	10.0657	6.76831	6.61993	7.8689	10.9179	7.42463	6.79132	6.80151	6.93129	6.86709	6.65607	8.16191	6.72288	8.60718	6.73923	6.83268	8.08669	6.78263	6.84852	7.36965	6.81123	7.37062	7.08138	8.08751	7.01972	9.68766	6.9209	6.76826	6.99468	7.22356	9.06321	6.78542	7.08009	6.73038	7.43903	6.87057	6.83195	9.03796	6.82426
GSM1608695	5632	0	10.073	10.0272	6.78618	9.48542	7.85891	7.57804	7.03753	8.87995	9.29529	6.91975	6.70843	7.30088	10.5043	7.16877	6.73441	6.87559	6.75295	6.77656	6.91623	7.59411	6.9128	7.61756	6.59195	6.75869	7.76813	6.78591	6.79406	6.91028	7.06725	6.80331	6.82621	8.10072	7.10686	9.17206	6.90214	6.76996	6.86487	7.12681	8.91417	6.71462	6.79832	6.7998	7.20982	6.86632	7.10532	8.90242	6.81063
GSM1608696	1429	0	9.50549	10.2681	6.88479	9.66048	8.32043	8.34064	7.08348	9.46428	9.26468	6.93824	6.74677	7.03541	9.94665	7.08482	6.74912	6.83927	6.81231	6.70862	7.35328	8.42439	6.91518	8.18254	7.08718	6.69865	8.41759	6.69802	6.81227	7.05825	7.02012	7.00132	7.05828	8.00714	7.10056	9.24153	6.72507	6.79525	7.34745	7.12086	9.28391	6.90258	7.13751	6.79711	8.17661	6.77629	6.99857	8.63199	6.72721
GSM1608697	303	1	9.87321	11.0718	6.84163	9.07981	8.42989	8.59264	7.10339	10.2409	9.61631	6.82969	7.34274	7.66735	10.7281	7.3543	6.88687	6.97064	6.84447	6.83252	7.06784	8.07282	6.84604	7.91522	6.76105	6.70579	8.12301	6.76192	6.85022	6.75104	7.31976	6.93097	7.17635	8.6056	7.20697	9.08496	6.87206	6.85181	6.922	7.38732	8.91143	6.98352	6.8139	6.99861	8.69298	6.74147	7.07397	9.267	6.86327
GSM1608698	333	0	9.85257	10.185	6.80626	8.92886	7.97026	7.86898	6.90646	8.5685	9.3508	6.94337	6.59323	6.87408	10.3968	7.23248	6.89489	6.83449	6.86484	6.89586	7.02191	7.87921	6.96646	7.99836	6.73305	6.78	7.83197	6.91495	6.75064	6.81797	8.03133	6.86555	6.9169	8.35003	6.95155	8.92056	6.59398	6.82524	6.84297	6.9539	8.39664	6.99762	6.86573	6.84972	8.00634	6.77316	6.96958	7.72538	6.75948
GSM1608699	82	1	9.74247	10.5259	6.79186	9.29739	8.82517	8.26969	7.38403	10.6665	9.63568	6.83171	6.76956	6.97046	9.70667	7.2273	6.71046	6.87455	6.75445	6.78667	6.69809	7.83372	7.05639	7.88266	6.89576	6.67844	8.76542	6.77613	6.70943	7.24398	7.43476	7.05434	6.69827	8.76252	7.11381	9.24935	6.90191	6.8755	6.75647	7.41532	8.8967	7.30179	6.81201	6.98792	8.01561	6.75273	6.97084	9.24867	6.92336
GSM1608700	493	1	10.0038	10.3453	6.77276	9.17393	8.19632	8.41404	7.16046	8.38776	9.4718	6.7436	7.09448	7.39587	10.1415	7.28038	6.72998	6.7578	6.87378	6.79823	6.80759	8.01529	6.93881	8.75465	6.92722	6.80589	8.65733	6.58698	6.7966	7.52951	8.28153	7.08414	6.95292	7.91893	7.05061	9.55093	6.91626	6.80023	7.0423	7.28478	8.6338	6.85436	6.87713	6.85052	7.97091	7.00224	7.25972	8.72908	6.86895
GSM1608701	170	0	9.28273	9.8669	6.85562	9.06835	7.8864	8.71355	7.00555	8.60032	9.2581	6.72443	6.60191	6.981	9.43198	7.01289	6.80063	6.86862	6.72342	6.77396	6.83233	8.05429	6.88002	7.8723	6.87341	6.74819	7.95048	6.86419	6.79082	6.74203	6.87695	6.87901	6.99422	7.69749	6.87856	8.94267	6.61321	6.82636	6.90204	6.99009	8.7313	6.84318	6.79219	6.9738	7.87568	6.88313	6.92375	8.51316	6.74305
GSM1608702	358	0	10.7605	10.5503	6.91581	9.49487	8.43859	8.04363	7.39027	10.1671	9.44333	6.70523	6.55583	6.90811	10.2904	7.2711	6.76929	6.85179	6.74221	6.91967	6.58029	8.88752	6.98198	7.67001	6.78136	6.82298	8.14661	6.78114	7.04673	6.81808	6.72664	6.8873	6.85387	8.39073	7.08749	10.1508	7.13772	6.83508	6.79282	7.5129	8.5484	6.93315	7.05248	6.90283	7.78153	7.10595	7.65814	8.92761	6.95481
GSM1608703	2239	0	9.91565	9.76024	6.6258	9.43952	7.86105	8.40053	7.23069	9.5329	9.88505	6.76947	6.65908	6.80813	8.94144	7.28678	6.73853	7.23396	7.01508	6.7726	6.80018	8.40983	6.83075	8.16361	6.89571	6.63964	8.16948	6.77714	6.86985	6.74309	8.82767	7.28732	6.91682	8.53964	6.85976	8.28273	6.78909	6.87745	6.76477	6.97083	9.86888	6.97585	6.79105	6.92659	8.16127	6.81225	7.38278	8.80438	6.79495
GSM1608704	126	1	9.69567	10.3317	6.83658	8.66072	8.67878	8.56273	7.45606	10.196	9.68678	6.81189	7.55741	7.22473	10.2763	7.21621	6.67644	7.04392	6.92766	6.60999	6.77628	8.02494	7.1051	8.08039	6.77024	6.59711	8.41815	6.90043	6.73516	6.94623	7.35666	7.57047	6.98866	8.34889	7.34542	10.6121	7.29083	6.82365	6.82638	7.70415	9.05003	6.99381	7.23401	6.86668	8.13036	6.83774	7.06612	9.20315	7.04723
GSM1608705	2319	0	9.40458	9.96073	6.67833	8.76813	7.99365	8.46383	6.91193	9.40016	9.15379	7.0005	6.79661	7.02605	9.68755	7.45804	6.57906	6.79621	6.81955	6.77144	7.0452	7.91439	6.99466	8.22942	6.93237	6.71806	8.56035	6.65965	6.80754	6.82819	7.61878	6.88543	6.81856	8.24049	7.18608	8.82808	6.76586	6.78844	6.80514	7.02347	9.2601	7.04406	6.77167	6.83139	8.1691	6.8602	7.68555	8.8926	6.81123
GSM1608706	707	1	9.67449	10.8423	6.7752	9.08961	8.31593	8.90858	6.99166	10.7836	9.38952	6.83104	6.85714	7.12187	10.3038	7.20137	6.65469	6.86607	6.72877	6.81789	6.83668	8.32058	6.86582	7.77199	6.80327	6.73449	8.96704	6.68609	6.72719	6.96626	7.07028	7.15079	7.12073	7.9754	7.12466	9.02195	6.78753	6.95811	6.92972	7.27627	8.41317	7.10362	6.90142	6.89348	8.40579	6.84566	7.13508	9.27133	6.72373
GSM1608707	1325	1	10.5784	10.4202	6.88282	9.00239	8.7227	8.57753	7.02057	8.46567	9.54848	6.81781	6.78895	8.84961	9.9973	7.10279	6.74678	7.17079	6.80257	6.80637	6.84209	8.07551	6.81161	7.88315	6.72708	6.71765	7.84309	6.87458	6.72938	7.38049	6.79572	6.98368	7.0022	7.89604	6.75517	9.16361	6.73675	6.7027	6.93648	7.60614	8.42224	6.64717	6.92076	6.93983	8.08936	6.96085	7.29208	8.82295	6.99063
GSM1608708	137	1	9.46575	10.7525	6.76173	9.41734	7.24601	8.32197	6.93518	10.3173	8.75703	6.88905	6.76678	6.93244	9.68299	7.60733	6.77969	6.83603	6.83435	6.87363	7.9939	7.92389	6.92788	8.21591	6.96105	6.64803	8.46747	6.89539	6.78067	6.76236	6.99023	7.09764	7.03159	8.95777	7.36336	9.11017	6.64291	6.86547	6.84165	7.62091	9.169	7.0284	7.11895	7.01845	8.64468	6.89924	7.45556	8.93036	6.78712
GSM1608709	1432	1	8.53196	10.4173	6.93783	9.89477	6.84239	7.10988	7.07699	9.5885	8.69043	6.8732	6.81502	6.89026	8.80021	6.81567	6.75515	6.97522	6.85348	6.82621	6.76281	7.02989	6.82575	7.74731	7.03781	6.598	8.66157	6.63422	6.95022	6.6713	6.68467	7.73135	6.93503	7.85628	6.84118	10.2593	6.78424	6.60872	6.95965	6.90417	9.7539	6.68124	7.16972	7.22288	7.37946	7.41004	7.85997	8.72881	6.7994
GSM1608710	6	1	10.0825	9.97562	6.83177	9.95246	8.30847	8.28266	6.79464	8.98304	8.93237	6.8901	6.62166	7.8235	10.1899	7.14422	6.6171	6.86111	6.9891	7.13123	6.64338	8.40752	6.95968	6.94042	6.80967	6.60923	8.2722	6.74341	6.86995	6.79864	6.76396	7.239	6.866	7.8382	7.19091	8.96918	6.73215	6.68437	6.93472	7.36501	9.56652	6.77235	7.32239	7.27642	8.2096	7.52557	7.24919	8.88929	6.85181
GSM1608711	158	0	9.18047	10.4871	6.9149	9.30285	7.60721	8.96423	7.01605	9.99488	8.60241	6.83673	7.2586	6.96324	9.1576	6.86096	6.77714	6.97936	6.77084	6.76713	6.75471	7.72087	6.80887	7.99925	6.91097	6.68134	8.00807	6.75786	6.7728	6.75337	7.19039	7.16446	6.93575	7.60627	7.063	8.85534	6.70098	6.74321	6.97025	7.17228	8.70344	6.79271	7.02015	6.82218	8.29797	7.25606	7.33279	8.36203	6.76893
GSM1608712	386	1	10.3058	10.7142	7.06503	9.01963	8.05922	8.39028	6.94752	10.2286	9.54896	6.80064	6.72485	7.21494	10.4139	6.96625	6.80319	7.02058	6.98478	6.84324	6.75698	8.16875	7.01467	7.50935	6.73278	6.69539	8.46138	6.78346	6.80508	6.83551	6.78769	7.03582	6.87325	8.12042	6.90504	9.00441	6.79822	6.86141	6.84376	7.41895	8.89824	6.98737	7.00034	6.90586	8.00867	6.80944	7.46271	8.40548	6.80694
GSM1608713	652	0	9.86148	10.2184	6.84721	8.97475	7.62586	8.25728	7.30955	9.42031	8.78465	6.8616	6.66293	6.96907	9.8491	7.55547	6.76342	6.89346	6.81771	6.79728	8.04206	7.81833	6.88032	8.48571	7.05694	6.71006	8.54796	6.78734	6.88128	6.78576	7.47983	7.008	6.86335	8.01604	7.10473	9.35588	6.77254	6.79034	6.86744	6.94816	10.1279	6.99655	7.02859	6.95534	8.33321	6.93662	7.02756	8.95596	6.7278
GSM1608714	5005	0	9.56524	11.1274	6.83867	9.45501	7.7905	8.29185	7.01085	10.635	9.80205	6.81844	6.68859	7.39985	10.2829	6.99115	6.76418	6.90948	6.83984	6.84939	6.57664	8.07432	6.79073	8.24177	6.83099	6.70198	8.80077	6.72802	6.77961	6.90028	8.6032	7.2357	6.8898	8.41466	7.13591	8.80182	6.77007	6.75485	6.95379	7.29261	8.67548	6.8258	7.21331	6.82362	8.25034	6.90497	7.88138	9.11643	6.84892
GSM1608715	186	0	9.59178	10.6955	6.99744	9.44913	7.60964	7.89395	6.94904	10.0866	8.70754	6.90542	6.6653	7.41323	9.69792	7.39186	6.96261	6.77075	6.785	6.86132	7.53095	8.10037	7.10386	8.5108	6.83835	6.61048	8.87608	6.79236	6.83476	6.69554	7.11436	6.85828	6.94544	8.45244	7.05691	8.80411	6.66135	6.6855	6.81092	7.52398	9.28389	6.90264	6.83315	6.86866	8.69954	6.90878	7.25905	9.26313	6.96867
GSM1608716	89	0	10.0018	10.4882	6.89046	9.30524	7.38145	7.69002	7.13829	8.64534	9.27142	6.89238	6.74672	7.82293	9.94463	7.27459	6.76952	6.7803	6.84189	6.82092	6.63114	7.35631	6.93102	7.61839	6.93378	6.72095	7.9105	6.69595	6.77682	6.87989	7.65846	7.72148	6.83574	8.13464	6.99617	10.0388	6.72355	6.59224	6.73953	7.68953	8.40339	6.73222	6.94832	6.85565	8.04835	6.82371	6.82314	8.55116	6.88949
GSM1608717	442	1	10.8522	10.4772	6.84883	9.40481	8.27167	7.79875	7.05297	10.0793	9.46918	6.76755	6.80717	7.1019	10.4737	6.8987	6.82347	7.01933	6.67247	6.82711	6.79575	9.08824	6.83026	7.62846	6.8548	6.78428	8.45285	6.62063	6.91146	7.285	6.99886	7.63778	6.91687	8.32036	6.94662	9.81931	6.69327	6.75207	6.7659	7.63338	8.75173	6.87779	7.10417	6.75344	8.39536	6.99415	6.8456	8.45285	6.71176
GSM1608718	650	1	9.35589	10.3527	6.76399	9.84058	7.79219	8.03242	7.01549	9.6008	9.26514	6.7513	6.76569	6.99355	10.012	7.21829	6.83462	6.87797	6.73082	6.80115	6.80881	7.60152	6.95908	7.95207	6.71403	6.89664	7.78699	6.63073	6.88785	6.82308	7.17491	6.80683	7.13469	7.33237	6.88772	8.61884	6.91823	6.93881	6.91316	7.13013	8.8761	6.88188	6.85539	6.77872	7.61251	7.13559	6.9924	8.45711	6.72455
GSM1608719	307	0	9.24065	10.475	6.76767	9.49057	7.87234	7.97588	7.04747	9.19533	8.94045	6.85551	6.74349	6.93421	9.84702	7.20204	6.76336	6.87311	6.83556	6.77721	7.45938	7.8796	6.87053	8.28469	6.86265	6.80012	7.9342	6.7942	6.67754	6.98537	7.2168	6.90468	6.81787	8.15614	7.03998	9.03212	6.66491	6.77857	6.96355	7.47356	8.78678	6.86533	7.02032	6.94012	8.18505	6.97159	7.09219	8.58274	6.72057
GSM1608720	4450	0	9.42881	10.0604	6.748	8.96699	7.53272	7.56587	6.86357	8.68951	9.19133	6.83614	6.96591	7.00957	9.78616	7.3349	6.77071	7.08826	6.76834	6.7215	7.23363	8.03186	6.86179	7.86395	6.84875	6.89797	7.68261	6.76279	6.77328	6.80855	7.37191	7.17849	7.03675	8.20316	7.07283	9.11798	6.71671	6.75918	6.69158	7.23511	9.1604	6.87286	7.22158	6.77258	7.43423	6.90374	6.90768	8.83599	6.78947
GSM1608721	188	1	9.49159	10.2515	6.81548	9.73151	7.95956	7.94077	7.11155	8.80741	9.64458	6.78191	6.61346	7.16249	9.93941	7.03207	6.76606	6.84036	6.92928	6.79173	6.61149	8.04127	6.88284	7.71918	6.91594	6.74073	7.84464	6.67068	6.74684	6.80996	6.95359	7.14659	6.90135	7.8837	7.01323	9.50507	6.72944	6.79526	6.92426	7.2105	8.68878	6.91412	6.74527	6.81062	8.10029	7.19778	6.98352	8.7657	6.61628
GSM1608722	1222	1	9.71777	9.71588	6.7695	8.79761	8.14478	7.61827	7.23221	8.33471	9.15292	6.83566	6.72178	6.9187	9.563	6.89562	6.75083	6.97253	6.76885	6.81778	6.82009	7.84473	6.89564	7.97568	6.87493	6.82293	7.25898	6.76679	6.67289	6.85373	7.18821	6.9604	7.01543	7.66707	6.95822	9.14398	6.92356	6.76518	6.92962	7.0896	8.61604	6.86067	6.96562	6.86712	7.19326	7.07448	7.06017	7.85373	7.02487
GSM1608723	1231	0	9.79946	9.84594	6.74485	9.31541	7.81546	8.1744	7.00582	8.91568	9.59176	6.83443	7.48108	6.98045	9.03795	6.83367	6.7644	7.04806	6.9407	6.7142	6.79072	7.82321	6.94628	7.56756	6.97036	6.8021	7.59906	6.63136	6.79515	6.95805	7.15684	7.05642	6.7682	7.80498	7.081	9.4906	6.74781	6.79169	6.79868	7.45349	8.62167	6.95648	6.91455	6.95556	8.00861	6.87347	6.9535	8.02428	6.84235
GSM1608724	623	1	10.1533	10.0381	6.75177	9.31674	8.22266	7.3042	6.8152	8.45538	10.1266	6.83863	7.34525	7.32581	10.2777	6.85589	6.85284	6.8304	6.8337	6.77448	6.71638	7.98248	7.07452	8.1463	6.88955	6.75116	8.06972	6.82018	6.86393	6.88882	6.78011	6.87496	7.14738	7.7739	7.02994	8.42209	6.70217	6.86887	6.64302	7.76435	8.56606	6.88142	6.78357	6.80988	7.64566	7.06785	6.94029	8.18965	6.80025
GSM1608725	197	1	9.70634	10.3154	6.95293	9.14868	7.88588	7.92021	7.03086	8.91302	8.89418	6.83417	6.72155	7.17506	10.1265	7.07372	6.75363	7.16258	6.82587	6.8435	7.1979	8.00476	6.97813	7.762	6.68109	6.82907	8.01629	6.78432	6.80738	6.85416	7.29423	7.04715	7.05271	7.71631	7.04205	9.55045	6.68635	6.75766	6.90366	7.66664	8.60911	6.91807	6.78839	6.77555	8.3651	6.89889	7.12278	8.54351	6.81107
GSM1608726	318	0	9.06197	10.645	6.8259	9.15784	7.55182	8.15213	6.8446	9.92629	8.8885	6.91562	6.82257	6.93074	10.2136	7.02231	6.77022	6.83336	6.79526	6.82817	6.85521	7.94218	6.81009	7.85956	6.86442	6.77045	7.76294	6.93459	6.76104	6.76765	7.59778	6.82992	6.94388	7.76263	7.10071	9.10222	6.65462	6.72305	6.86515	6.92527	8.61957	6.92073	6.88274	6.75883	7.93979	6.69129	7.12147	8.36437	6.89649
GSM1608727	380	1	9.53527	10.0972	6.7988	9.08813	7.61103	7.90343	7.11468	8.95338	8.2707	6.87697	6.82208	7.12038	9.33971	7.48284	6.77424	6.89843	6.79426	6.80696	7.23823	7.69998	6.75031	7.89309	6.88257	6.7582	8.12111	6.73876	6.83207	6.8056	6.98137	6.99181	6.88816	8.1212	6.99049	9.20024	6.78772	6.77257	6.81509	7.18712	8.73501	6.92849	6.8424	6.85763	7.75849	6.86915	6.89941	8.56955	6.64451
GSM1608728	1912	0	9.88305	9.33011	6.76139	9.25629	8.46776	9.3111	7.60767	9.57365	10.5651	6.82267	6.94703	6.76259	10.6509	6.91053	6.6855	6.93991	6.93732	6.73932	6.59751	7.7715	6.85337	7.7529	6.81137	6.59856	8.39972	6.84086	6.83116	6.76446	6.92793	7.46077	7.15232	7.60941	7.02535	8.2701	6.77282	7.0679	6.9397	6.81566	10.1676	6.94745	6.95227	7.28184	7.95332	7.88558	6.82648	9.51156	6.84889
GSM1608729	420	0	9.82494	10.0976	6.87384	9.49775	8.26426	8.45806	7.26998	9.99896	9.02503	6.90637	6.63508	8.53039	10.0386	6.90777	6.71635	7.04944	6.72834	6.9981	6.69469	8.01486	6.83006	8.11271	6.85511	6.88399	8.00074	6.7941	6.8124	7.26777	6.60414	7.33355	7.04207	7.85776	7.01269	9.6102	6.969	6.79016	6.77016	7.71614	8.71174	6.96323	6.83726	6.97938	8.26983	6.93589	6.77718	8.45905	6.68264
GSM1608730	526	1	8.46001	9.6935	7.08525	10.3252	7.20977	7.14259	7.29984	9.02407	8.15958	7.02695	6.61403	7.01292	8.57147	6.81962	6.59253	6.82574	6.97852	6.72016	6.8672	7.58584	6.93887	8.38544	7.04924	6.63116	7.98268	6.7601	6.82369	6.57783	6.82047	7.21587	6.85955	7.55979	6.831	9.11786	6.84048	6.70584	6.80607	7.61619	8.9775	6.71536	6.92282	7.03734	7.02868	7.00801	6.91358	7.52498	6.73211
GSM1608731	212	0	9.37784	10.3103	6.61376	9.59438	7.7239	7.56451	6.96997	9.53293	9.2021	6.80394	6.77599	7.08111	9.96415	7.32806	6.69456	7.11091	7.01464	6.70911	7.22312	7.67142	6.9666	8.294	6.87085	6.83166	8.03553	6.76308	6.78872	6.84404	7.02939	7.08792	6.8271	8.27888	6.81187	9.10186	6.8466	6.80639	6.96376	7.32853	8.93341	6.90609	6.82032	6.81169	8.08191	7.03012	7.15281	8.16418	6.85
GSM1608732	880	0	10.1049	10.2741	6.71694	9.29437	8.04024	7.77701	7.16051	9.67411	9.3045	6.74121	6.61958	7.02343	10.0723	6.88742	6.87416	6.94686	6.7542	6.8388	7.82451	7.93507	6.9015	8.57173	6.91521	6.73596	8.4732	6.73156	6.69961	6.79185	7.24019	7.42281	6.97628	8.07131	6.97574	9.30501	6.78084	6.75273	6.8648	7.78713	9.47741	7.00702	6.64259	6.78287	8.66639	6.732	6.97278	8.89703	6.79852
GSM1608733	375	1	9.36231	10.5859	6.70993	9.59713	8.26425	7.9414	7.18741	8.28198	8.7792	6.81653	6.65486	7.03288	9.79347	7.12499	6.66064	6.73398	6.93089	6.71595	6.67317	8.54571	6.88741	7.95499	6.90879	6.62964	8.12296	6.75943	6.76153	7.01075	6.74835	7.13126	6.80964	8.04455	6.83313	9.20578	6.77691	6.77588	6.92329	7.29377	8.59605	6.98941	6.94217	6.9102	8.32827	6.8811	6.99902	8.43664	6.81969
GSM1608734	262	1	9.69461	10.5958	6.87339	8.98053	7.98032	8.05954	7.19708	8.52385	9.36428	6.8673	6.77542	7.39498	10.2289	7.49374	6.70407	6.8297	6.88365	6.75578	6.78647	7.53817	6.79335	7.71788	6.83262	6.75327	8.27717	6.72684	6.85136	6.97647	6.82433	7.26066	6.98695	8.34559	7.14146	9.21379	6.75542	6.84432	6.97015	7.60007	8.75737	7.00853	7.01936	7.07781	8.45468	6.79392	7.78636	9.06978	6.70524
GSM1608735	56	1	10.4908	10.4968	6.64067	9.03076	7.8216	7.31572	6.93762	8.57083	9.55768	6.74114	6.64103	7.99133	10.6377	7.39932	6.62387	6.80757	6.86384	6.84516	6.84038	7.78574	6.77653	8.03461	6.68873	6.70002	7.897	6.58899	6.73579	7.39606	6.87337	7.32119	6.96576	8.06975	6.8114	9.00423	7.33769	6.68289	6.71228	7.76788	8.77733	6.80636	6.74476	6.94698	7.48154	7.01781	6.79986	8.64601	6.80326
GSM1608736	356	1	9.23928	9.9891	6.95998	8.80598	7.47356	7.88113	7.29782	9.9887	9.05755	6.71205	7.23178	7.3136	9.70701	7.13671	6.8002	6.99009	6.78602	6.61428	6.83841	7.45861	6.86268	7.59842	6.90961	6.76658	8.00231	6.73953	6.68471	6.80853	6.99124	6.89634	6.94634	8.05047	6.86991	9.0419	6.81585	6.85645	6.69591	7.42173	8.47456	6.95188	7.01779	6.86733	7.66933	6.84458	7.37798	8.08549	6.75984
GSM1608737	476	1	9.51974	10.4439	6.80181	9.32148	8.24765	8.02739	7.08299	8.75912	9.42316	6.9567	6.99774	7.414	10.0765	7.27945	6.59193	6.96027	7.01134	6.98124	6.6873	7.46992	6.87023	7.86467	6.85581	6.89007	7.92611	6.63591	6.91028	6.94386	7.19313	7.17092	6.81436	8.43216	6.83196	9.45866	6.81241	6.93146	6.85096	7.25288	8.63838	6.6765	6.87405	6.87405	7.82577	7.04362	7.09788	8.24817	7.02422
GSM1608739	638	1	9.16047	10.3038	6.87455	9.61861	7.12044	8.12221	6.97958	10.6535	8.94213	6.78055	7.15482	7.94043	9.21896	6.88803	6.70684	7.08949	6.88977	6.98108	6.62532	7.7319	7.17813	7.78939	6.75257	6.611	7.75779	6.83752	6.84323	6.82802	6.87352	7.0702	6.75613	7.98416	6.78884	8.87541	6.76056	6.71196	6.8964	7.35527	8.60053	6.83732	7.38364	6.817	8.13608	6.93913	7.21767	8.21768	6.74948
GSM1608740	435	1	9.39105	11.1632	6.88161	9.15944	9.046	8.22457	7.2601	11.0959	8.76269	6.78153	6.81214	7.13034	10.1188	7.31081	6.77198	6.82697	6.87429	7.02584	6.75041	8.60126	7.04217	8.14761	6.81782	6.66942	8.80261	6.84273	6.88877	6.74997	6.89119	7.13492	6.83636	8.2392	7.18584	9.5742	6.71599	6.75336	6.87795	7.23792	9.53648	6.95306	7.16391	6.82106	9.30917	6.74595	6.88815	9.99386	6.85948
GSM1608741	43	0	9.55937	10.5213	6.84236	9.90053	7.49647	8.72901	6.87324	9.89508	8.81783	6.86761	6.62743	6.88685	9.94725	6.97697	6.757	7.06007	6.85606	6.83096	6.76162	8.56572	6.92421	7.87849	6.77311	6.63577	8.12323	6.76823	6.8025	6.85097	6.75797	7.18082	7.1274	7.68793	7.22215	9.14929	6.77483	6.77756	6.94789	7.47293	8.54745	6.94306	6.96288	6.91623	8.39808	7.06218	7.11634	8.94214	6.72025
GSM1608742	42	1	9.94327	10.5452	6.79655	9.69417	9.24692	8.53253	7.01398	10.5268	10.0051	6.81174	6.72146	6.87147	10.2532	7.07341	6.68427	6.78948	6.76274	6.82175	7.10723	7.8704	6.82798	7.90487	6.92504	6.78269	8.62105	7.07511	6.77176	7.16843	6.72041	6.92843	6.9832	7.77164	7.16039	9.16454	6.85591	6.88111	7.59301	7.68688	9.773	6.93511	7.31056	7.00252	9.8389	6.86699	7.00785	10.5571	6.70096
GSM1608743	337	1	9.75881	10.408	6.79113	8.85688	8.58263	8.94496	7.5506	9.40073	9.017	6.83315	6.72529	7.4312	9.73282	7.20609	6.71544	6.97371	6.82941	6.85283	6.69717	8.14111	6.85607	7.98687	6.87756	6.63208	7.92343	6.82651	6.76519	6.96569	7.60984	6.92034	6.86267	7.95832	7.01645	9.04668	6.79776	6.75569	6.82015	7.44216	8.24449	6.84525	6.86822	6.78387	8.21724	6.89342	6.93113	8.89654	6.89906
GSM1608744	392	1	9.86092	9.97562	6.97225	8.85593	7.54929	7.1162	7.58318	8.17368	9.04395	6.87969	6.67119	7.429	9.99307	7.01928	6.75486	7.10004	6.88901	6.85822	6.70474	8.23635	6.80137	7.45542	7.03	6.68587	7.92754	6.77141	6.85152	7.19707	6.74849	7.06026	6.9021	8.00384	7.15158	8.9278	6.80389	6.62803	6.87109	7.85687	8.69399	6.71534	6.94603	6.83351	6.63482	6.74276	6.80738	8.13524	6.78624
GSM1608745	593	1	9.88287	9.85949	6.80202	9.57629	8.09351	7.36485	7.22138	9.41445	9.60833	6.96716	6.89069	7.25531	9.76232	7.13096	6.81042	6.89195	6.86905	7.10165	6.89185	7.80315	6.88253	7.59598	6.93012	6.66274	8.00954	6.82668	6.86721	6.84445	7.65855	7.1275	6.82199	7.56013	7.04656	9.43287	6.67129	6.77434	6.90545	7.82414	9.09322	6.74905	6.97936	6.91007	8.30367	7.13924	6.75656	8.79415	6.7449
GSM1608746	957	1	10.412	10.3041	6.83455	8.95577	8.66371	8.05119	7.23612	8.65335	9.69346	6.83568	6.62464	7.55996	10.0107	6.94929	6.77263	7.09996	7.01117	6.8467	6.89319	8.06467	6.77561	7.92937	6.75351	6.61072	7.83871	6.79489	6.95152	7.20702	7.02443	6.94886	6.83197	7.65154	6.88998	9.29912	6.59953	6.77675	6.94051	7.29578	9.17693	6.76862	6.88765	6.89208	7.54839	6.69454	8.83809	8.38598	6.76318
GSM1608747	678	0	9.75801	10.2953	6.80463	8.99396	8.45636	7.85666	6.89763	8.56808	9.19734	6.93457	7.13703	7.87849	10.3848	7.41835	6.73856	6.84175	6.88127	6.87392	8.85579	7.97251	6.91507	7.93939	6.96759	6.73808	7.81967	6.76026	6.85744	6.76734	7.10583	6.75728	7.00099	8.23991	7.01989	8.94437	6.74744	6.74477	6.91289	7.05405	8.02523	6.88647	6.96925	6.93541	7.26896	6.78075	7.63589	7.5664	6.8426
GSM1608748	324	0	9.40005	10.7889	6.81232	9.77849	7.96265	8.06491	6.95319	10.1103	9.50294	6.82067	6.72433	7.13234	10.0214	6.98141	6.62482	6.82004	6.81099	6.84352	6.90256	8.26248	6.93389	8.31368	6.79416	6.76133	7.73588	6.77026	6.8076	6.85981	7.09657	7.30552	7.16125	7.66545	7.05317	8.8189	6.62478	6.75254	6.88062	7.71588	8.64836	6.9145	7.08313	6.94108	8.72205	7.18601	7.87714	8.54597	6.79528
GSM1608749	634	1	9.73853	9.84359	6.79674	9.32758	7.57773	7.59562	7.63452	9.63776	9.31569	6.80803	6.72046	6.85627	10.8829	7.36	6.7865	6.96699	6.77305	6.88044	7.03666	7.80175	6.89713	7.74645	6.75034	6.83534	8.41713	6.70079	6.65447	6.9551	7.66074	7.33505	6.74092	9.07047	6.9764	8.38911	6.69424	6.81058	6.82135	7.24981	8.71442	6.80991	6.62989	6.86231	7.90489	6.8988	7.35967	8.2119	6.82533
GSM1608750	647	0	9.51227	10.1434	6.80595	9.5982	7.70162	8.02979	7.01489	9.88602	9.05237	6.75432	6.65067	6.97416	9.84702	7.31016	6.63906	6.97406	6.79132	6.7325	7.3597	7.68535	6.95356	7.87667	6.75254	6.77411	8.35586	6.74487	6.78095	6.78424	7.35953	6.99962	6.76461	9.11318	7.16747	8.71381	6.81239	6.64206	6.90122	7.63194	9.16201	6.93888	6.99755	6.91574	8.4988	6.85119	7.25453	8.33561	6.69628
GSM1608751	732	1	10.597	10.3173	6.76122	9.67888	8.39551	8.17446	6.87794	8.39989	8.83792	6.85657	6.74488	7.67051	9.7108	7.21513	6.75818	7.16258	6.89784	6.74733	6.8661	8.02578	6.81607	7.62121	6.80017	6.58736	8.05793	6.71023	6.7604	7.03979	8.17787	7.16224	7.06467	7.99871	6.84469	9.66898	6.64831	6.79034	6.77528	7.58287	8.18808	6.82028	6.8919	7.04524	6.99499	6.89163	6.87089	8.42724	6.73096
GSM1608752	252	0	8.66408	10.2017	6.83939	9.0589	8.2167	8.48359	7.19631	9.62134	9.04957	6.84699	6.75463	7.03348	10.7404	7.18954	6.72389	7.071	6.81778	6.90229	6.72019	8.49192	6.77753	7.66697	6.78442	6.72068	7.83766	6.70668	6.88322	7.38185	7.97621	7.08733	6.78792	7.82326	6.82637	9.07448	6.85603	6.69403	6.90187	7.6162	8.15632	6.74972	7.15256	7.08643	7.52472	6.92788	7.12061	8.6026	6.89913
GSM1608753	411	1	9.28231	10.3766	6.89832	9.79766	7.63519	7.68817	6.91142	9.78729	9.06253	6.77266	6.82914	7.01929	9.45046	7.21457	6.73401	6.89372	6.88778	6.63721	7.31274	7.59107	6.80561	8.1642	6.87653	6.70669	8.0308	6.77678	6.63251	6.75774	7.226	6.96691	6.90892	8.11025	7.00357	8.87502	6.70836	6.82177	6.71468	7.60046	8.99936	6.93966	6.84389	6.74082	8.46613	6.92337	7.38795	8.80785	6.75712
GSM1608754	336	1	9.66994	10.7791	6.73571	9.88165	8.81614	8.7356	7.14206	10.3684	10.1697	6.73251	6.7216	6.81851	10.3976	7.22538	6.73684	6.59974	6.76294	6.86358	7.34639	7.72658	6.79195	8.25818	6.95787	6.84527	8.50743	6.72868	6.8364	6.87809	6.85591	7.12755	6.86689	7.79085	7.22542	9.322	6.85999	6.77348	6.83722	8.10504	9.02022	7.21696	6.8926	6.99533	8.9609	7.32543	7.3187	9.54553	6.90959
GSM1608755	132	1	9.16668	10.6262	6.79726	10.5144	7.87936	7.56072	7.64329	9.38986	10.0063	6.73631	7.33546	6.96965	9.54422	6.86287	6.74583	6.9383	6.71955	6.71408	7.02345	7.26916	6.83918	7.47759	6.82222	6.61694	8.50211	6.70526	6.77685	6.71069	6.89239	7.48253	7.23065	7.69535	6.80273	9.26244	6.86677	6.78605	6.83494	7.97998	8.7944	6.86856	6.78916	6.82334	8.29958	7.1027	7.31116	8.25136	6.92368
GSM1608756	861	0	9.80954	10.303	6.90043	9.10293	7.99644	7.50501	7.19646	8.45722	10.3418	6.76041	6.75921	6.90759	10.4727	7.23239	6.79603	6.87988	6.85236	6.90642	6.98758	7.338	6.79371	7.74953	6.71324	6.60104	8.04779	6.7117	6.7285	7.20703	6.88072	7.04641	6.81895	7.87032	6.90138	8.65494	6.85864	6.82124	6.77221	6.84377	8.40346	6.929	7.12682	6.90723	6.96648	7.00188	7.56181	8.33093	6.80653
GSM1608757	1779	0	9.65432	9.98542	7.11408	8.94818	8.32827	8.21247	7.09341	8.84728	9.69414	6.85374	6.54597	6.83933	9.7158	7.14022	6.83457	6.94729	6.76055	6.79118	6.76351	7.65556	6.82385	7.81562	6.85328	6.74216	7.93554	6.79249	6.61122	6.88575	7.08349	7.02396	6.95997	7.81901	6.76893	9.85908	6.72737	6.80376	6.9626	7.44584	9.82646	6.94284	6.78177	6.87811	8.1131	6.86581	7.07739	8.92618	6.79659
GSM1608758	1958	1	9.81793	10.6655	6.84346	9.44234	7.97666	7.93154	7.55154	9.54797	10.2619	6.8896	7.13563	8.22643	10.2009	7.09582	6.93929	6.948	6.98348	6.86398	6.74993	7.89179	6.77565	7.82611	6.82496	6.73669	8.31068	6.80998	6.73798	6.99044	7.88285	7.13878	6.97389	8.45377	6.86077	9.17104	6.80799	6.75735	6.91127	7.0635	8.94673	7.14327	6.99267	6.85314	8.52121	6.79091	7.44622	8.83346	6.84264
GSM1608759	93	1	8.71981	10.5024	6.90679	9.75883	7.36891	7.73625	7.17324	10.1576	9.15831	6.8073	6.73981	7.28209	9.91055	6.83024	6.7655	6.84292	6.8817	6.8362	6.70697	7.49861	6.76686	7.45078	6.86637	6.72121	7.77398	6.66401	7.03956	6.89092	6.86284	7.02189	6.82504	7.94612	6.82341	9.21647	6.72827	6.78685	6.85124	6.8742	8.60473	7.09721	6.93532	6.82301	8.22837	7.09925	7.72557	8.16745	6.77769
GSM1608760	72	1	9.73528	10.536	6.97496	9.14334	8.77484	9.01647	7.4447	10.6973	9.70525	6.82698	6.65425	7.26907	9.74342	7.4911	6.82046	7.01273	6.88331	6.74107	6.77661	7.54192	6.94135	8.01971	6.79459	6.61483	8.74322	6.7842	6.91702	6.92856	7.01459	7.11281	6.6839	8.74834	7.44547	9.40181	6.79349	6.77204	7.1918	7.34362	9.21269	6.85861	6.94947	7.21341	8.68239	6.8868	7.33127	9.46483	6.75694
GSM1608761	461	1	9.68118	10.27	6.83418	9.18663	8.29615	8.28347	7.12484	8.88967	9.3234	6.80083	6.82257	9.23607	9.73783	7.06985	6.98608	6.91316	6.79821	6.80198	6.79513	8.02025	6.9321	7.62966	6.79154	6.68713	8.16694	6.73541	6.93913	6.75569	6.8146	6.89174	6.73132	8.25055	7.07102	9.17038	6.72472	6.7051	6.7433	6.95738	8.68161	6.74496	6.94321	6.95654	6.95047	6.76055	7.13067	8.28239	6.77093
GSM1608762	456	0	9.78281	10.4573	6.81323	8.99553	8.42972	8.84563	7.10611	10.8514	9.25298	6.9676	6.68236	7.21533	10.2442	7.13484	6.87511	6.933	6.79138	6.87503	6.68514	8.17658	6.95804	7.25922	6.75782	6.76894	9.02294	6.81704	6.80079	6.95558	7.88384	7.32154	6.99555	8.78688	7.17227	9.71525	6.6409	6.77141	6.96908	7.00994	9.01057	6.89827	7.35952	6.79152	8.58392	6.75733	7.25974	9.0137	6.8927
GSM1608763	2175	0	9.51401	10.2198	6.90748	9.01343	7.53808	7.55671	7.02301	9.50848	9.25809	6.84154	6.60991	7.14579	9.7513	7.06705	6.82654	6.97359	6.76823	6.84739	7.27109	7.7865	6.83962	8.04337	6.87269	6.7275	8.40312	6.66409	6.92441	6.92894	7.05273	7.05524	6.7365	8.40154	6.88082	9.24777	6.77779	6.65808	6.79569	7.34611	9.54463	7.0528	7.06913	6.87931	7.91823	6.80181	7.75152	8.33574	6.7368
GSM1608764	2800	0	9.3096	10.6783	6.98333	9.33409	7.79114	7.8624	7.0519	8.73927	9.4762	6.76385	6.89186	7.55935	9.45172	6.81832	6.70554	7.26883	6.92152	6.98319	6.78488	7.4059	7.19069	7.33816	6.89018	6.74572	7.86202	6.73165	6.79971	6.8148	7.11448	6.81883	7.02733	7.40251	7.00367	8.83456	6.64639	6.74569	6.82359	6.91392	8.89832	6.98933	7.17193	6.84279	7.20713	6.9021	6.93757	8.11772	6.81887
GSM1608765	66	1	9.79581	10.4235	6.86774	9.77869	8.11645	7.83702	7.09412	9.33382	9.04584	6.93845	7.49393	7.01258	9.62876	6.85802	6.71896	6.73262	6.89343	6.79703	7.14767	7.79867	6.88354	8.0071	6.89103	6.65084	8.31097	6.74756	6.71062	6.84949	6.85187	7.08571	6.94565	7.97188	7.00591	9.38603	6.72245	6.71268	6.78432	8.37188	9.08827	6.86261	6.8611	7.08668	9.10169	6.9368	7.50361	9.29767	6.8496
GSM1608766	307	0	9.7553	9.96418	7.1712	9.44164	7.86513	7.71638	7.17645	8.3471	10.015	6.7516	6.79191	7.4967	10.1077	7.54948	6.72657	7.1261	6.80703	6.8029	6.7864	7.63023	7.00315	7.96244	6.80474	6.7982	8.49971	6.84217	6.81706	6.77334	6.72772	6.97983	6.82167	8.04566	6.95846	9.55366	6.89831	6.83394	6.78702	7.30923	9.12733	6.83293	6.88729	6.89111	7.42389	6.71328	6.96157	8.57166	6.92695
GSM1608767	44	1	10.1958	10.5891	6.82905	9.09894	7.55557	7.88087	7.41094	8.83875	9.34744	6.7715	6.6214	7.45693	10.0476	7.04885	6.8544	6.82233	6.80644	6.7922	6.70632	7.55012	7.10014	7.36539	6.77206	6.63186	7.93677	6.79751	6.82816	6.99076	7.50979	6.9876	6.8562	7.93147	7.02655	9.25337	6.73341	6.63459	6.795	7.30576	8.86908	6.64926	6.79169	6.83223	7.88188	6.7594	6.9639	8.10206	6.72612
GSM1608768	1035	0	9.73593	10.867	6.75501	9.37678	8.22347	8.20019	7.21184	8.52287	9.10969	6.77983	6.62579	7.67035	10.0815	7.08275	6.81036	6.88674	6.87917	6.78162	6.93823	7.64294	6.94536	8.40608	6.80662	6.84203	8.00081	6.74422	6.67416	7.04188	7.31729	7.13872	6.99193	8.0791	7.02952	9.66932	6.65064	6.6908	6.88401	7.33395	9.30978	6.80338	6.87574	6.84824	7.57707	7.23842	7.01872	8.52867	6.89391
GSM1608769	194	0	9.74655	10.5045	6.80406	9.18533	8.29941	8.42127	6.97734	8.86987	9.38873	6.75577	6.65236	7.53948	9.60926	6.88515	6.77091	6.95892	6.84161	6.84157	6.99021	7.69061	7.08789	7.54991	6.67288	6.81244	8.12343	6.7119	6.69742	6.81307	6.97532	7.01567	6.81962	7.79469	7.02784	9.6349	6.70689	6.72187	6.94051	7.08074	9.22088	6.9173	6.80136	6.93117	7.19388	7.02096	6.8717	8.68653	6.89206
GSM1608770	3363	0	10.0104	9.93799	6.67774	9.03883	7.94061	7.85742	7.27147	9.58861	9.67449	6.73515	6.68432	6.80557	9.38194	6.99816	6.96203	6.82448	6.71489	6.79152	6.90705	7.67786	6.99098	8.03097	6.81499	6.71803	8.44636	6.80074	6.61591	6.77754	6.92039	7.0569	7.0585	8.21971	6.80591	9.10203	6.7169	6.79514	7.4451	7.20752	9.05222	6.74455	6.63455	6.74713	8.37207	6.82857	7.09405	9.06324	6.87569
GSM1608771	163	1	10.1231	10.0318	6.8646	8.45989	8.38582	8.46488	6.97293	9.0794	9.86163	6.85611	6.82338	6.89801	10.2154	7.51693	6.66486	6.90958	6.81716	6.87261	6.79125	8.50631	7.41527	8.0156	6.68842	6.76221	8.55065	6.77368	6.73392	6.88233	7.03615	7.16796	6.85325	7.71588	7.31921	9.60097	6.62119	6.92436	6.86102	7.48263	9.7107	6.86798	6.85094	6.86124	8.10295	6.86611	7.0118	9.12165	6.84952
GSM1608772	523	0	10.1564	10.6988	6.94052	9.20253	8.10828	8.18876	7.28036	8.69546	8.60267	6.81784	6.76787	7.33696	9.62799	7.37049	6.777	6.80632	6.86178	7.01966	6.82816	8.3215	6.98518	8.56577	6.83153	6.59237	8.71906	6.78049	6.76581	6.87985	8.1076	7.09013	6.85617	8.12766	6.96116	9.29946	6.75164	6.79466	6.85183	6.99446	9.18016	6.92424	7.00297	6.89357	8.23398	6.82062	7.62208	9.13254	6.70663
GSM1608773	511	0	9.94409	10.0095	6.85668	8.6552	8.01324	7.78647	7.08324	8.59755	10.2841	6.97474	6.61984	6.79389	9.4376	7.16419	6.72156	6.90185	7.01095	6.84395	6.96226	8.40454	6.93852	7.89334	6.71156	6.60513	8.00249	6.80407	6.93746	6.80277	6.85607	6.84977	6.91119	7.87506	7.10482	8.72095	6.63938	6.79433	6.83958	6.79381	8.97655	6.78542	6.96316	6.94891	7.25582	6.78341	7.01515	9.0434	6.80292
GSM1608774	411	1	10.3564	10.8447	6.88616	9.7414	8.55355	8.17383	7.1039	9.01591	9.39327	6.89834	6.6263	7.36605	10.5401	7.14291	6.78528	6.93687	6.86703	6.83337	6.67956	7.93277	6.81746	7.72549	6.91233	6.7146	8.81621	6.78421	6.85507	7.0286	7.88652	6.96329	6.8799	8.10329	7.03737	9.28398	6.87483	6.71583	6.81406	7.3413	8.36021	6.74475	7.15865	7.3307	7.80879	6.99204	7.27049	8.31031	6.71777
GSM1608775	85	1	10.0516	10.5654	6.79447	9.02269	7.99746	7.37783	6.90459	9.87634	9.16616	6.87351	6.9264	7.48172	10.0291	7.20711	6.78131	7.21404	6.95257	6.83498	6.78144	8.16019	6.96399	8.2532	6.73832	6.60488	8.49193	6.77441	6.77298	7.26589	6.82463	7.08086	6.88257	8.29341	7.20081	9.50931	6.74553	6.83062	6.85236	7.37492	8.98559	6.81594	6.99476	6.8649	7.89594	6.83404	6.84832	8.55007	6.72181
GSM1608777	682	1	11.0306	10.4312	6.79861	9.06443	7.83938	7.65315	7.35296	9.92689	9.50392	6.74924	6.6312	7.34336	10.2835	7.37948	6.77184	6.87868	6.7917	6.98881	6.90862	8.50875	6.88465	8.14115	6.77969	6.71579	8.7902	6.68726	6.92738	6.95828	6.90952	7.1582	7.06615	8.48057	6.88437	9.34015	6.70817	6.81582	6.71028	7.53728	8.80993	6.84817	6.95551	6.78768	8.3826	6.95653	7.03539	9.34215	6.73975
GSM1608778	629	1	10.0814	10.6511	6.79066	8.90199	8.98467	8.9808	7.04662	9.39699	9.36307	6.83596	6.8462	7.54182	10.5038	7.25731	6.62296	6.88599	6.84236	6.82847	7.16757	7.94628	6.98976	8.26273	6.8679	6.79126	8.98593	6.71773	6.75459	6.79132	6.72766	7.20792	6.91789	8.49467	7.08809	9.42383	6.94596	6.77431	7.03368	7.94899	9.39413	7.0246	6.9669	7.02739	9.42176	6.88528	8.00365	10.181	6.79661
GSM1608779	165	1	9.20485	10.7165	6.81308	9.44639	7.71863	8.2367	6.89539	10.1478	8.71525	6.73329	6.62994	6.95217	10.5246	7.08863	6.76905	6.86526	6.83562	6.72492	6.75859	8.06394	6.84765	8.04295	6.79311	6.59312	7.88825	6.7037	6.774	6.85411	7.39694	6.91356	6.90104	7.945	7.04952	9.04588	6.78873	6.76294	6.97361	6.85484	8.53147	6.85957	7.23223	6.77972	7.889	6.79432	6.89352	8.15228	6.89497
GSM1608780	189	1	10.2182	9.94639	6.97358	9.21015	8.02242	8.81721	6.80625	8.50206	9.19402	6.87389	6.70079	7.23495	9.90401	6.8163	6.74227	7.09243	6.75616	6.79138	6.65374	7.65192	6.97155	6.77597	6.8052	6.7492	8.1248	6.86028	6.88061	6.77434	6.84589	6.94785	7.03357	7.28173	6.98525	9.49612	6.7025	6.70752	6.85235	6.7107	9.50226	6.74286	7.59674	7.06571	6.82543	6.81319	6.8377	9.09786	6.73699
GSM1608781	66	0	9.73569	10.4585	6.81119	9.03909	7.87649	7.88884	7.09802	10.2233	8.89595	6.75623	6.72486	7.05575	9.94202	7.35452	6.74386	6.83338	6.90668	6.78489	7.23792	7.94683	6.84505	8.19929	6.83496	6.63746	8.10995	6.83477	6.7803	6.85168	7.35932	6.94316	6.87506	8.28434	7.01234	8.88034	6.64857	6.73874	6.86654	7.26993	9.144	6.88665	6.83194	6.78105	8.2947	6.91298	7.03298	8.77084	6.79652
GSM1608782	1479	0	9.65971	10.046	6.99627	9.25629	7.81241	7.90494	7.02525	9.73241	9.32216	6.74675	6.67262	6.98849	9.84683	7.39797	6.84937	7.06666	6.69689	6.86485	7.99166	8.07947	6.8643	8.6832	6.88501	6.68645	8.39688	6.88258	6.73642	6.77453	7.09691	7.29567	6.84803	8.23026	6.93443	9.28162	6.64736	6.67799	6.82353	7.61243	9.54303	6.79274	6.92895	6.88065	8.42096	6.87676	7.65345	8.97233	6.78156
GSM1608783	64	1	9.30539	9.9975	6.94668	9.35158	7.75889	7.52516	7.23399	8.43895	9.51628	6.7783	6.7322	6.82583	9.68553	6.87904	6.73161	7.03023	6.87695	6.81928	6.70943	7.76641	6.92386	7.56579	6.88586	6.67345	8.01994	6.73587	6.77278	6.89655	7.11051	7.02212	6.90024	7.92437	6.96951	9.19303	6.77771	6.7843	6.88954	7.33751	8.66398	7	7.1729	6.82958	8.11432	6.93606	6.86041	8.35128	6.83327
GSM1608784	174	0	11.1868	10.5549	6.87253	10.2747	7.81757	7.55843	7.51636	8.36409	8.52279	6.90671	6.70994	6.8634	9.99785	7.07598	6.73333	6.82114	6.7433	6.80696	6.5732	8.65974	6.88263	7.43041	6.82558	6.82075	7.62776	6.74398	6.80372	6.90643	6.79324	7.03968	6.8246	8.01293	6.78478	9.09676	6.77179	6.89654	6.81278	7.93592	8.89894	6.77219	6.92006	6.94713	6.9634	6.55768	7.18758	8.34131	6.90619
GSM1608785	1182	1	9.43381	10.1345	7.06046	9.08044	7.67873	8.13703	7.41891	8.15205	9.32434	6.7492	6.61805	7.3986	9.49862	7.21263	6.75455	6.80267	6.87155	6.90228	6.72814	8.04522	6.83557	7.19612	6.7615	6.7316	7.96895	6.84525	6.83878	7.11849	6.85795	6.9097	6.77502	7.32602	6.88152	8.711	6.87005	6.62536	6.80337	7.01538	8.56766	6.83692	7.00303	6.79187	7.29966	7.088	7.46809	8.56485	6.79516
GSM1608786	1253	1	9.51865	10.7824	6.8473	9.42436	7.73014	7.95847	6.88813	9.82149	8.63378	6.83685	6.60297	6.74742	9.78417	7.38274	6.87188	6.83612	6.93042	6.82571	7.90432	7.8517	6.89615	8.81067	6.73638	6.69868	8.39272	6.74182	6.80507	6.7271	6.88922	6.94174	6.94959	8.33478	6.94352	9.17097	6.58929	6.7645	6.99167	7.5504	9.68222	7.14004	7.0563	7.25025	8.72773	6.90028	6.96383	8.89719	6.87769
GSM1608787	685	0	9.26616	10.1926	6.9976	8.62001	8.21242	8.76069	7.63144	8.44481	8.72559	6.90656	6.68211	7.1045	9.70487	7.14677	6.71994	6.98338	6.90337	6.80604	6.61702	7.86805	6.87469	7.92893	6.85233	6.73871	7.98172	6.80668	6.80891	7.2036	6.73217	7.18107	7.028	8.03335	6.87999	9.39262	6.66725	6.82825	6.92862	7.10498	8.51421	7.06161	6.90539	6.99474	8.21276	6.74425	7.01973	9.27539	6.78118
GSM1608788	491	1	9.55439	10.8409	6.78638	10.0189	8.80341	8.96548	6.91799	8.70315	9.86824	6.89233	6.71737	9.12697	10.2891	7.35762	6.86234	6.90422	7.18229	6.91861	6.77293	7.60957	6.81461	7.65135	6.85216	6.72528	8.71662	6.78388	6.81721	6.82328	6.74585	7.45126	6.84581	8.25342	7.07689	9.9426	6.76316	6.80838	6.78108	7.69634	9.86717	6.76335	6.89263	6.94083	8.96472	7.05123	7.67202	9.99155	6.842
GSM1608789	736	1	9.81893	10.5295	6.804	8.54213	8.31705	8.18575	7.43815	8.42809	8.6559	6.85903	6.73248	6.77103	10.0278	7.11155	6.73179	7.21119	6.93153	6.77107	6.83369	8.26406	7.12252	7.86588	6.85361	6.64475	8.46875	6.64349	6.87564	6.89956	8.06305	7.12289	6.94203	8.6342	6.8067	9.75559	6.88296	6.76778	7.1494	7.36092	8.82104	6.82226	6.97457	7.04678	7.42529	7.02913	7.29629	8.5165	6.84536
GSM1608790	1097	1	9.92558	9.89631	6.88906	9.30902	7.88534	7.55642	7.0873	8.87041	9.27901	6.70878	6.6202	7.63284	9.42177	6.92243	6.84399	6.93858	6.88609	6.76807	6.70297	7.54262	6.93564	7.93854	6.78941	6.74315	7.92736	6.79737	6.85081	6.90272	6.76179	7.39073	6.86354	7.37645	6.81226	9.5788	6.77141	6.6754	7.05302	7.59256	9.87524	6.77996	7.06489	6.81123	6.86036	6.75841	7.25681	8.24748	6.73404
GSM1608791	789	0	9.39832	10.0749	6.80553	9.55817	8.00627	8.10356	7.50758	9.51909	9.07034	6.88209	6.72541	7.54114	9.75538	7.38209	6.72216	6.98237	7.02054	6.84166	7.03924	7.69079	7.06286	7.88083	6.86395	6.74063	8.338	6.57771	6.77298	6.91081	6.97735	7.11145	6.93888	8.39371	6.92524	9.23813	6.7085	6.81412	6.98585	7.19808	9.60702	7.00008	6.81435	7.07473	8.10148	6.84358	7.08756	8.8932	6.84986
GSM1608792	519	0	9.52922	10.5943	6.7876	9.93826	8.0785	7.66094	7.04055	10.04	8.73156	6.76568	6.64569	6.8726	9.15368	6.82417	6.91956	7.05397	6.84417	6.62782	7.29671	7.9642	6.99553	8.1915	6.81858	6.76652	8.00705	6.67201	6.76631	7.09758	7.13033	7.36755	6.84336	7.41509	7.01248	8.95498	6.84537	6.74571	7.00685	7.99649	9.12209	6.8642	6.81588	6.96596	7.84593	6.89739	6.98233	8.14361	6.80537
GSM1608793	1784	0	9.72025	9.36694	6.87189	9.48361	7.91746	8.35806	7.45967	9.29912	8.87372	6.73943	6.78656	6.81221	9.48851	7.59369	6.89877	6.91917	6.87793	6.7717	7.56214	8.27104	6.77694	8.29736	6.86056	6.74648	8.27553	6.83886	6.85616	6.83399	6.99435	7.27644	6.85225	7.33635	7.37584	9.04933	6.65264	6.73724	6.97873	7.43988	10.0739	6.85458	6.82732	6.97333	8.04937	6.70217	7.22523	8.71426	7.17557
GSM1608794	566	0	9.66475	10.0467	6.85142	9.16832	8.2203	7.49176	7.48315	9.44799	8.80847	6.7056	6.85666	6.94018	9.82473	7.48011	6.80885	6.83264	6.87963	6.78761	7.12342	7.57939	7.09887	7.93187	6.79738	6.76935	7.54393	6.75703	6.76341	6.82428	7.04865	6.97233	6.93512	8.49117	6.97534	8.88049	6.77023	6.75554	7.05315	7.4965	9.01816	6.95617	6.90617	6.94662	7.97517	6.88646	7.13952	8.63852	6.71464
GSM1608795	1379	0	9.50615	10.5405	6.73757	9.41895	7.96517	7.83622	6.97261	9.69242	8.57814	6.81903	6.67982	7.17477	9.66775	7.05796	6.79585	7.12342	6.9003	6.85981	7.27647	8.30113	6.98956	7.8264	6.94572	6.74305	7.99338	6.72038	6.84048	6.7862	7.30979	7.1666	7.24896	7.79504	7.18553	8.84169	6.87692	6.79317	6.90643	7.71086	9.11461	6.82552	6.91569	7.03351	8.26317	6.84981	6.88126	8.18407	6.83206
GSM1608796	851	0	9.85157	10.134	6.87886	9.12512	8.1014	8.32014	7.16418	8.31439	9.19245	6.91979	6.73076	7.64597	9.7856	6.87839	6.74129	7.20332	6.5912	6.76169	6.8329	7.80826	6.97622	8.21493	6.85186	6.70723	8.48735	6.74528	6.81927	6.92853	7.13351	6.90797	6.98717	7.5825	7.07108	9.21931	6.70768	6.8148	6.77041	7.2737	8.6419	6.89151	6.73344	6.87875	8.08742	7.24625	6.90095	8.39983	6.66395
GSM1608798	308	0	9.88939	9.98461	6.77407	8.85751	8.34103	8.89926	7.56478	9.32496	8.54246	6.98087	6.64975	7.36575	9.75795	6.92734	6.75882	6.87304	6.84205	6.94361	6.62891	8.09155	6.86029	7.63768	6.82531	6.73338	8.42495	6.78809	6.83936	7.38111	6.9341	6.92605	6.99004	7.71048	6.87369	9.34403	6.62102	6.68124	6.82473	7.65096	8.47683	6.82597	6.77527	7.08853	7.64314	7.00446	7.7172	8.41428	6.84152
GSM1608799	2890	0	9.33458	9.64355	6.85326	10.1682	7.44742	9.20318	6.90024	9.11573	9.6341	6.85276	6.59868	7.06767	10.0223	6.90244	6.62006	7.08359	6.81088	6.81906	6.64582	8.39607	6.83058	7.88765	6.90321	6.71931	7.71419	6.7073	6.8484	6.73184	7.94414	7.3036	7.2552	6.98514	7.32636	8.78211	6.70241	6.70087	7.1002	6.74748	9.415	6.95535	6.86498	6.76473	7.5683	6.93817	7.38423	9.16668	6.81168
GSM1608800	638	1	9.60568	10.7271	6.81127	10.0264	9.01394	8.78831	7.35968	9.10185	9.7219	6.79575	6.62563	7.86057	10.1173	6.87789	6.65536	6.88243	6.81922	6.84811	6.64711	8.02934	6.90494	7.72186	6.74681	6.68659	8.63176	6.79475	6.8724	7.17511	6.84684	7.63863	6.82254	7.45094	6.93814	9.67631	6.73601	6.82809	6.91331	7.61896	8.9615	6.86237	6.97005	6.81805	8.16009	6.79521	7.52172	8.84275	6.83334
GSM1608801	295	1	10.3016	10.0846	6.90098	8.7911	8.31569	7.8072	6.95673	8.23714	9.03019	6.6705	6.71271	7.86251	9.88718	6.95975	6.77904	6.86522	7.01814	6.71058	6.73479	7.56618	6.90282	7.54505	7.06595	6.73182	7.72174	6.75482	6.67554	6.90008	6.77007	7.15868	6.87702	7.35001	7.03668	9.7852	6.79929	6.89993	6.92597	7.53591	9.18542	6.81803	6.91647	6.8204	7.59011	7.06067	6.99022	8.39597	6.93771
GSM1608802	154	1	9.5931	10.3611	7.01593	9.31103	7.83092	7.65228	7.24182	8.75703	9.27887	6.81806	6.78393	8.08737	9.83386	7.10704	7.01569	6.86114	6.7444	6.81156	6.71166	8.15943	6.92443	7.73504	6.87981	6.75595	8.26723	6.75293	6.71503	6.94354	7.1844	7.00419	6.95757	7.9598	6.86925	8.99968	6.82266	6.79609	6.88369	6.95014	9.16751	6.77	6.87677	6.8334	7.9495	6.85487	7.21278	9.04264	6.81901
GSM1608803	194	1	9.77336	10.7297	6.82097	8.95309	8.57842	8.99668	7.02495	8.81483	9.33177	6.88987	6.61137	7.75988	10.4262	7.24717	6.88146	6.86205	6.87703	6.77606	6.68786	7.98587	6.89706	7.90812	6.84745	6.76689	8.42745	6.70902	6.78559	7.60893	6.74659	7.24519	6.96885	8.62102	7.36794	9.80402	7.00352	6.83803	7.12502	7.41497	9.04138	6.81772	6.94986	6.86335	8.8387	7.03849	6.96514	9.51003	6.7629
GSM1608804	145	1	9.97817	10.3195	6.81858	8.57853	7.61191	8.02014	7.32659	8.4391	9.61412	6.84926	6.77758	7.25495	9.59341	6.90342	6.77486	6.93053	6.76357	6.90651	6.69232	7.93613	6.96009	7.48556	6.89708	6.78307	7.87836	6.80171	6.77473	6.79279	7.20859	6.81156	6.807	7.94673	7.12723	8.57801	6.78783	6.75629	6.904	6.78288	9.31214	6.71499	7.05016	7.12751	7.73268	6.90893	6.88507	8.24328	6.87671
GSM1608805	1194	0	9.63813	10.1685	6.69696	9.16976	8.06329	7.7992	7.11995	9.38437	9.1551	6.84512	6.72014	7.26166	9.7804	7.29862	6.70116	6.77475	6.92354	6.8959	6.77834	7.89565	6.82516	7.99473	6.99996	6.73972	8.2693	6.70411	6.84951	6.84698	7.07223	7.45115	7.06941	8.04839	6.94191	9.98662	6.8768	6.72881	6.89665	7.1001	9.20982	6.73132	6.8993	6.8517	8.52456	6.83523	8.43234	8.56817	6.73721
GSM1608806	1491	0	9.94368	10.87	6.8997	8.78151	7.8602	7.80922	7.32693	8.73647	9.10252	6.83476	6.74213	7.33302	10.1623	7.17035	6.7552	6.82705	6.82328	6.76163	6.74715	8.07196	6.87431	7.62647	6.79163	6.7268	8.57712	6.77204	6.76443	6.82968	8.06462	7.02608	6.93766	8.17577	7.11515	9.73091	6.76624	6.64204	6.86476	6.95553	8.58487	6.7579	6.96892	6.88801	7.29932	6.85809	7.49505	8.0184	6.70089
[truncated: 2,737 more columns]
