# Supplementary material for: A Nomogram Combining a Four-Gene Biomarker and Clinical Factors for Predicting Survival of Melanoma
Source: Front Oncol. 2021 Apr 1;11:593587. doi: 10.3389/fonc.2021.593587 (PMC8047639; doi:10.3389/fonc.2021.593587)
Supplement: Supplementary file 3 [file Table_2.xlsx]

## Sheet: TrainingSetForNomogram
	status	time	Four_gene_Biomarker	Stromal_score	Immune_Score	ESTIMATE_score	Sample_Type	Age	Gender	Clinical_Stage	Cancer_Status	Breshlow_Depth	Clark_Level	prior_therapy	radiation_therapy	postop_therapy	New_Tumor_Event
TCGA-EE-A2MH	1	516	-0.00702146	-466.25	1472.69	1006.44	2	66	male	3	2	3.4	5	2	2	1	1
TCGA-D3-A1Q3	1	507	0.196106	-541.78	848.43	306.66	2	64	male	2	2	4.6	NA	1	2	1	2
TCGA-D3-A8GS	1	3564	-0.238292	-926.93	1728.45	801.52	2	52	male	1	2	0.6	3	2	2	2	1
TCGA-EB-A1NK	0	1039	0.493565	-330.27	53.64	-276.63	1	48	male	2	1	8	4	2	NA	NA	2
TCGA-EB-A42Z	0	441	0.151514	-439.14	-80.01	-519.15	1	49	male	3	1	10	NA	2	2	2	2
TCGA-EE-A3AB	0	3733	-0.115375	241.17	1265.58	1506.76	2	30	male	3	1	NA	NA	2	1	2	2
TCGA-W3-A825	1	1917	-0.0681855	98.23	934.35	1032.58	2	60	female	2	2	1.3	4	2	2	1	1
TCGA-EE-A3JH	0	4086	-0.52588	793.05	2912.8	3705.85	2	54	male	1	1	1.3	3	2	2	2	1
TCGA-D3-A1Q6	1	2184	0.521768	-1160.14	-104.51	-1264.65	2	55	male	3	1	50	5	2	2	1	1
TCGA-EE-A2GS	0	4161	0.29766	-330.56	202.56	-128	2	28	female	1	2	1.8	4	2	2	2	1
TCGA-EB-A44R	0	624	0.284273	-319.86	276.66	-43.19	2	52	male	3	1	NA	NA	2	NA	NA	1
TCGA-EE-A2MC	1	1871	-0.382405	497.78	1980.04	2477.82	2	73	male	1	1	1	3	2	2	2	1
TCGA-EE-A17Z	1	263	0.454409	-1067.76	-1236.28	-2304.04	2	57	male	2	2	29	5	2	2	2	1
TCGA-D3-A1Q8	1	854	0.149461	869.18	682.43	1551.61	2	33	male	4	2	NA	NA	2	1	2	1
TCGA-EE-A2M7	1	877	0.0172328	-155.34	549.65	394.31	2	66	male	2	2	2.2	3	2	2	2	1
TCGA-D3-A2JN	0	3731	0.143043	277.72	962.98	1240.7	2	46	female	3	1	NA	NA	2	1	1	1
TCGA-GN-A267	1	1960	0.177533	-510.4	380.58	-129.82	2	38	male	3	2	5.2	4	1	2	1	1
TCGA-FS-A1ZH	1	996	-0.457406	819.95	1450.44	2270.39	2	71	female	4	2	3	4	2	2	2	1
TCGA-ER-A19K	1	469	0.314731	-810.67	157.52	-653.14	1	79	female	2	2	6.8	5	2	2	1	1
TCGA-GN-A4U7	0	583	0.559334	-1466.07	-944.69	-2410.76	2	56	female	3	2	1.39	4	2	2	2	1
TCGA-D9-A4Z3	0	505	0.401932	-655.87	-216.88	-872.75	1	73	female	3	NA	75	5	2	2	2	1
TCGA-EE-A3JI	0	9152	0.457787	-1105.44	-71.96	-1177.4	2	48	male	1	2	1.2	4	2	1	2	1
TCGA-DA-A1IB	0	2060	-0.882073	418.66	3258.1	3676.76	2	69	female	3	1	1.5	4	2	2	2	1
TCGA-EE-A2ML	0	12766	0.0186299	-511.01	726.01	215	2	35	male	2	2	3	3	2	2	2	1
TCGA-YD-A89C	0	210	0.342602	-993.38	-1169.17	-2162.55	2	43	female	1	1	1	4	2	2	2	1
TCGA-D3-A51J	0	4414	-0.850778	72.46	1958.35	2030.82	2	19	male	3	1	NA	NA	1	2	2	1
TCGA-ER-A1A1	0	3196	-0.540245	194.16	3006.65	3200.81	2	58	male	3	1	NA	NA	2	1	1	1
TCGA-D3-A5GL	0	3826	0.48179	-987.5	-549.69	-1537.19	2	74	male	1	1	1.6	4	2	1	2	1
TCGA-EE-A20I	1	412	0.378857	-92.78	156.03	63.25	2	79	male	4	2	NA	NA	2	2	2	1
TCGA-EB-A42Y	0	1161	0.443496	-411.56	-257.41	-668.96	1	73	female	2	1	5	NA	2	NA	NA	1
TCGA-EB-A551	0	590	-1.67867	129.27	1794.55	1923.82	1	78	female	3	1	10	5	2	2	2	2
TCGA-D3-A3CF	1	746	-0.00532321	217.32	1754.76	1972.07	2	61	female	3	2	9	5	2	2	2	1
TCGA-EE-A2MD	1	1438	0.474727	-734.32	98.21	-636.12	2	52	male	2	2	3	3	2	1	2	1
TCGA-EE-A2GE	0	5286	-0.561471	1322.45	2120.17	3442.62	2	44	male	1	1	0.9	3	2	1	2	1
TCGA-D3-A1Q7	0	4053	-1.73902	887.92	2378.16	3266.08	2	42	female	1	1	0.68	3	2	1	2	1
TCGA-FR-A2OS	1	736	0.490887	-652.06	-527.37	-1179.43	1	49	female	2	2	NA	5	2	2	2	1
TCGA-D3-A8GQ	1	884	0.490486	-639.91	-408.22	-1048.14	2	66	male	2	2	2.6	3	2	2	2	1
TCGA-ER-A42K	0	600	-0.0723632	-573.92	-398.39	-972.31	2	40	female	3	2	5.5	4	2	2	2	1
TCGA-BF-A3DN	0	717	0.472826	42.68	-596.94	-554.26	1	81	female	3	1	3	4	2	2	2	2
TCGA-D9-A4Z2	0	283	0.334399	-286.22	-431.42	-717.63	1	50	male	3	2	25	4	2	2	2	1
TCGA-BF-AAOU	0	476	0.197179	-483.62	187.92	-295.7	1	73	female	2	1	12	4	2	2	2	2
TCGA-ER-A199	1	279	-0.143892	-333.03	2073.68	1740.66	2	86	female	3	2	3	4	2	2	NA	1
TCGA-D3-A2JH	0	1280	-1.10546	-129.65	2040.09	1910.45	2	68	male	1	1	1	2	2	1	1	1
TCGA-EB-A550	0	270	0.244408	-727.73	-401.12	-1128.85	1	75	female	2	1	15	4	2	NA	NA	2
TCGA-D3-A2J9	1	723	-2.33502	341.82	3013.99	3355.82	2	75	male	3	2	21	5	2	1	2	1
TCGA-D3-A3ML	1	422	0.563892	-1552.78	-1278.78	-2831.56	2	70	male	3	2	2.3	4	1	1	2	1
TCGA-D3-A2J8	1	1992	-0.656322	146.26	2334.11	2480.36	2	48	male	1	2	1.4	4	2	2	2	1
TCGA-W3-AA1V	1	1280	-0.0539707	-174.15	826.14	651.99	2	63	male	2	2	1.3	4	2	2	1	1
TCGA-EE-A2A6	0	2620	-0.185843	-767.37	1243.74	476.36	2	43	male	1	1	0.55	2	2	2	2	1
TCGA-EB-A44Q	0	422	-0.173401	-468.18	1605.84	1137.66	2	51	female	3	1	NA	NA	2	NA	NA	1
TCGA-D9-A6EA	0	766	0.134058	-1417.23	-478.83	-1896.07	2	70	male	3	1	6	4	2	2	2	2
TCGA-EE-A2MJ	1	2927	-1.3708	-32.45	2092.69	2060.24	2	60	male	3	1	11	5	2	2	2	1
TCGA-GN-A26D	0	2664	0.276634	-1125.48	-279.72	-1405.2	2	72	female	2	2	12	5	2	2	1	1
TCGA-WE-A8JZ	0	731	0.246597	-811.82	-564.42	-1376.24	2	70	male	3	1	14	NA	2	2	1	1
TCGA-FS-A1ZB	1	1486	0.168033	766.94	1027.8	1794.74	2	57	male	2	2	3	2	2	2	2	1
TCGA-EB-A51B	0	931	0.322414	-1488.31	-149.51	-1637.82	1	53	male	2	1	10	3	2	NA	2	2
TCGA-EE-A3J7	0	1949	0.506679	-1276.13	-720.43	-1996.56	2	43	male	1	1	1.12	2	2	2	2	1
TCGA-EB-A5UM	0	779	-0.0437826	-783.21	869.4	86.19	1	48	female	2	1	5	NA	2	2	2	2
TCGA-EE-A29H	0	1966	0.360379	-670.72	440.49	-230.23	2	59	female	1	1	1	2	2	2	1	1
TCGA-EE-A2MS	0	4942	0.211229	-634.13	82.44	-551.7	2	72	male	2	1	1.8	4	2	2	2	1
TCGA-EE-A2A0	1	1424	0.0704939	1817.91	1586.83	3404.74	2	77	female	2	2	2.2	4	2	2	2	1
TCGA-EE-A29R	0	440	0.431164	-478.07	-806.33	-1284.39	2	48	female	3	2	3.5	5	2	2	2	1
TCGA-BF-A5ES	0	490	0.33794	-283.82	423.47	139.66	1	76	female	2	1	8	4	2	2	2	2
TCGA-D3-A2JD	1	361	0.319621	-87.72	1164.54	1076.83	2	58	male	3	2	18	5	2	2	2	1
TCGA-D3-A51R	0	1941	0.529242	-864.35	-1853.02	-2717.36	2	60	male	2	1	2.5	4	2	2	2	1
TCGA-D3-A2JP	0	1812	0.178917	60.9	1124.42	1185.32	2	37	male	3	2	NA	NA	2	1	1	1
TCGA-WE-A8K1	0	1492	-0.162537	-426.61	1306.55	879.94	2	74	male	3	1	3	NA	2	2	2	1
TCGA-FS-A1ZF	1	470	0.477033	-50.49	-727.12	-777.61	2	78	female	2	2	4.3	4	2	2	2	1
TCGA-D3-A3MO	1	284	0.553751	-683.95	-785.67	-1469.62	2	47	male	3	2	NA	NA	2	2	2	1
TCGA-EB-A5FP	0	460	0.594033	-1403	-885.22	-2288.22	1	65	female	4	2	8	NA	2	2	NA	1
TCGA-WE-AAA4	0	760	-0.739402	524.04	2648.99	3173.03	2	56	female	3	1	NA	NA	2	2	1	1
TCGA-BF-A5EQ	0	323	-0.134803	243.92	588.43	832.34	1	63	male	2	1	5	3	2	2	2	2
TCGA-BF-AAP8	0	447	0.176767	-856.25	-331.93	-1188.18	1	58	male	2	1	6	4	2	2	2	2
TCGA-W3-AA1W	0	6666	-2.28185	-221	2950.68	2729.68	2	64	male	2	1	1.54	4	1	1	1	1
TCGA-FR-A3YN	0	2828	0.462607	-826.91	398.28	-428.63	2	44	male	1	1	1.25	4	2	2	1	1
TCGA-D3-A51K	0	1002	-0.159003	-869.99	748.66	-121.33	2	51	male	3	1	0	1	2	2	2	1
TCGA-D3-A5GT	0	487	0.310577	-1364.63	-928.88	-2293.51	1	43	male	3	1	1.92	4	2	2	1	1
TCGA-FS-A4FB	1	813	0.523657	-719.61	-973.75	-1693.36	2	46	female	3	2	2	4	2	2	2	1
TCGA-DA-A960	0	804	0.594845	-1430.8	-561.77	-1992.57	1	73	male	2	1	2.32	4	2	2	2	1
TCGA-BF-A5EP	0	335	0.439898	-803.28	-729.82	-1533.1	1	75	female	3	1	70	5	2	2	2	2
TCGA-EB-A6QY	0	382	0.511778	-1224.16	-481.35	-1705.5	1	71	male	2	1	10	NA	2	2	2	1
TCGA-EE-A3JA	1	1618	0.0173053	48.05	878.81	926.86	2	44	male	1	2	1.5	4	2	2	2	1
TCGA-GN-A4U4	0	1197	0.481804	-1363.25	-552.02	-1915.27	2	73	male	2	2	1.7	4	2	2	2	1
TCGA-EE-A29L	1	79	0.632566	-1773.71	-1149.64	-2923.35	2	78	male	3	NA	7	5	2	2	2	1
TCGA-EB-A82C	0	17	0.371694	-1109.92	-966.98	-2076.9	1	70	female	2	1	10	5	2	NA	NA	2
TCGA-D3-A5GS	0	553	0.0858581	28.66	725.38	754.04	2	58	male	4	2	0.62	2	2	2	2	1
TCGA-DA-A95W	0	1136	0.236051	-1083.53	-5.82	-1089.35	2	52	male	3	1	NA	NA	2	2	2	2
TCGA-EB-A41B	0	291	0.525733	-1521.86	-507.03	-2028.89	1	76	female	2	1	28	5	2	2	2	2
TCGA-ER-A2ND	1	710	0.520795	-1070.97	-2.88	-1073.85	2	57	female	3	2	1	4	2	2	2	2
TCGA-EE-A3AC	0	1948	0.0256913	-1080.64	871.26	-209.39	2	47	male	3	1	NA	NA	2	2	2	1
TCGA-FS-A1Z4	1	854	-0.164973	142.8	1924.32	2067.12	2	62	male	1	2	0.85	3	2	2	2	2
TCGA-EE-A2GJ	0	5983	0.197278	-349.92	1204.04	854.11	2	83	male	1	1	0.4	2	2	2	2	1
TCGA-EE-A29G	1	2192	0.175482	-112.02	308.79	196.78	2	53	male	3	2	7.4	5	2	2	2	1
TCGA-EE-A2ME	1	3141	-1.45547	1059.17	3046.64	4105.81	2	51	male	1	2	0.52	3	2	2	1	1
TCGA-EB-A4IS	0	774	-1.31262	238.47	1648.18	1886.65	1	77	male	2	1	2.5	NA	2	2	2	2
TCGA-ER-A19A	0	2365	-1.72967	1727.77	2843.04	4570.81	2	79	male	4	1	NA	NA	2	2	2	1
TCGA-FS-A1ZE	0	2638	0.382624	-699.92	-993.56	-1693.48	2	40	male	2	1	5	3	2	2	2	1
TCGA-WE-AAA3	0	651	-0.00268487	440.19	852.7	1292.89	2	84	female	3	1	7	NA	2	2	2	1
TCGA-EE-A180	1	2889	0.291176	-597.66	-409.76	-1007.42	2	69	male	3	2	4.9	4	2	1	2	1
TCGA-DA-A95Y	0	732	0.314723	-1307.9	-372.76	-1680.66	2	68	male	2	2	5.03	4	2	2	2	1
TCGA-ER-A19C	1	1487	0.186738	-261.28	-289.35	-550.63	2	77	male	1	2	0.75	3	2	2	2	2
TCGA-EE-A29Q	0	3166	0.490936	-1207.73	-668.97	-1876.7	2	70	female	2	1	2.3	4	2	2	2	1
TCGA-EB-A4IQ	0	1050	0.499366	-1248.95	-585.11	-1834.06	1	42	female	3	1	15	NA	2	NA	NA	1
TCGA-FS-A1ZK	1	728	0.56884	-1048.77	-1229.66	-2278.43	2	68	male	2	2	5	4	2	2	2	1
TCGA-D3-A8GL	1	2711	0.488928	-1258.81	-1332.34	-2591.15	2	43	male	3	2	1.32	4	1	1	2	1
TCGA-EB-A431	0	568	0.190201	-1230.02	-561.23	-1791.25	1	34	male	2	1	15	3	2	NA	NA	2
TCGA-EE-A2MM	1	5107	0.312129	-767.57	-80.64	-848.21	2	63	female	1	2	0.6	3	2	1	1	1
TCGA-D9-A3Z1	0	813	0.149735	-300.37	1636.49	1336.12	2	66	male	3	1	1.7	4	2	2	2	1
TCGA-EB-A85J	0	360	-0.544913	-932.44	1508.97	576.53	1	66	female	2	1	5.5	NA	2	2	2	1
TCGA-BF-A1PU	0	387	0.515119	-616.5	-1187.93	-1804.43	1	46	female	2	1	13	3	2	2	2	1
TCGA-FR-A8YD	0	1999	0.213625	-1151.35	-245.24	-1396.59	2	56	female	2	2	4.5	4	2	2	1	1
TCGA-GN-A268	1	1910	0.447712	-1307.38	-881.82	-2189.21	2	83	female	2	2	9.8	5	2	1	2	1
TCGA-EB-A3XC	0	650	-0.214515	-580.7	19.33	-561.36	1	74	male	2	2	NA	NA	2	NA	NA	1
TCGA-EE-A3AF	1	420	0.0107767	-225.54	862.83	637.29	2	48	female	3	2	NA	NA	2	1	2	1
TCGA-WE-A8ZO	0	2145	0.169082	-567.29	863.96	296.67	2	73	female	3	1	2.4	4	2	2	2	1
TCGA-WE-AAA0	0	1229	-0.176718	-1061.83	461.51	-600.32	2	47	male	1	2	0.8	NA	2	1	2	1
TCGA-D3-A51N	0	688	-0.15851	-316.4	1132.79	816.39	2	56	female	4	1	NA	NA	2	2	2	1
TCGA-DA-A1I0	0	1214	0.231358	-251.62	1054.37	802.75	2	63	male	4	1	4.5	4	2	2	2	1
TCGA-XV-AAZV	0	412	-1.11623	21.11	1504.93	1526.04	1	56	female	2	1	10	4	2	2	2	2
TCGA-3N-A9WC	0	2022	-0.714865	-211.68	1698.19	1486.51	2	82	male	2	2	1.8	4	2	2	2	1
TCGA-EB-A82B	0	390	0.119753	-502.49	786.56	284.07	1	58	female	3	1	20	5	2	NA	NA	2
TCGA-FS-A1ZW	0	1505	-0.0617351	-269.76	1342.18	1072.42	2	65	male	3	1	1.2	3	1	2	1	2
TCGA-XV-AAZY	0	405	0.233882	-240.75	966.73	725.98	1	76	female	3	1	16	5	2	2	2	2
TCGA-EE-A2M6	0	3932	0.104048	-798.94	614.86	-184.08	2	61	male	1	1	0.7	2	2	2	1	1
TCGA-D3-A1QA	0	2765	0.331916	-1033.24	122.5	-910.74	2	55	male	1	2	1.12	3	2	2	1	1
TCGA-EE-A2GU	0	2884	-0.418718	-1107.14	1163.24	56.09	2	65	female	1	1	0.3	2	2	2	1	1
TCGA-FS-A4F0	0	2367	0.0297247	-1456.07	-887.81	-2343.88	2	67	female	2	1	14	5	1	2	1	1
TCGA-EE-A2GH	0	6699	-0.243222	854.18	2268.23	3122.41	2	34	male	1	1	0.8	3	2	2	1	1
TCGA-EE-A20F	0	2785	-0.140745	-488.7	728.38	239.68	2	53	male	1	1	0.5	NA	2	1	2	1
TCGA-WE-A8K6	0	546	-0.353613	-776.63	-314.01	-1090.65	2	79	male	3	2	NA	NA	2	2	2	1
TCGA-W3-A824	0	6940	-0.361788	-829.15	1110.23	281.07	2	63	male	1	NA	1.5	NA	2	NA	1	1
TCGA-ER-A42L	0	4533	-0.101335	545.14	2299.48	2844.62	2	49	male	2	2	1.46	4	2	2	2	1
TCGA-EB-A41A	0	262	0.116602	-1225.56	-470.65	-1696.21	1	90	male	2	1	7	NA	2	2	2	2
TCGA-EE-A17Y	1	828	-0.748867	-557.91	-791.72	-1349.63	2	69	male	3	2	2.8	4	2	2	2	1
TCGA-GN-A4U3	0	3708	0.0792716	-1252.83	-523.83	-1776.66	2	30	male	3	2	3	4	2	1	2	1
TCGA-FS-A1Z0	1	6164	-0.0817875	-127.75	1167.2	1039.45	2	32	female	1	2	0.95	3	2	1	2	1
TCGA-D9-A4Z6	0	899	0.427304	-689.95	-664.66	-1354.61	2	54	male	3	2	NA	NA	2	2	2	1
TCGA-BF-AAOX	0	444	0.598943	-1414.73	-609.32	-2024.06	1	83	male	2	1	11	4	2	2	2	2
TCGA-EB-A4P0	0	326	-0.0522749	-551.76	-128.79	-680.55	1	82	male	2	1	8	4	2	2	2	2
TCGA-WE-A8ZM	0	3082	-0.0131829	-331.39	-1094.1	-1425.49	2	70	male	3	2	NA	NA	2	1	2	1
TCGA-Z2-AA3V	0	486	0.139163	69.41	2201.91	2271.32	2	57	female	1	1	0.5	NA	2	2	1	1
TCGA-BF-A3DL	0	769	0.37712	-437.21	-330.56	-767.77	1	84	female	3	1	3	4	2	2	2	2
TCGA-FS-A1YX	1	1478	0.387318	38.77	-44.78	-6.01	2	39	female	1	2	1.1	4	2	2	2	1
TCGA-EE-A2GO	0	3857	-0.0160039	-805.83	-720.34	-1526.16	2	66	female	2	1	3.4	4	2	2	2	1
TCGA-W3-AA1O	1	122	0.545119	-797.82	-578.65	-1376.47	2	85	male	3	2	NA	NA	2	2	1	2
TCGA-EE-A3J5	1	1124	0.120403	-14.68	909.4	894.72	2	71	male	3	2	4.8	5	2	2	2	1
TCGA-D3-A8GE	0	804	-0.975748	897.2	985.24	1882.43	2	26	male	4	2	NA	NA	2	2	2	1
TCGA-EE-A2MU	0	1620	0.0407776	375.11	1806.58	2181.69	2	71	male	1	1	0.5	2	2	1	2	1
TCGA-D9-A6E9	0	301	-0.49117	65.57	2613.38	2678.95	2	75	female	3	1	4	4	2	2	2	2
TCGA-EE-A3AH	1	4222	0.436049	-488.05	-730.6	-1218.65	2	30	male	2	2	3.7	3	2	2	2	1
TCGA-EB-A3XF	0	278	-0.777635	-661.59	472.65	-188.94	1	57	male	2	1	10	NA	2	NA	NA	2
TCGA-WE-A8K5	0	3514	-0.611903	-1.61	258.52	256.91	2	65	male	4	2	1.7	3	2	2	2	1
TCGA-W3-AA1Q	1	2101	-0.0611188	-650.82	518.59	-132.23	2	57	male	3	2	NA	NA	2	2	1	1
TCGA-W3-AA21	1	3195	0.265846	-1412.96	-405.39	-1818.35	2	26	male	1	2	1.1	3	2	2	1	1
TCGA-EE-A2GN	0	5873	0.412639	-190.78	-429.59	-620.37	2	67	male	2	1	1.9	4	1	2	2	1
TCGA-GF-A3OT	0	301	0.295511	285.97	688.44	974.42	2	58	female	3	2	NA	NA	2	1	1	1
TCGA-FS-A1Z3	1	636	0.228551	-635.52	-549.59	-1185.12	2	72	female	4	2	NA	NA	2	2	2	1
TCGA-DA-A1I1	0	6768	-0.351119	334.99	1177.65	1512.64	2	55	male	3	2	NA	NA	2	2	2	1
TCGA-BF-AAP0	0	454	-0.836554	437.22	2232.21	2669.43	2	40	female	4	1	NA	NA	2	2	2	2
TCGA-FS-A1ZA	1	843	0.357813	-629.41	217.04	-412.37	2	45	female	3	2	4.5	4	2	2	2	1
TCGA-FS-A1ZG	1	295	0.63148	-1263.17	-811.62	-2074.79	2	60	female	3	2	6	5	2	2	2	1
TCGA-EE-A2MQ	1	1315	-0.205152	-211.4	177.6	-33.8	2	70	female	3	2	3.1	4	2	1	2	1
TCGA-EB-A44N	0	250	0.0050322	-228.98	478.42	249.44	1	59	male	2	1	5	3	2	NA	NA	1
TCGA-EE-A29X	1	545	0.0494919	-271.7	1125.43	853.74	2	58	female	1	2	2	4	2	2	2	1
TCGA-EB-A57M	0	871	0.192668	593.31	333.55	926.86	1	56	male	3	1	8	NA	2	2	1	2
TCGA-EE-A2A1	0	3527	-0.153833	820.35	1713.12	2533.47	2	46	male	1	1	1.3	4	2	2	2	1
TCGA-DA-A1I8	0	3008	0.309255	-589.98	98.65	-491.33	2	63	female	2	1	8	4	2	2	2	1
TCGA-EE-A3AG	0	1979	-0.0411222	-1151.52	-951.86	-2103.37	2	25	male	3	2	NA	NA	2	2	2	1
TCGA-EB-A5SH	0	1643	0.551588	-746.33	135.77	-610.56	2	60	female	3	1	5	5	2	NA	NA	1
TCGA-DA-A95Z	0	396	0.447627	-1190.87	-272.26	-1463.13	2	87	male	4	1	NA	NA	2	2	2	1
TCGA-D3-A3C7	0	1429	-0.385193	-189.13	1200.87	1011.73	2	57	female	3	1	NA	NA	2	2	1	1
TCGA-FR-A7UA	0	1164	-1.71074	672.3	3441.88	4114.19	2	65	female	1	2	1.02	4	2	1	2	1
TCGA-EE-A29V	1	787	0.478246	-843.26	-683.73	-1526.99	2	85	male	3	2	3.5	4	2	2	1	1
TCGA-EE-A2MG	1	3139	-0.573589	691.91	2306.96	2998.87	2	23	male	1	2	0.7	3	2	2	1	1
TCGA-EB-A3XE	0	180	0.376102	-239.79	348.28	108.49	1	77	female	2	1	3	NA	2	NA	NA	2
TCGA-EB-A3HV	0	39	0.328496	76.79	232.7	309.49	1	37	male	2	2	13	4	2	NA	NA	2
TCGA-EE-A3J3	1	5237	-0.30291	326.35	347.05	673.4	2	42	male	1	2	0.98	NA	2	2	NA	1
TCGA-EE-A3AA	0	3781	-0.218948	-577.19	1165.72	588.53	2	47	male	3	1	NA	NA	2	2	1	2
TCGA-EB-A5KH	0	1162	0.603292	-714.02	-593.12	-1307.14	2	55	male	3	NA	NA	NA	2	2	NA	2
TCGA-D3-A8GJ	0	7342	-1.25046	-242.06	2337.23	2095.17	2	18	male	2	1	2.4	3	2	2	2	1
TCGA-ER-A193	1	955	-0.435387	458.3	1201.27	1659.58	2	62	male	2	2	NA	NA	2	2	2	1
TCGA-EE-A2GM	0	2296	0.386802	-918.6	-465.12	-1383.72	2	70	female	2	1	6.5	4	2	2	2	1
TCGA-FS-A1ZN	1	730	0.275562	-1169.3	-603.36	-1772.66	1	43	male	3	2	8	4	2	2	1	1
TCGA-FR-A7U8	0	847	0.570943	-1206.54	-798.18	-2004.73	2	50	male	3	2	NA	NA	1	2	2	1
TCGA-ER-A3PL	0	1010	0.274424	113.4	-192.64	-79.24	2	30	male	4	2	2.2	5	2	2	2	1
TCGA-D3-A8GB	1	938	-0.377211	807.99	1950.67	2758.66	2	48	male	3	2	3.5	4	2	2	1	1
TCGA-DA-A1HY	0	4407	0.268053	-118.22	-432.28	-550.5	2	42	male	3	1	1.13	4	2	2	2	1
TCGA-EE-A2GT	0	1365	-0.0243584	-282.89	1777.78	1494.89	2	77	male	2	1	2.2	4	2	2	2	1
TCGA-EE-A20H	1	5118	-0.0975751	-1026.87	-1146.33	-2173.2	2	56	male	1	2	1.05	3	2	2	2	1

## Sheet: ValidationSetForNomogram
	status	time	Four_gene_Biomarker	Stromal_score	Immune_Score	ESTIMATE_score	Sample_Type	Age	Gender	Clinical_Stage	Cancer_Status	Breshlow_Depth	Clark_Level	prior_therapy	radiation_therapy	postop_therapy	New_Tumor_Event
TCGA-EE-A2MI	1	6225	0.260604	179.83	1081.69	1261.51	2	43	male	2	2	0.4	2	2	2	2	1
TCGA-D3-A2JO	0	2010	-0.240996	-290.94	1969.27	1678.34	2	50	female	3	1	NA	NA	2	1	2	1
TCGA-D3-A3C6	1	1766	0.449252	-413.04	-787.9	-1200.93	2	54	female	1	2	1.3	4	2	2	2	1
TCGA-FR-A3R1	0	685	-0.46595	-775.56	160.93	-614.63	1	69	male	2	1	6.3	5	2	2	2	1
TCGA-IH-A3EA	0	524	0.470934	-1250.73	129.38	-1121.36	1	61	male	2	2	NA	NA	2	2	2	1
TCGA-FS-A1ZY	1	824	0.6119	-882.21	-1155.96	-2038.18	2	71	male	2	2	2.9	4	1	2	2	1
TCGA-FR-A8YE	0	3176	-1.0832	495.89	2529.21	3025.1	2	41	male	1	1	0.79	3	2	2	2	1
TCGA-D3-A8GD	0	718	-2.29212	-310.87	2664.88	2354	2	63	female	3	2	20	4	2	2	2	1
TCGA-D3-A8GC	1	2421	0.490414	-1053.16	-40.18	-1093.34	2	48	male	3	2	NA	NA	1	1	2	1
TCGA-QB-A6FS	0	220	-0.0519801	-70.88	1595.72	1524.83	2	49	male	3	2	NA	NA	2	2	2	1
TCGA-3N-A9WD	1	395	0.339441	-716.64	753.15	36.5	2	82	male	3	2	1.25	3	2	1	2	1
TCGA-Z2-A8RT	0	839	-0.401743	-464.32	965.05	500.73	2	42	female	2	2	4	3	2	2	1	1
TCGA-EE-A2M8	1	601	-1.05565	1067.16	2984.45	4051.61	2	54	female	3	2	2	4	2	1	2	1
TCGA-EB-A5VU	0	333	0.39232	-551.98	-462.46	-1014.44	1	56	male	3	1	15	NA	2	NA	NA	1
TCGA-ER-A3ET	0	5272	-0.132259	531.56	744.52	1276.08	2	64	female	3	2	3.55	4	2	1	2	1
TCGA-GN-A26C	1	821	-0.439458	273.93	2098.99	2372.93	1	77	male	3	2	14	4	2	1	2	1
TCGA-D3-A2J7	1	3136	0.247148	107.63	727.71	835.34	2	67	male	3	2	3.6	3	2	1	2	1
TCGA-D3-A2JF	0	1888	-0.703453	-224.05	1304.3	1080.25	2	74	male	1	1	0.28	3	2	2	2	1
TCGA-WE-A8ZY	0	2836	0.231111	-609.4	-147.12	-756.51	2	62	male	2	NA	3	NA	2	2	2	1
TCGA-EE-A181	1	1026	-0.498771	-677.23	1419.94	742.71	2	82	female	2	1	2.5	4	2	2	2	1
TCGA-ER-A197	1	424	0.0148939	250.52	1750.72	2001.24	2	83	female	3	2	8	NA	2	2	2	1
TCGA-EE-A2GB	0	1803	0.281748	-758.04	-431.29	-1189.32	2	51	male	3	1	1.65	3	2	1	2	1
TCGA-D3-A3CC	0	2644	0.432926	-144.06	-195.69	-339.76	2	69	female	2	2	7.2	5	1	2	2	1
TCGA-WE-A8ZN	0	1794	0.101372	474.7	1412.24	1886.94	2	57	male	2	2	4.5	NA	2	2	2	1
TCGA-FW-A3I3	0	531	0.456281	-1416.85	-849.73	-2266.58	2	59	female	4	1	NA	NA	2	NA	NA	2
TCGA-GF-A769	1	1070	0.224595	-1140.69	-655.23	-1795.93	1	39	male	2	2	74	4	2	2	2	2
TCGA-BF-A1PV	0	14	0.587278	-1112.66	-1146.01	-2258.67	1	74	female	2	1	9	4	2	NA	NA	2
TCGA-EE-A29C	0	3857	0.28551	409.53	-55.12	354.41	2	20	male	1	2	1.7	4	2	2	2	1
TCGA-D3-A3MV	0	1378	0.516917	-618.11	-509.31	-1127.42	2	38	female	3	2	1.2	4	2	2	1	1
TCGA-DA-A1HV	0	2329	-0.736975	-627.89	1547.11	919.21	2	75	female	3	1	NA	NA	2	2	2	1
TCGA-FS-A4F4	1	2028	0.264645	386.32	762.3	1148.62	2	64	male	2	2	2	4	2	2	2	1
TCGA-YG-AA3N	0	306	0.163234	-567.63	1557.99	990.37	1	67	male	2	1	17	4	2	2	2	2
TCGA-ER-A19J	1	588	0.423675	202.77	-151.06	51.72	2	54	male	4	2	NA	NA	2	2	1	1
TCGA-D9-A4Z5	0	218	0.431561	-200.2	-88.87	-289.07	1	68	male	2	1	NA	3	2	2	2	2
TCGA-D9-A6EC	0	2359	0.333189	-1420.92	-481.01	-1901.93	2	56	male	3	1	3	3	2	2	2	2
TCGA-EE-A2GC	0	2051	-0.379619	91.07	1305.9	1396.97	2	82	male	2	1	2.3	3	2	2	2	1
TCGA-RP-A693	0	10	-0.0972045	-111.96	1021.12	909.16	2	77	male	4	1	NA	NA	2	2	2	2
TCGA-EE-A182	1	447	0.516651	89.36	728.67	818.03	2	84	female	3	2	14	5	2	2	2	1
TCGA-EE-A2GL	0	2423	-0.519423	-339.25	1970.11	1630.86	2	40	female	2	1	3.1	4	2	2	1	1
TCGA-XV-AB01	0	403	0.282208	74.8	653.04	727.84	2	54	female	2	NA	NA	NA	2	2	2	2
TCGA-EE-A29P	0	1716	-1.53831	215.85	2075.62	2291.46	2	73	female	2	2	4.5	4	2	2	2	1
TCGA-EE-A2MN	1	1446	-0.159781	-533.3	1174.57	641.27	2	58	male	1	2	1	3	2	1	2	1
TCGA-FR-A8YC	1	1059	-0.0668717	-1122.68	5.43	-1117.25	2	78	male	2	2	2.6	4	2	2	1	1
TCGA-FS-A1ZJ	1	1441	0.386769	-884.48	-402.88	-1287.35	2	75	female	1	2	1.22	4	2	1	2	1
TCGA-D3-A2J6	1	1321	0.364102	-740.54	420.59	-319.95	2	65	male	2	2	3.2	4	2	2	2	1
TCGA-EB-A3Y7	0	326	0.613549	-1020.79	-345.33	-1366.11	1	86	female	3	1	4	NA	2	NA	NA	2
TCGA-DA-A1I5	0	4107	-0.461185	490.4	1795.93	2286.33	2	27	female	4	1	0.6	4	2	2	2	1
TCGA-BF-A1PZ	0	853	0.553297	-1216.78	-435.69	-1652.47	1	71	female	2	1	8	3	2	2	2	2
TCGA-ER-A19D	1	383	0.011407	1112.4	874.47	1986.87	2	46	female	1	2	1.75	4	2	2	2	1
TCGA-D3-A2JA	0	3514	-0.181218	819.69	1285.95	2105.65	2	68	male	3	1	1.2	3	2	1	2	1
TCGA-EE-A2GD	0	19914	0.255683	993.7	642.39	1636.09	2	58	female	2	2	4.4	4	2	2	2	1
TCGA-QB-AA9O	1	549	0.154406	-884.41	1041.26	156.85	2	73	male	3	2	NA	NA	2	2	1	1
TCGA-ER-A2NF	0	1375	0.203539	-1078.55	350.06	-728.48	1	53	male	3	2	4	5	2	2	1	1
TCGA-D3-A5GN	0	4129	-0.631594	-54.62	297.37	242.76	2	15	female	1	1	0.6	3	1	2	2	1
TCGA-EE-A29E	0	1940	0.560496	-1341.07	-513.03	-1854.09	2	54	male	3	1	3.2	4	2	2	2	1
TCGA-EB-A97M	0	414	0.365043	-585.84	552.89	-32.95	1	66	male	2	1	15	4	2	2	2	2
TCGA-D3-A3MR	0	3151	-0.370634	115	2057.29	2172.29	2	42	male	3	1	NA	NA	2	1	2	1
TCGA-DA-A1IC	0	3997	0.217926	-360.42	28.72	-331.7	2	81	male	3	2	2.5	4	2	2	2	1
TCGA-D3-A1Q4	0	3408	0.0640992	1336.34	-68.95	1267.39	2	53	female	3	1	1.45	4	2	2	2	1
TCGA-D3-A1Q1	1	504	0.662673	-931.57	-1050.64	-1982.21	2	79	female	3	2	0.4	2	2	2	1	1
TCGA-EB-A44P	0	741	-0.184806	-891.37	-327.76	-1219.13	1	58	female	2	1	NA	NA	2	NA	NA	2
TCGA-DA-A3F8	0	1319	-1.53492	155.68	2732.17	2887.85	2	39	male	3	1	1.9	4	2	2	2	1
TCGA-FS-A4F5	1	874	0.213268	-854.67	-512.66	-1367.33	2	77	female	1	2	1.48	4	2	2	2	1
TCGA-D3-A1Q9	1	961	0.500064	-479.26	212.95	-266.31	2	72	male	3	2	6	5	2	2	1	1
TCGA-Z2-AA3S	0	2950	0.455123	-971.89	-180.05	-1151.93	2	58	male	1	2	0.5	2	2	1	2	1
TCGA-FW-A5DX	0	640	0.160617	-1046.01	-832.68	-1878.69	1	71	male	3	1	7	NA	2	NA	NA	2
TCGA-BF-AAP4	0	335	0.122454	-457.65	861.77	404.12	1	61	male	2	1	15	5	2	2	2	2
TCGA-FS-A1ZT	0	1617	0.0991004	-179.9	977.82	797.92	2	55	male	3	1	1.15	4	1	2	1	2
TCGA-WE-A8ZT	0	359	0.469793	-1218.9	-578.31	-1797.21	2	25	female	4	NA	4	NA	2	2	2	1
TCGA-EB-A3Y6	0	126	0.145121	-21.98	-29.15	-51.13	1	56	female	2	1	4.5	NA	2	NA	NA	2
TCGA-FS-A1Z7	1	237	0.206722	941.94	373.8	1315.75	2	19	male	3	2	17	5	2	2	2	1
TCGA-YG-AA3P	0	439	0.594319	-1357.99	-862.22	-2220.21	2	63	female	2	2	10	5	2	2	1	1
TCGA-EB-A3XB	0	796	-0.0412266	-643.74	236.77	-406.97	1	63	male	2	1	NA	4	2	NA	NA	2
TCGA-FR-A69P	0	478	0.452366	59.24	-587.07	-527.83	2	34	female	3	NA	NA	NA	2	1	1	1
TCGA-WE-A8ZQ	0	1923	0.213061	-710.6	-1201.63	-1912.23	2	48	male	2	1	2.3	NA	2	2	2	1
TCGA-D3-A3BZ	0	3976	-0.336612	1290.73	1666.9	2957.63	2	63	male	2	1	4.6	5	2	1	2	1
TCGA-EB-A5UN	0	1792	0.153142	-950.61	-46.76	-997.36	2	49	male	2	NA	14	4	2	2	2	1
TCGA-EE-A185	1	151	0.664208	-1611.79	-1270.83	-2882.62	2	55	female	3	2	6	4	2	2	2	1
TCGA-D3-A2JK	1	368	0.51304	-57.44	431.6	374.16	2	24	male	3	2	4.3	4	2	1	2	1
TCGA-EB-A85I	0	362	-0.174616	-601.29	783.27	181.97	1	66	male	2	1	10	NA	2	NA	2	2
TCGA-XV-A9VZ	0	11	0.260771	-552.81	-1164.03	-1716.83	1	90	female	2	NA	5	4	2	2	2	2
TCGA-DA-A3F3	0	470	0.210403	-817.4	-352.64	-1170.04	2	52	male	3	2	NA	NA	2	2	2	1
TCGA-D3-A3CE	1	1832	-0.0459543	155.93	1236.05	1391.98	2	74	female	3	2	NA	NA	2	1	2	1
TCGA-FS-A1ZZ	1	822	0.204607	-1298.29	-834.08	-2132.36	2	54	female	2	2	3.8	4	1	1	2	2
TCGA-EE-A29M	0	1729	0.0821664	-1052.45	680.13	-372.32	2	33	female	1	1	1.02	3	2	2	2	1
TCGA-DA-A1I7	0	2703	-0.4287	247.12	57.72	304.84	2	62	male	3	2	NA	NA	2	2	2	1
TCGA-EB-A4OZ	0	620	-0.27753	-155.05	1791.31	1636.26	1	41	female	3	1	18	5	2	2	2	2
TCGA-D3-A51T	0	818	-0.278524	-974.64	354.03	-620.62	2	59	female	3	1	4.2	4	2	1	2	1
TCGA-W3-A828	1	3683	-0.500281	1210.92	207.93	1418.86	2	66	male	2	NA	0.5	4	2	2	1	1
TCGA-EB-A4OY	0	977	0.322163	-905.09	250.28	-654.81	1	65	female	3	1	10	5	2	2	2	2
TCGA-ER-A196	0	1785	0.333867	-646.61	-174.75	-821.36	1	64	female	2	1	22	4	2	2	2	2
TCGA-DA-A1I4	0	1916	0.348996	733.05	1196.24	1929.29	2	51	male	3	2	3.4	4	2	2	2	1
TCGA-BF-A3DM	0	601	0.515984	-978.65	-924.44	-1903.09	1	63	male	2	1	1.5	5	2	2	2	2
TCGA-GN-A4U5	0	1156	-1.20704	-336.53	1378.43	1041.9	1	61	female	1	1	1.15	4	2	2	1	2
TCGA-EE-A2GR	0	1736	0.556978	-1086.64	-1121.23	-2207.87	2	78	male	2	1	6.9	4	2	2	2	1
TCGA-FW-A3R5	0	1124	0.249957	-289.31	227.92	-61.39	2	68	male	3	NA	NA	NA	2	NA	NA	2
TCGA-D3-A2JG	1	3453	0.582061	-931.49	-352.92	-1284.4	2	30	female	3	2	2.5	4	1	2	2	1
TCGA-EE-A29D	1	425	0.290599	-969.21	-660.52	-1629.73	2	87	male	3	NA	3.2	4	2	1	2	2
TCGA-BF-A3DJ	0	464	-0.232724	-237.16	766.83	529.67	1	36	female	3	1	11	3	2	2	2	1
TCGA-EE-A2MR	0	4088	-0.577768	487.06	2532.77	3019.83	2	61	male	1	1	1.25	3	2	1	2	1
TCGA-BF-A1PX	1	282	-0.328512	389.58	1849.02	2238.6	1	56	male	3	1	12	3	2	2	2	2
TCGA-BF-A1Q0	0	831	0.110337	-975.43	120.64	-854.79	1	80	male	2	1	5	3	2	2	2	2
TCGA-BF-A5ER	0	327	0.44172	-789.6	-429.62	-1219.22	1	63	male	2	1	14	4	2	2	2	2
TCGA-BF-A9VF	0	440	-0.117818	-1453.13	-737.86	-2190.98	1	77	male	2	1	12	3	2	2	2	2
TCGA-BF-AAP1	0	409	0.269949	-1187.27	-847.68	-2034.94	1	86	male	2	1	15	4	2	2	2	2
TCGA-BF-AAP2	0	405	0.0870597	-1017.78	156.92	-860.87	1	62	male	2	1	3	3	2	2	2	2
TCGA-BF-AAP6	0	325	0.291018	-861.54	-484.48	-1346.02	1	55	male	3	1	20	4	2	2	2	2
TCGA-BF-AAP7	0	318	-0.313415	244.35	1706.21	1950.56	1	76	female	2	1	5	4	2	2	2	2
TCGA-D3-A1QB	0	2912	-0.282908	-200.67	2099.7	1899.03	2	75	female	3	1	NA	NA	2	2	2	1
TCGA-D3-A2JC	0	2639	-0.0907728	-264.16	970.51	706.35	2	53	female	3	1	NA	NA	2	2	1	2
TCGA-D3-A2JE	1	841	0.436642	-1261.17	-1148.59	-2409.76	2	75	female	3	2	NA	NA	2	2	2	1
TCGA-D3-A3C8	0	1409	-2.12966	694.93	3428.5	4123.43	2	58	female	3	2	NA	NA	2	1	2	1
TCGA-D3-A3MU	0	1209	-0.0787515	112.43	370.01	482.44	2	53	male	3	2	2.9	4	1	2	2	1
TCGA-D3-A51F	0	1695	-2.2022	1127.91	3254.57	4382.48	2	51	male	3	1	7	4	2	2	2	1
TCGA-D3-A51H	0	1714	-1.0851	-8.62	3114.41	3105.8	2	60	male	3	1	0.91	4	2	2	1	1
TCGA-D3-A5GU	0	3808	-0.751485	-385.29	454.58	69.29	2	36	male	1	2	0.48	3	2	2	2	1
TCGA-D3-A8GM	0	6156	0.192626	-468.59	424.79	-43.8	2	73	male	2	1	3.8	4	2	1	2	1
TCGA-D3-A8GP	0	4646	-0.145394	-1344.95	-701.88	-2046.84	2	77	male	3	1	1.8	4	2	2	2	1
TCGA-D9-A3Z3	0	678	0.293793	69.32	1107.47	1176.79	2	39	female	3	1	3.9	4	2	2	2	2
TCGA-D9-A3Z4	0	638	-0.196487	-153.94	575.44	421.5	1	54	male	3	1	12	5	2	2	2	1
TCGA-DA-A1HW	0	1916	-0.498595	-288.37	1490.89	1202.52	2	37	female	3	2	0.7	3	2	2	2	1
TCGA-DA-A1IA	0	3892	0.574085	-1407.12	-458.06	-1865.18	2	32	female	3	1	1.3	4	2	2	2	1
TCGA-DA-A3F5	0	13699	0.500713	-813.06	-293.06	-1106.12	2	45	male	1	2	0.4	3	2	2	2	1
TCGA-DA-A95V	0	2193	0.38383	-591.23	946.39	355.16	2	83	female	2	1	4.1	4	2	2	2	2
TCGA-DA-A95X	0	2249	-0.0979198	-432.13	234.08	-198.04	2	62	male	1	1	1.45	4	2	2	2	1
TCGA-EB-A24D	0	645	0.442367	-644.7	-199.64	-844.34	1	72	male	3	1	36	NA	2	2	1	1
TCGA-EB-A299	0	378	-0.0120784	-344.18	65.46	-278.73	1	63	male	2	1	2	3	2	2	2	2
TCGA-EB-A3XD	0	1160	-0.137927	543.25	1206.98	1750.23	1	53	female	2	1	NA	NA	2	NA	NA	2
TCGA-EB-A44O	0	81	0.538564	-1233.94	-608.64	-1842.58	1	69	male	2	1	5	NA	2	2	2	1
TCGA-EB-A4XL	0	777	-0.470174	-316.35	307.53	-8.82	1	56	female	2	1	7	4	2	NA	NA	2
TCGA-EB-A5UL	0	891	0.0726509	-992.92	794.79	-198.12	2	71	male	3	NA	4	NA	2	NA	NA	1
TCGA-EB-A6L9	0	1109	-0.445105	157.15	2216.54	2373.7	2	55	male	3	1	NA	NA	2	NA	NA	1
TCGA-EB-A6QZ	0	352	0.331296	-1009.71	-667.84	-1677.55	1	76	female	2	1	3	NA	2	2	2	1
TCGA-EB-A6R0	0	1075	-0.802294	-897.14	789.21	-107.93	1	58	female	2	1	10	4	2	NA	NA	2
TCGA-EE-A17X	1	907	0.6227	-1077.44	-254.96	-1332.39	2	54	male	1	2	0.8	3	2	2	2	1
TCGA-EE-A184	1	2073	0.361399	-870.95	474.36	-396.59	2	72	male	1	NA	1.95	4	2	2	2	1
TCGA-EE-A20B	0	4070	0.349961	392.04	533.13	925.18	2	66	female	2	1	2.6	3	2	2	2	1
TCGA-EE-A29A	1	1927	-0.1399	-14.23	-1079.89	-1094.13	2	68	male	3	2	2.3	4	2	2	2	1
TCGA-EE-A29B	0	5040	0.335513	-986.67	14.84	-971.83	2	67	male	2	2	4	3	2	2	2	1
TCGA-EE-A29S	0	3565	0.267271	-22.79	366.48	343.7	2	79	male	2	2	2.5	4	2	2	2	1
TCGA-EE-A2A2	0	1814	-0.0519277	-1044.41	469.53	-574.88	2	71	male	3	1	7	4	2	2	2	1
TCGA-EE-A2A5	1	1195	0.536201	-186.1	-619.45	-805.54	2	43	male	1	2	1.1	4	2	2	2	1
TCGA-EE-A2GI	0	1482	-0.423697	-561.22	1087.9	526.68	2	39	male	1	1	0.65	3	2	2	1	1
TCGA-EE-A2GP	1	423	-0.0123259	513.19	509.7	1022.9	2	80	male	3	2	4.2	4	2	1	2	1
TCGA-EE-A2M5	1	659	0.345075	-658.02	727.08	69.07	2	49	male	1	2	0.8	3	2	1	2	1
TCGA-EE-A2MF	1	8174	0.435466	-922.25	149.19	-773.06	2	39	female	1	2	1.5	4	2	2	2	1
TCGA-EE-A2MK	0	5487	-0.805917	-44.05	1167.71	1123.66	2	18	female	3	1	5.2	4	2	2	2	1
TCGA-EE-A2MP	0	7563	-0.525358	-437.66	877.2	439.54	2	34	female	1	2	1.05	NA	2	2	2	1
TCGA-EE-A2MT	0	2166	-0.0939659	-1433.13	-279.64	-1712.77	2	45	male	1	1	1.5	4	2	1	2	1
TCGA-EE-A3AD	0	987	0.0976711	-1491.53	-822.16	-2313.69	2	50	male	3	1	NA	NA	2	2	2	1
TCGA-EE-A3J4	1	3869	0.239438	-515.46	-45.99	-561.45	2	72	male	2	2	2	4	2	2	2	1
TCGA-EE-A3J8	1	1044	0.548742	-1381.77	-1288.69	-2670.47	2	59	male	3	1	4.8	4	2	2	2	1
TCGA-EE-A3JB	0	6138	-0.477037	348.32	624.33	972.65	2	60	female	3	2	1.86	4	2	2	2	1
TCGA-EE-A3JD	1	832	-0.686738	171.95	2555.57	2727.53	2	70	male	3	2	NA	NA	2	2	2	1
TCGA-EE-A3JE	0	1562	-0.429997	1456.96	2567.13	4024.09	2	75	male	3	1	3.7	4	2	2	2	1
TCGA-ER-A19E	1	396	0.518012	-401.75	-263.08	-664.84	2	36	female	1	2	1.1	3	2	1	1	1
TCGA-ER-A19M	1	1857	-1.52322	396.07	1350.52	1746.59	2	36	male	1	2	1.9	4	2	1	1	1
TCGA-ER-A19T	1	540	-0.410482	-274.77	579.33	304.56	1	51	male	4	2	15	5	1	1	2	1
TCGA-ER-A2NC	1	1333	0.361196	749.99	971.04	1721.03	2	50	male	1	2	1.97	NA	1	2	2	1
TCGA-ER-A2NG	0	2441	-0.434023	-145.1	2030.96	1885.87	2	43	female	3	2	3	3	2	2	1	1
TCGA-ER-A2NH	0	1264	-1.00967	589.28	2594.91	3184.19	2	49	male	3	1	4	4	2	2	2	1
TCGA-ER-A3EV	1	4287	0.172501	-689	123.49	-565.51	2	55	male	3	2	4.4	NA	2	2	1	1
TCGA-FR-A728	0	583	0.0382519	-93.5	1303.64	1210.14	1	54	female	3	2	12	4	2	2	1	1
TCGA-FR-A7U9	0	571	-0.245308	762.43	1481.85	2244.28	2	63	female	3	2	2.8	4	2	2	1	1
TCGA-FS-A1YW	1	6598	0.00929107	-784.15	-307.36	-1091.52	2	52	male	1	2	1	4	2	2	1	2
TCGA-FS-A1YY	1	6953	0.492347	103.96	-430.88	-326.92	2	55	female	2	2	2.7	4	2	2	2	1
TCGA-FS-A1ZD	1	1628	0.35111	-60.48	-395.73	-456.21	2	63	male	2	2	1.18	3	2	2	1	1
TCGA-FS-A1ZM	0	3080	-0.0407881	631.22	1370.03	2001.25	2	74	male	3	1	1.2	4	2	2	2	1
TCGA-FS-A1ZP	1	2273	0.251537	331.58	508.9	840.48	2	52	male	2	2	2.5	3	2	2	2	2
TCGA-FS-A1ZR	1	347	-0.00679938	-137.08	-105.51	-242.59	2	36	male	2	2	2	4	2	2	2	1
TCGA-FS-A1ZS	0	4526	0.413141	175.68	91.33	267.01	2	54	male	1	2	1.15	NA	1	2	2	1
TCGA-FS-A1ZU	1	808	0.562972	-604.59	-800.57	-1405.15	2	70	female	2	2	8.4	5	1	2	2	1
TCGA-FS-A4F8	1	5318	-0.805128	763.03	2213.37	2976.4	2	52	male	1	2	0.9	NA	2	2	2	1
TCGA-FS-A4FD	0	4823	0.220529	-11.32	-400.63	-411.94	2	39	male	3	2	2	4	1	2	2	1
TCGA-FW-A3TV	0	411	0.422469	-431.54	166.95	-264.6	2	57	female	3	NA	0.5	3	2	NA	NA	1
TCGA-GF-A2C7	0	21	0.57419	-778.58	-1042.13	-1820.72	1	48	male	2	NA	NA	4	2	2	2	2
TCGA-GF-A4EO	0	591	-0.782157	90.69	2708.81	2799.49	2	74	female	3	1	NA	NA	2	1	2	2
TCGA-GN-A263	1	467	0.55943	74.45	299.72	374.17	1	24	male	4	2	NA	5	2	2	2	1
TCGA-GN-A26A	1	988	-1.20005	211.1	1258.71	1469.8	2	63	female	3	2	2.3	4	2	1	2	1
TCGA-GN-A4U9	0	1057	0.396899	-728.91	-457.63	-1186.54	2	71	male	3	2	1.7	4	2	2	1	1
TCGA-GN-A8LK	1	1524	0.624524	-1804.83	-1188.48	-2993.31	2	70	male	1	2	0.7	4	2	2	2	1
TCGA-GN-A8LL	1	650	0.423655	-1005	-477.66	-1482.67	2	68	female	2	2	5	NA	2	2	2	1
TCGA-GN-A8LN	0	772	-0.0195169	-685.78	-88.95	-774.73	1	68	male	2	2	4.85	4	2	2	2	1
TCGA-GN-A9SD	1	1807	-0.322048	81.87	1895.11	1976.98	2	59	female	1	2	0.5	3	2	2	1	1
TCGA-RP-A694	0	21	0.256539	-586.77	223.66	-363.11	2	71	male	4	1	NA	NA	2	2	2	2
TCGA-W3-AA1R	1	3379	0.144289	-1567.37	-5.12	-1572.49	2	71	male	2	2	NA	5	2	2	1	1
TCGA-WE-A8ZR	0	407	0.549761	-1214.21	-134.9	-1349.1	2	49	male	3	2	7.3	NA	2	1	NA	1
TCGA-WE-AA9Y	0	370	0.255365	807.73	453.14	1260.87	2	37	male	3	2	1.4	NA	2	2	2	1
TCGA-XV-A9W2	0	417	0.143011	-1181.18	-419.89	-1601.07	1	81	male	1	1	1	2	2	2	2	2
TCGA-XV-AAZW	0	411	0.0670697	-706.13	-765.13	-1471.27	1	62	female	2	NA	13	5	2	2	2	2

## Sheet: ESTIMATE
	V2	V3	V4
ID	Stromal_score	Immune_score	ESTIMATE_score
TCGA-3N-A9WB-06	-1410.09	-949.78	-2359.87
TCGA-3N-A9WC-06	-211.68	1698.19	1486.51
TCGA-3N-A9WD-06	-716.64	753.15	36.5
TCGA-BF-A1PU-01	-616.5	-1187.93	-1804.43
TCGA-BF-A1PV-01	-1112.66	-1146.01	-2258.67
TCGA-BF-A1PX-01	389.58	1849.02	2238.6
TCGA-BF-A1PZ-01	-1216.78	-435.69	-1652.47
TCGA-BF-A1Q0-01	-975.43	120.64	-854.79
TCGA-BF-A3DJ-01	-237.16	766.83	529.67
TCGA-BF-A3DL-01	-437.21	-330.56	-767.77
TCGA-BF-A3DM-01	-978.65	-924.44	-1903.09
TCGA-BF-A3DN-01	42.68	-596.94	-554.26
TCGA-BF-A5EO-01	-625.06	548.53	-76.53
TCGA-BF-A5EP-01	-803.28	-729.82	-1533.1
TCGA-BF-A5EQ-01	243.92	588.43	832.34
TCGA-BF-A5ER-01	-789.6	-429.62	-1219.22
TCGA-BF-A5ES-01	-283.82	423.47	139.66
TCGA-BF-A9VF-01	-1453.13	-737.86	-2190.98
TCGA-BF-AAOU-01	-483.62	187.92	-295.7
TCGA-BF-AAOX-01	-1414.73	-609.32	-2024.06
TCGA-BF-AAP0-06	437.22	2232.21	2669.43
TCGA-BF-AAP1-01	-1187.27	-847.68	-2034.94
TCGA-BF-AAP2-01	-1017.78	156.92	-860.87
TCGA-BF-AAP4-01	-457.65	861.77	404.12
TCGA-BF-AAP6-01	-861.54	-484.48	-1346.02
TCGA-BF-AAP7-01	244.35	1706.21	1950.56
TCGA-BF-AAP8-01	-856.25	-331.93	-1188.18
TCGA-D3-A1Q1-06	-931.57	-1050.64	-1982.21
TCGA-D3-A1Q3-06	-541.78	848.43	306.66
TCGA-D3-A1Q4-06	1336.34	-68.95	1267.39
TCGA-D3-A1Q5-06	-259.89	-1275.56	-1535.45
TCGA-D3-A1Q6-06	-1160.14	-104.51	-1264.65
TCGA-D3-A1Q7-06	887.92	2378.16	3266.08
TCGA-D3-A1Q8-06	869.18	682.43	1551.61
TCGA-D3-A1Q9-06	-479.26	212.95	-266.31
TCGA-D3-A1QA-07	-1033.24	122.5	-910.74
TCGA-D3-A1QA-06	-884.17	-203.81	-1087.97
TCGA-D3-A1QB-06	-200.67	2099.7	1899.03
TCGA-D3-A2J6-06	-740.54	420.59	-319.95
TCGA-D3-A2J7-06	107.63	727.71	835.34
TCGA-D3-A2J8-06	146.26	2334.11	2480.36
TCGA-D3-A2J9-06	341.82	3013.99	3355.82
TCGA-D3-A2JA-06	819.69	1285.95	2105.65
TCGA-D3-A2JB-06	-320.91	2380.01	2059.1
TCGA-D3-A2JC-06	-264.16	970.51	706.35
TCGA-D3-A2JD-06	-87.72	1164.54	1076.83
TCGA-D3-A2JE-06	-1261.17	-1148.59	-2409.76
TCGA-D3-A2JF-06	-224.05	1304.3	1080.25
TCGA-D3-A2JG-06	-931.49	-352.92	-1284.4
TCGA-D3-A2JH-06	-129.65	2040.09	1910.45
TCGA-D3-A2JK-06	-57.44	431.6	374.16
TCGA-D3-A2JL-06	-710.42	1424.48	714.07
TCGA-D3-A2JN-06	277.72	962.98	1240.7
TCGA-D3-A2JO-06	-290.94	1969.27	1678.34
TCGA-D3-A2JP-06	60.9	1124.42	1185.32
TCGA-D3-A3BZ-06	1290.73	1666.9	2957.63
TCGA-D3-A3C1-06	-637.25	403.91	-233.34
TCGA-D3-A3C3-06	-847.85	851.52	3.67
TCGA-D3-A3C6-06	-413.04	-787.9	-1200.93
TCGA-D3-A3C7-06	-189.13	1200.87	1011.73
TCGA-D3-A3C8-06	694.93	3428.5	4123.43
TCGA-D3-A3CB-06	296.55	2706.16	3002.71
TCGA-D3-A3CC-06	-144.06	-195.69	-339.76
TCGA-D3-A3CE-06	155.93	1236.05	1391.98
TCGA-D3-A3CF-06	217.32	1754.76	1972.07
TCGA-D3-A3ML-06	-1552.78	-1278.78	-2831.56
TCGA-D3-A3MO-06	-683.95	-785.67	-1469.62
TCGA-D3-A3MR-06	115	2057.29	2172.29
TCGA-D3-A3MU-06	112.43	370.01	482.44
TCGA-D3-A3MV-06	-618.11	-509.31	-1127.42
TCGA-D3-A51E-06	-720.36	1100.99	380.63
TCGA-D3-A51F-06	1127.91	3254.57	4382.48
TCGA-D3-A51G-06	-134.29	-112.91	-247.19
TCGA-D3-A51H-06	-8.62	3114.41	3105.8
TCGA-D3-A51J-06	72.46	1958.35	2030.82
TCGA-D3-A51K-06	-869.99	748.66	-121.33
TCGA-D3-A51N-06	-316.4	1132.79	816.39
TCGA-D3-A51R-06	-864.35	-1853.02	-2717.36
TCGA-D3-A51T-06	-974.64	354.03	-620.62
TCGA-D3-A5GL-06	-987.5	-549.69	-1537.19
TCGA-D3-A5GN-06	-54.62	297.37	242.76
TCGA-D3-A5GO-06	-393.4	875.72	482.32
TCGA-D3-A5GR-06	97.3	1308.47	1405.77
TCGA-D3-A5GS-06	28.66	725.38	754.04
TCGA-D3-A5GT-01	-1364.63	-928.88	-2293.51
TCGA-D3-A5GU-06	-385.29	454.58	69.29
TCGA-D3-A8GB-06	807.99	1950.67	2758.66
TCGA-D3-A8GC-06	-1053.16	-40.18	-1093.34
TCGA-D3-A8GD-06	-310.87	2664.88	2354
TCGA-D3-A8GE-06	897.2	985.24	1882.43
TCGA-D3-A8GI-06	190.18	24.03	214.21
TCGA-D3-A8GJ-06	-242.06	2337.23	2095.17
TCGA-D3-A8GK-06	-1668.24	-1090.31	-2758.55
TCGA-D3-A8GL-06	-1258.81	-1332.34	-2591.15
TCGA-D3-A8GM-06	-468.59	424.79	-43.8
TCGA-D3-A8GN-06	-289.33	1317.42	1028.1
TCGA-D3-A8GO-06	-553.57	943.35	389.78
TCGA-D3-A8GP-06	-1344.95	-701.88	-2046.84
TCGA-D3-A8GQ-06	-639.91	-408.22	-1048.14
TCGA-D3-A8GR-06	-1102.27	-463.2	-1565.47
TCGA-D3-A8GS-06	-926.93	1728.45	801.52
TCGA-D3-A8GV-06	-1042.43	-505.1	-1547.53
TCGA-D9-A148-06	-675.01	237	-438.01
TCGA-D9-A149-06	-346.64	873.32	526.68
TCGA-D9-A1JW-06	-451.48	1396.13	944.65
TCGA-D9-A1JX-06	-323.16	1067.35	744.19
TCGA-D9-A1X3-06	-882.21	-1116.87	-1999.08
TCGA-D9-A3Z1-06	-300.37	1636.49	1336.12
TCGA-D9-A3Z3-06	69.32	1107.47	1176.79
TCGA-D9-A3Z4-01	-153.94	575.44	421.5
TCGA-D9-A4Z2-01	-286.22	-431.42	-717.63
TCGA-D9-A4Z3-01	-655.87	-216.88	-872.75
TCGA-D9-A4Z5-01	-200.2	-88.87	-289.07
TCGA-D9-A4Z6-06	-689.95	-664.66	-1354.61
TCGA-D9-A6E9-06	65.57	2613.38	2678.95
TCGA-D9-A6EA-06	-1417.23	-478.83	-1896.07
TCGA-D9-A6EC-06	-1420.92	-481.01	-1901.93
TCGA-D9-A6EG-06	-537.19	-785.66	-1322.86
TCGA-DA-A1HV-06	-627.89	1547.11	919.21
TCGA-DA-A1HW-06	-288.37	1490.89	1202.52
TCGA-DA-A1HY-06	-118.22	-432.28	-550.5
TCGA-DA-A1I0-06	-251.62	1054.37	802.75
TCGA-DA-A1I1-06	334.99	1177.65	1512.64
TCGA-DA-A1I2-06	-310.23	104.87	-205.36
TCGA-DA-A1I4-06	733.05	1196.24	1929.29
TCGA-DA-A1I5-06	490.4	1795.93	2286.33
TCGA-DA-A1I7-06	247.12	57.72	304.84
TCGA-DA-A1I8-06	-589.98	98.65	-491.33
TCGA-DA-A1IA-06	-1407.12	-458.06	-1865.18
TCGA-DA-A1IB-06	418.66	3258.1	3676.76
TCGA-DA-A1IC-06	-360.42	28.72	-331.7
TCGA-DA-A3F2-06	1879.32	3222.92	5102.24
TCGA-DA-A3F3-06	-817.4	-352.64	-1170.04
TCGA-DA-A3F5-06	-813.06	-293.06	-1106.12
TCGA-DA-A3F8-06	155.68	2732.17	2887.85
TCGA-DA-A95V-06	-591.23	946.39	355.16
TCGA-DA-A95W-06	-1083.53	-5.82	-1089.35
TCGA-DA-A95X-06	-432.13	234.08	-198.04
TCGA-DA-A95Y-06	-1307.9	-372.76	-1680.66
TCGA-DA-A95Z-06	-1190.87	-272.26	-1463.13
TCGA-DA-A960-01	-1430.8	-561.77	-1992.57
TCGA-EB-A1NK-01	-330.27	53.64	-276.63
TCGA-EB-A24C-01	-524.25	-697.06	-1221.32
TCGA-EB-A24D-01	-644.7	-199.64	-844.34
TCGA-EB-A299-01	-344.18	65.46	-278.73
TCGA-EB-A3HV-01	76.79	232.7	309.49
TCGA-EB-A3XB-01	-643.74	236.77	-406.97
TCGA-EB-A3XC-01	-580.7	19.33	-561.36
TCGA-EB-A3XD-01	543.25	1206.98	1750.23
TCGA-EB-A3XE-01	-239.79	348.28	108.49
TCGA-EB-A3XF-01	-661.59	472.65	-188.94
TCGA-EB-A3Y6-01	-21.98	-29.15	-51.13
TCGA-EB-A3Y7-01	-1020.79	-345.33	-1366.11
TCGA-EB-A41A-01	-1225.56	-470.65	-1696.21
TCGA-EB-A41B-01	-1521.86	-507.03	-2028.89
TCGA-EB-A42Y-01	-411.56	-257.41	-668.96
TCGA-EB-A42Z-01	-439.14	-80.01	-519.15
TCGA-EB-A430-01	-1320.43	-63.92	-1384.35
TCGA-EB-A431-01	-1230.02	-561.23	-1791.25
TCGA-EB-A44N-01	-228.98	478.42	249.44
TCGA-EB-A44O-01	-1233.94	-608.64	-1842.58
TCGA-EB-A44P-01	-891.37	-327.76	-1219.13
TCGA-EB-A44Q-06	-468.18	1605.84	1137.66
TCGA-EB-A44R-06	-319.86	276.66	-43.19
TCGA-EB-A4IQ-01	-1248.95	-585.11	-1834.06
TCGA-EB-A4IS-01	238.47	1648.18	1886.65
TCGA-EB-A4OY-01	-905.09	250.28	-654.81
TCGA-EB-A4OZ-01	-155.05	1791.31	1636.26
TCGA-EB-A4P0-01	-551.76	-128.79	-680.55
TCGA-EB-A4XL-01	-316.35	307.53	-8.82
TCGA-EB-A51B-01	-1488.31	-149.51	-1637.82
TCGA-EB-A550-01	-727.73	-401.12	-1128.85
TCGA-EB-A551-01	129.27	1794.55	1923.82
TCGA-EB-A553-01	-483.49	450.93	-32.56
TCGA-EB-A57M-01	593.31	333.55	926.86
TCGA-EB-A5FP-01	-1403	-885.22	-2288.22
TCGA-EB-A5KH-06	-714.02	-593.12	-1307.14
TCGA-EB-A5SE-01	-916.04	-702.15	-1618.19
TCGA-EB-A5SF-01	-304.51	-152.32	-456.82
TCGA-EB-A5SG-06	578.34	2944.39	3522.73
TCGA-EB-A5SH-06	-746.33	135.77	-610.56
TCGA-EB-A5UL-06	-992.92	794.79	-198.12
TCGA-EB-A5UM-01	-783.21	869.4	86.19
TCGA-EB-A5UN-06	-950.61	-46.76	-997.36
TCGA-EB-A5VU-01	-551.98	-462.46	-1014.44
TCGA-EB-A5VV-06	550.68	3622.19	4172.87
TCGA-EB-A6L9-06	157.15	2216.54	2373.7
TCGA-EB-A6QY-01	-1224.16	-481.35	-1705.5
TCGA-EB-A6QZ-01	-1009.71	-667.84	-1677.55
TCGA-EB-A6R0-01	-897.14	789.21	-107.93
TCGA-EB-A82B-01	-502.49	786.56	284.07
TCGA-EB-A82C-01	-1109.92	-966.98	-2076.9
TCGA-EB-A85I-01	-601.29	783.27	181.97
TCGA-EB-A85J-01	-932.44	1508.97	576.53
TCGA-EB-A97M-01	-585.84	552.89	-32.95
TCGA-EE-A17X-06	-1077.44	-254.96	-1332.39
TCGA-EE-A17Y-06	-557.91	-791.72	-1349.63
TCGA-EE-A17Z-06	-1067.76	-1236.28	-2304.04
TCGA-EE-A180-06	-597.66	-409.76	-1007.42
TCGA-EE-A181-06	-677.23	1419.94	742.71
TCGA-EE-A182-06	89.36	728.67	818.03
TCGA-EE-A183-06	-111.53	1545.94	1434.41
TCGA-EE-A184-06	-870.95	474.36	-396.59
TCGA-EE-A185-06	-1611.79	-1270.83	-2882.62
TCGA-EE-A20B-06	392.04	533.13	925.18
TCGA-EE-A20C-06	-1665.86	-590.65	-2256.52
TCGA-EE-A20F-06	-488.7	728.38	239.68
TCGA-EE-A20H-06	-1026.87	-1146.33	-2173.2
TCGA-EE-A20I-06	-92.78	156.03	63.25
TCGA-EE-A29A-06	-14.23	-1079.89	-1094.13
TCGA-EE-A29B-06	-986.67	14.84	-971.83
TCGA-EE-A29C-06	409.53	-55.12	354.41
TCGA-EE-A29D-06	-969.21	-660.52	-1629.73
TCGA-EE-A29E-06	-1341.07	-513.03	-1854.09
TCGA-EE-A29G-06	-112.02	308.79	196.78
TCGA-EE-A29H-06	-670.72	440.49	-230.23
TCGA-EE-A29L-06	-1773.71	-1149.64	-2923.35
TCGA-EE-A29M-06	-1052.45	680.13	-372.32
TCGA-EE-A29N-06	-224.07	1420.32	1196.25
TCGA-EE-A29P-06	215.85	2075.62	2291.46
TCGA-EE-A29Q-06	-1207.73	-668.97	-1876.7
TCGA-EE-A29R-06	-478.07	-806.33	-1284.39
TCGA-EE-A29S-06	-22.79	366.48	343.7
TCGA-EE-A29T-06	-110.67	1268.47	1157.8
TCGA-EE-A29V-06	-843.26	-683.73	-1526.99
TCGA-EE-A29W-06	424.78	-858.52	-433.74
TCGA-EE-A29X-06	-271.7	1125.43	853.74
TCGA-EE-A2A0-06	1817.91	1586.83	3404.74
TCGA-EE-A2A1-06	820.35	1713.12	2533.47
TCGA-EE-A2A2-06	-1044.41	469.53	-574.88
TCGA-EE-A2A5-06	-186.1	-619.45	-805.54
TCGA-EE-A2A6-06	-767.37	1243.74	476.36
TCGA-EE-A2GB-06	-758.04	-431.29	-1189.32
TCGA-EE-A2GC-06	91.07	1305.9	1396.97
TCGA-EE-A2GD-06	993.7	642.39	1636.09
TCGA-EE-A2GE-06	1322.45	2120.17	3442.62
TCGA-EE-A2GH-06	854.18	2268.23	3122.41
TCGA-EE-A2GI-06	-561.22	1087.9	526.68
TCGA-EE-A2GJ-06	-349.92	1204.04	854.11
TCGA-EE-A2GK-06	573.42	3394.83	3968.25
TCGA-EE-A2GL-06	-339.25	1970.11	1630.86
TCGA-EE-A2GM-06	-918.6	-465.12	-1383.72
TCGA-EE-A2GN-06	-190.78	-429.59	-620.37
TCGA-EE-A2GO-06	-805.83	-720.34	-1526.16
TCGA-EE-A2GP-06	513.19	509.7	1022.9
TCGA-EE-A2GR-06	-1086.64	-1121.23	-2207.87
TCGA-EE-A2GS-06	-330.56	202.56	-128
TCGA-EE-A2GT-06	-282.89	1777.78	1494.89
TCGA-EE-A2GU-06	-1107.14	1163.24	56.09
TCGA-EE-A2M5-06	-658.02	727.08	69.07
TCGA-EE-A2M6-06	-798.94	614.86	-184.08
TCGA-EE-A2M7-06	-155.34	549.65	394.31
TCGA-EE-A2M8-06	1067.16	2984.45	4051.61
TCGA-EE-A2MC-06	497.78	1980.04	2477.82
TCGA-EE-A2MD-06	-734.32	98.21	-636.12
TCGA-EE-A2ME-06	1059.17	3046.64	4105.81
TCGA-EE-A2MF-06	-922.25	149.19	-773.06
TCGA-EE-A2MG-06	691.91	2306.96	2998.87
TCGA-EE-A2MH-06	-466.25	1472.69	1006.44
TCGA-EE-A2MI-06	179.83	1081.69	1261.51
TCGA-EE-A2MJ-06	-32.45	2092.69	2060.24
TCGA-EE-A2MK-06	-44.05	1167.71	1123.66
TCGA-EE-A2ML-06	-511.01	726.01	215
TCGA-EE-A2MM-06	-767.57	-80.64	-848.21
TCGA-EE-A2MN-06	-533.3	1174.57	641.27
TCGA-EE-A2MP-06	-437.66	877.2	439.54
TCGA-EE-A2MQ-06	-211.4	177.6	-33.8
TCGA-EE-A2MR-06	487.06	2532.77	3019.83
TCGA-EE-A2MS-06	-634.13	82.44	-551.7
TCGA-EE-A2MT-06	-1433.13	-279.64	-1712.77
TCGA-EE-A2MU-06	375.11	1806.58	2181.69
TCGA-EE-A3AA-06	-577.19	1165.72	588.53
TCGA-EE-A3AB-06	241.17	1265.58	1506.76
TCGA-EE-A3AC-06	-1080.64	871.26	-209.39
TCGA-EE-A3AD-06	-1491.53	-822.16	-2313.69
TCGA-EE-A3AE-06	-752.61	918.78	166.17
TCGA-EE-A3AF-06	-225.54	862.83	637.29
TCGA-EE-A3AG-06	-1151.52	-951.86	-2103.37
TCGA-EE-A3AH-06	-488.05	-730.6	-1218.65
TCGA-EE-A3J3-06	326.35	347.05	673.4
TCGA-EE-A3J4-06	-515.46	-45.99	-561.45
TCGA-EE-A3J5-06	-14.68	909.4	894.72
TCGA-EE-A3J7-06	-1276.13	-720.43	-1996.56
TCGA-EE-A3J8-06	-1381.77	-1288.69	-2670.47
TCGA-EE-A3JA-06	48.05	878.81	926.86
TCGA-EE-A3JB-06	348.32	624.33	972.65
TCGA-EE-A3JD-06	171.95	2555.57	2727.53
TCGA-EE-A3JE-06	1456.96	2567.13	4024.09
TCGA-EE-A3JH-06	793.05	2912.8	3705.85
TCGA-EE-A3JI-06	-1105.44	-71.96	-1177.4
TCGA-ER-A193-06	458.3	1201.27	1659.58
TCGA-ER-A194-01	-45.32	1117.54	1072.22
TCGA-ER-A195-06	996.98	1571.32	2568.3
TCGA-ER-A196-01	-646.61	-174.75	-821.36
TCGA-ER-A197-06	250.52	1750.72	2001.24
TCGA-ER-A198-06	-584.57	703.83	119.27
TCGA-ER-A199-06	-333.03	2073.68	1740.66
TCGA-ER-A19A-06	1727.77	2843.04	4570.81
TCGA-ER-A19B-06	-552.08	-355.73	-907.81
TCGA-ER-A19C-06	-261.28	-289.35	-550.63
TCGA-ER-A19D-06	1112.4	874.47	1986.87
TCGA-ER-A19E-06	-401.75	-263.08	-664.84
TCGA-ER-A19F-06	-860.68	-212.67	-1073.35
TCGA-ER-A19G-06	-310.35	1333.11	1022.76
TCGA-ER-A19H-06	169.12	597.17	766.29
TCGA-ER-A19J-06	202.77	-151.06	51.72
TCGA-ER-A19K-01	-810.67	157.52	-653.14
TCGA-ER-A19L-06	161.87	-389.6	-227.73
TCGA-ER-A19M-06	396.07	1350.52	1746.59
TCGA-ER-A19N-06	765.4	2174.12	2939.52
TCGA-ER-A19O-06	965.56	2345.61	3311.17
TCGA-ER-A19P-06	650.68	3092.05	3742.73
TCGA-ER-A19Q-06	388.36	1519.51	1907.87
TCGA-ER-A19S-06	-25.38	2641.85	2616.46
TCGA-ER-A19T-06	-274.77	579.33	304.56
TCGA-ER-A19T-01	-785.31	-1379.65	-2164.95
TCGA-ER-A19W-06	414.32	2653.91	3068.22
TCGA-ER-A1A1-06	194.16	3006.65	3200.81
TCGA-ER-A2NC-06	749.99	971.04	1721.03
TCGA-ER-A2ND-06	-1070.97	-2.88	-1073.85
TCGA-ER-A2NE-06	-1618.95	-911.77	-2530.72
TCGA-ER-A2NF-06	-1078.55	350.06	-728.48
TCGA-ER-A2NF-01	335.44	812.57	1148.01
TCGA-ER-A2NG-06	-145.1	2030.96	1885.87
TCGA-ER-A2NH-06	589.28	2594.91	3184.19
TCGA-ER-A3ES-06	-1390.28	-1474.17	-2864.45
TCGA-ER-A3ET-06	531.56	744.52	1276.08
TCGA-ER-A3EV-06	-689	123.49	-565.51
TCGA-ER-A3PL-06	113.4	-192.64	-79.24
TCGA-ER-A42H-01	-302.07	-640.8	-942.87
TCGA-ER-A42K-06	-573.92	-398.39	-972.31
TCGA-ER-A42L-06	545.14	2299.48	2844.62
TCGA-FR-A2OS-01	-652.06	-527.37	-1179.43
TCGA-FR-A3R1-01	-775.56	160.93	-614.63
TCGA-FR-A3YN-06	-826.91	398.28	-428.63
TCGA-FR-A3YO-06	-293.88	457.25	163.37
TCGA-FR-A44A-06	315.76	2542.17	2857.93
TCGA-FR-A69P-06	59.24	-587.07	-527.83
TCGA-FR-A726-01	-819.53	-657.45	-1476.98
TCGA-FR-A728-01	-93.5	1303.64	1210.14
TCGA-FR-A729-06	-152.37	1912.47	1760.11
TCGA-FR-A7U8-06	-1206.54	-798.18	-2004.73
TCGA-FR-A7U9-06	762.43	1481.85	2244.28
TCGA-FR-A7UA-06	672.3	3441.88	4114.19
TCGA-FR-A8YC-06	-1122.68	5.43	-1117.25
TCGA-FR-A8YD-06	-1151.35	-245.24	-1396.59
TCGA-FR-A8YE-06	495.89	2529.21	3025.1
TCGA-FS-A1YW-06	-784.15	-307.36	-1091.52
TCGA-FS-A1YX-06	38.77	-44.78	-6.01
TCGA-FS-A1YY-06	103.96	-430.88	-326.92
TCGA-FS-A1Z0-06	-127.75	1167.2	1039.45
TCGA-FS-A1Z3-06	-635.52	-549.59	-1185.12
TCGA-FS-A1Z4-06	142.8	1924.32	2067.12
TCGA-FS-A1Z7-06	941.94	373.8	1315.75
TCGA-FS-A1ZA-06	-629.41	217.04	-412.37
TCGA-FS-A1ZB-06	766.94	1027.8	1794.74
TCGA-FS-A1ZC-06	-758.46	-1046.5	-1804.96
TCGA-FS-A1ZD-06	-60.48	-395.73	-456.21
TCGA-FS-A1ZE-06	-699.92	-993.56	-1693.48
TCGA-FS-A1ZF-06	-50.49	-727.12	-777.61
TCGA-FS-A1ZG-06	-1263.17	-811.62	-2074.79
TCGA-FS-A1ZH-06	819.95	1450.44	2270.39
TCGA-FS-A1ZJ-06	-884.48	-402.88	-1287.35
TCGA-FS-A1ZK-06	-1048.77	-1229.66	-2278.43
TCGA-FS-A1ZM-06	631.22	1370.03	2001.25
TCGA-FS-A1ZN-01	-1169.3	-603.36	-1772.66
TCGA-FS-A1ZP-06	331.58	508.9	840.48
TCGA-FS-A1ZQ-06	-856.26	-64.42	-920.69
TCGA-FS-A1ZR-06	-137.08	-105.51	-242.59
TCGA-FS-A1ZS-06	175.68	91.33	267.01
TCGA-FS-A1ZT-06	-179.9	977.82	797.92
TCGA-FS-A1ZU-06	-604.59	-800.57	-1405.15
TCGA-FS-A1ZW-06	-269.76	1342.18	1072.42
TCGA-FS-A1ZY-06	-882.21	-1155.96	-2038.18
TCGA-FS-A1ZZ-06	-1298.29	-834.08	-2132.36
TCGA-FS-A4F0-06	-1456.07	-887.81	-2343.88
TCGA-FS-A4F2-06	-772.11	-80.31	-852.42
TCGA-FS-A4F4-06	386.32	762.3	1148.62
TCGA-FS-A4F5-06	-854.67	-512.66	-1367.33
TCGA-FS-A4F8-06	763.03	2213.37	2976.4
TCGA-FS-A4F9-06	-1227.62	-491.83	-1719.45
TCGA-FS-A4FB-06	-719.61	-973.75	-1693.36
TCGA-FS-A4FC-06	-354.19	-60.2	-414.39
TCGA-FS-A4FD-06	-11.32	-400.63	-411.94
TCGA-FW-A3I3-06	-1416.85	-849.73	-2266.58
TCGA-FW-A3R5-06	-289.31	227.92	-61.39
TCGA-FW-A3TU-06	-1421.32	527.43	-893.89
TCGA-FW-A3TV-06	-431.54	166.95	-264.6
TCGA-FW-A5DX-01	-1046.01	-832.68	-1878.69
TCGA-FW-A5DY-06	-202.93	2207.77	2004.84
TCGA-GF-A2C7-01	-778.58	-1042.13	-1820.72
TCGA-GF-A3OT-06	285.97	688.44	974.42
TCGA-GF-A4EO-06	90.69	2708.81	2799.49
TCGA-GF-A6C8-06	-539.21	457.55	-81.66
TCGA-GF-A6C9-06	313.29	2331.02	2644.31
TCGA-GF-A769-01	-1140.69	-655.23	-1795.93
TCGA-GN-A262-06	-1597.24	-1331.65	-2928.88
TCGA-GN-A263-01	74.45	299.72	374.17
TCGA-GN-A264-06	27.66	-280.79	-253.13
TCGA-GN-A265-06	1314.31	2159.07	3473.37
TCGA-GN-A266-06	1011.76	1705.76	2717.52
TCGA-GN-A267-06	-510.4	380.58	-129.82
TCGA-GN-A268-06	-1307.38	-881.82	-2189.21
TCGA-GN-A26A-06	211.1	1258.71	1469.8
TCGA-GN-A26C-01	273.93	2098.99	2372.93
TCGA-GN-A26D-06	-1125.48	-279.72	-1405.2
TCGA-GN-A4U3-06	-1252.83	-523.83	-1776.66
TCGA-GN-A4U4-06	-1363.25	-552.02	-1915.27
TCGA-GN-A4U5-01	-336.53	1378.43	1041.9
TCGA-GN-A4U7-06	-1466.07	-944.69	-2410.76
TCGA-GN-A4U8-06	-659.94	1589.79	929.84
TCGA-GN-A4U9-06	-728.91	-457.63	-1186.54
TCGA-GN-A8LK-06	-1804.83	-1188.48	-2993.31
TCGA-GN-A8LL-06	-1005	-477.66	-1482.67
TCGA-GN-A8LN-01	-685.78	-88.95	-774.73
TCGA-GN-A9SD-06	81.87	1895.11	1976.98
TCGA-HR-A2OG-06	885.84	966.5	1852.35
TCGA-HR-A2OH-06	120.71	2890.84	3011.54
TCGA-HR-A5NC-01	-336.17	-363.27	-699.44
TCGA-IH-A3EA-01	-1250.73	129.38	-1121.36
TCGA-LH-A9QB-06	-617.18	-643.37	-1260.55
TCGA-OD-A75X-06	-1009.05	-365.4	-1374.45
TCGA-QB-A6FS-06	-70.88	1595.72	1524.83
TCGA-QB-AA9O-06	-884.41	1041.26	156.85
TCGA-RP-A690-06	-1208.1	-496.63	-1704.74
TCGA-RP-A693-06	-111.96	1021.12	909.16
TCGA-RP-A694-06	-586.77	223.66	-363.11
TCGA-RP-A695-06	-1012.35	-32.43	-1044.78
TCGA-RP-A6K9-06	-69.91	748.9	679
TCGA-W3-A824-06	-829.15	1110.23	281.07
TCGA-W3-A825-06	98.23	934.35	1032.58
TCGA-W3-A828-06	1210.92	207.93	1418.86
TCGA-W3-AA1O-06	-797.82	-578.65	-1376.47
TCGA-W3-AA1Q-06	-650.82	518.59	-132.23
TCGA-W3-AA1R-06	-1567.37	-5.12	-1572.49
TCGA-W3-AA1V-06	-174.15	826.14	651.99
TCGA-W3-AA1W-06	-221	2950.68	2729.68
TCGA-W3-AA21-06	-1412.96	-405.39	-1818.35
TCGA-WE-A8JZ-06	-811.82	-564.42	-1376.24
TCGA-WE-A8K1-06	-426.61	1306.55	879.94
TCGA-WE-A8K4-01	-972.13	1258.15	286.02
TCGA-WE-A8K5-06	-1.61	258.52	256.91
TCGA-WE-A8K6-06	-776.63	-314.01	-1090.65
TCGA-WE-A8ZM-06	-331.39	-1094.1	-1425.49
TCGA-WE-A8ZN-06	474.7	1412.24	1886.94
TCGA-WE-A8ZO-06	-567.29	863.96	296.67
TCGA-WE-A8ZQ-06	-710.6	-1201.63	-1912.23
TCGA-WE-A8ZR-06	-1214.21	-134.9	-1349.1
TCGA-WE-A8ZT-06	-1218.9	-578.31	-1797.21
TCGA-WE-A8ZX-06	-561.83	1095.15	533.32
TCGA-WE-A8ZY-06	-609.4	-147.12	-756.51
TCGA-WE-AA9Y-06	807.73	453.14	1260.87
TCGA-WE-AAA0-06	-1061.83	461.51	-600.32
TCGA-WE-AAA3-06	440.19	852.7	1292.89
TCGA-WE-AAA4-06	524.04	2648.99	3173.03
TCGA-XV-A9VZ-01	-552.81	-1164.03	-1716.83
TCGA-XV-A9W2-01	-1181.18	-419.89	-1601.07
TCGA-XV-A9W5-01	-435.48	-175.28	-610.76
TCGA-XV-AAZV-01	21.11	1504.93	1526.04
TCGA-XV-AAZW-01	-706.13	-765.13	-1471.27
TCGA-XV-AAZY-01	-240.75	966.73	725.98
TCGA-XV-AB01-01	74.8	653.04	727.84
TCGA-YD-A89C-06	-993.38	-1169.17	-2162.55
TCGA-YD-A9TA-06	-75.9	601.04	525.13
TCGA-YD-A9TB-06	303.4	344.1	647.49
TCGA-YG-AA3N-01	-567.63	1557.99	990.37
TCGA-YG-AA3O-06	-577.36	-72.87	-650.23
TCGA-YG-AA3P-06	-1357.99	-862.22	-2220.21
TCGA-Z2-A8RT-06	-464.32	965.05	500.73
TCGA-Z2-AA3S-06	-971.89	-180.05	-1151.93
TCGA-Z2-AA3V-06	69.41	2201.91	2271.32

## Sheet: ImmuneGenes
	ImmuneGenes
1	AZGP1
2	B2M
3	CALR
4	CANX
5	CD1A
6	CD1B
7	CD1C
8	CD1D
9	CD1E
10	CD4
11	CD8A
12	CD8B
13	CD74
14	CREB1
15	CTSB
16	CTSE
17	CTSL1
18	CTSS
19	FCER1G
20	FCGRT
21	PDIA3
22	HFE
23	HLA-A
24	HLA-B
25	HLA-C
26	HLA-DMA
27	HLA-DMB
28	HLA-DOA
29	HLA-DOB
30	HLA-DPA1
31	HLA-DPB1
32	HLA-DQA1
33	HLA-DQA2
34	HLA-DQB1
35	HLA-DRA
36	HLA-DRB1
37	HLA-DRB3
38	HLA-DRB4
39	HLA-DRB5
40	HLA-E
41	HLA-F
42	HLA-G
43	HLA-H
44	MR1
45	HSPA1A
46	HSPA1B
47	HSPA1L
48	HSPA2
49	HSPA4
50	HSPA5
51	HSPA6
52	HSPA8
53	HSP90AA1
54	HSP90AB1
55	ICAM1
56	IFNA1
57	IFNA2
58	IFNA4
59	IFNA5
60	IFNA6
61	IFNA7
62	IFNA8
63	IFNA10
64	IFNA13
65	IFNA14
66	IFNA16
67	IFNA17
68	IFNA21
69	IFNG
70	KIR2DL1
71	KIR2DL2
72	KIR2DL3
73	KIR2DL4
74	KIR2DS1
75	KIR2DS3
76	KIR2DS4
77	KIR2DS5
78	KIR3DL1
79	KIR3DL2
80	KLRC1
81	KLRC2
82	KLRC3
83	KLRD1
84	LTA
85	CIITA
86	MICA
87	MICB
88	NFYA
89	NFYB
90	NFYC
91	LGMN
92	PSMB8
93	PSMC1
94	PSMC2
95	PSMC3
96	PSMC4
97	PSMC5
98	PSMC6
99	PSMD1
100	PSMD2
101	PSMD3
102	PSMD4
103	PSMD5
104	PSMD7
105	PSMD8
106	PSMD10
107	PSMD11
108	PSMD13
109	PSME1
110	PSME2
111	RELB
112	RFX5
113	RFXAP
114	SLC10A2
115	TAP1
116	TAP2
117	TAPBP
118	THBS1
119	SHFM1
120	KLRC4
121	AP3B1
122	RFXANK
123	PSMD6
124	PSME3
125	PSMD14
126	CLEC4M
127	IFI30
128	PROCR
129	ADRM1
130	KIAA0368
131	TRPC4AP
132	CD209
133	UBXN1
134	ERAP1
135	TAPBPL
136	KIR2DL5A
137	ERAP2
138	ULBP3
139	ULBP2
140	ULBP1
141	KIR3DL3
142	RAET1E
143	RAET1L
144	UBR1
145	RAET1G
146	PDIA2
147	HAMP
148	PI3
149	CAMP
150	DEFB4
151	PPBP
152	REG3G
153	CXCL14
154	CXCL16
155	SLPI
156	IL8
157	CXCL10
158	CXCL9
159	CXCL5
160	CXCL11
161	CXCL6
162	CXCL1
163	CXCL12
164	CXCL13
165	CXCL2
166	PF4
167	XCL1
168	CXCL3
169	DEFB103A
170	CCL13
171	CCL1
172	DEFB1
173	CCL8
174	ELANE
175	DEFB103B
176	DEFA3
177	DEFA1
178	TMSB10
179	DEFA6
180	DEFA5
181	DEFA4
182	LCN2
183	LCN1
184	COLEC10
185	BPI
186	S100A9
187	S100A8
188	DCD
189	LCN6
190	S100A12
191	HTN3
192	LCN8
193	LOC728358
194	CCR10
195	CELA1
196	DEFB106A
197	PENK
198	BPIL2
199	MMP12
200	BPIL3
201	LEAP2
202	SFTPD
203	LCN9
204	BPIL1
205	PTGDS
206	TMSB4X
207	PGLYRP1
208	ZC3HAV1
209	TMSB15A
210	S100B
211	S100A13
212	S100A6
213	DEFB119
214	DEFB107A
215	DEFB105A
216	SERPIND1
217	DEFB129
218	DEFB127
219	S100P
220	S100A7
221	DEFB104A
222	DEFB126
223	DEFB106B
224	DEFB104B
225	DEFB107B
226	PGLYRP3
227	PGLYRP2
228	S100A10
229	S100A2
230	DEFB125
231	DEFB123
232	DEFB105B
233	DEFB132
234	C20orf185
235	LCN12
236	PGLYRP4
237	S100A11
238	S100A5
239	S100A3
240	S100A1
241	DEFB128
242	DEFB108B
243	HTN1
244	LMBR1L
245	S100A7A
246	DEFB118
247	COLEC12
248	TMSB4Y
249	DEFB131
250	DEFB134
251	DEFB130
252	DEFB124
253	DEFB121
254	DEFB116
255	DEFB115
256	DEFB114
257	DEFB113
258	DEFB112
259	DEFB110
260	TMSB15B
261	DEFB133
262	S100Z
263	MAVS
264	TMSL3
265	S100A14
266	LCN10
267	S100A16
268	DEFB137
269	DEFB136
270	DEFB117
271	DEFB111
272	ZC3HAV1L
273	S100A7L2
274	LOC731414
275	LOC730963
276	COLEC2
277	DEFB4P
278	C20orf186
279	IFNAR1
280	AZU1
281	LOC729523
282	LOC100130154
283	LOC100134379
284	LOC100134289
285	LOC100129216
286	DEFA1A3
287	LOC100131433
288	LCN1L1
289	S100G
290	LOC648637
291	LOC100130969
292	LOC100133267
293	LOC100133128
294	LOC100128174
295	TCHHL1
296	TINAGL1
297	IFNGR1
298	SLC22A17
299	WFIKKN1
300	WFDC2
301	IL6
302	UMODL1
303	TGFB1
304	PF4V1
305	MMP9
306	KAL1
307	TLR4
308	SPAG11B
309	A2M
310	NFKB1
311	APOBEC3G
312	FABP6
313	NOD2
314	MBL2
315	SFTPA1B
316	RBP1
317	TLR2
318	SLC40A1
319	PLAU
320	IL1B
321	PAEP
322	HFE2
323	MUC5AC
324	OBP2A
325	PLTP
326	MX1
327	DDX58
328	IL29
329	IRF3
330	SFTPA2
331	SFTPA2B
332	LPA
333	LBP
334	RBP4
335	SFTPA1
336	NOX4
337	LTF
338	IFNB1
339	RBP5
340	FABP7
341	FABP5
342	FABP3
343	FABP2
344	FABP4
345	R3HDML
346	C20orf71
347	C20orf114
348	OASL
349	CRABP2
350	CRABP1
351	RBP7
352	DUOX1
353	OBP2B
354	RBP2
355	LCN15
356	CETP
357	FABP12
358	FABP9
359	PLUNC
360	LCNL1
361	C8G
362	SPAG11A
363	PI15
364	NOX1
365	PMP2
366	APOD
367	ORM2
368	ORM1
369	TNF
370	CTSG
371	PRTN3
372	MAPK1
373	PML
374	AEN
375	CYBB
376	C20orf70
377	ISG20
378	BCL3
379	ISG20L2
380	NOX5
381	NOX3
382	DUOX2
383	TLR3
384	TFRC
385	IFIH1
386	LRP1
387	TRIM5
388	IDO1
389	GDF15
390	NEDD4
391	ADIPOQ
392	STAT3
393	STAT1
394	IL28A
395	SOCS3
396	SEMG1
397	TNFSF10
398	CCL20
399	SOCS1
400	RNASEL
401	IRF1
402	IL15
403	APOBEC3F
404	RARRES3
405	CHIT1
406	CD40
407	TLR7
408	PPIA
409	ZYX
410	NLRX1
411	PGC
412	VEGFA
413	IKBKE
414	ISG15
415	DHX58
416	TNFAIP3
417	TFR2
418	FCN2
419	MUC4
420	F2R
421	ELN
422	IL27
423	MAPT
424	LYZ
425	CCL5
426	LEP
427	CYLD
428	KLKB1
429	CST4
430	CSRP1
431	MAPK14
432	JUN
433	ITGAV
434	IRF5
435	CCR6
436	IL12B
437	TLR8
438	GNLY
439	CD81
440	EIF2AK2
441	APOM
442	CACYBP
443	NOD1
444	MAPK8
445	MAPK3
446	BST2
447	BPHL
448	PLA2G2A
449	GRN
450	NEWENTRY
451	PDGFRA
452	GNAI1
453	WNT5A
454	FURIN
455	ADAR
456	TYK2
457	NOS2
458	TRAF3
459	TPT1
460	TPM2
461	NEO1
462	AHNAK
463	TLR1
464	TK2
465	PRDX2
466	MX2
467	FGF2
468	FGA
469	TCF7L2
470	F2RL1
471	DAK
472	MSR1
473	NFKBIZ
474	LMBR1
475	SPINLW1
476	SRC
477	MPO
478	ELAVL1
479	ROBO3
480	SP1
481	SOD1
482	PDF
483	DLL4
484	ECD
485	SLC11A1
486	DMBT1
487	TMEM173
488	SKIV2L
489	SEMG2
490	DES
491	DCK
492	DAXX
493	TNFRSF10A
494	TNFRSF10B
495	EED
496	CCL4
497	LIMS1
498	LALBA
499	APOBEC3H
500	TMPRSS6
501	SPINK5
502	MARCO
503	BECN1
504	TNFSF11
505	KNG1
506	CSK
507	KLRK1
508	KCNH2
509	JUND
510	JAK1
511	CLDN4
512	CCL28
513	RNASE3
514	RN7SL1
515	IRF7
516	IREB2
517	ILK
518	IL18
519	IL17A
520	LTB4R
521	APOBEC3A
522	MASP2
523	TRIM27
524	RELA
525	IL7R
526	IL1A
527	PTX3
528	IFNAR2
529	IFN1@
530	SYTL1
531	APOBEC3C
532	DDX17
533	PTGS2
534	HTR1A
535	2021-09-07
536	CD40LG
537	CD14
538	MASP1
539	PROC
540	MAP2K2
541	MAP2K1
542	HRG
543	NDRG1
544	IRF9
545	TRIM22
546	LANCL1
547	PPP4C
548	HMOX1
549	HMGB1
550	RNASE7
551	ABCC4
552	HGF
553	HDAC1
554	IL28RA
555	PLSCR1
556	BACH2
557	TANK
558	PIK3CG
559	ARRB1
560	RSAD2
561	STAB2
562	TBK1
563	PDYN
564	PDGFRB
565	PDCD1
566	PCSK2
567	PCSK1
568	ARG2
569	AQP9
570	FASLG
571	APOH
572	BIRC5
573	ANXA6
574	IL22
575	VTN
576	VIM
577	VCAM1
578	PRDX1
579	GFAP
580	GBP2
581	ALB
582	SLC29A3
583	OAS1
584	AGER
585	UNC93B1
586	TNFSF4
587	NOS1
588	ACTG1
589	ACTA1
590	ACO1
591	SERPINA3
592	IL8RA
593	CCL15
594	CCL14
595	CCL16
596	CCL19
597	CCL18
598	CCL17
599	CCL26
600	CCL22
601	CCR3
602	CCL4L2
603	CCBP2
604	CCR7
605	CCL27
606	CCR8
607	CCRL1
608	CCL2
609	CCL21
610	CCL7
611	CCL3
612	CCL11
613	CCR5
614	CCL23
615	CCL25
616	CCL3L3
617	CCL4L1
618	CCL3L1
619	CCR1
620	CCL24
621	XCL2
622	CXCR4
623	CXCR6
624	CCR4
625	FAM19A5
626	FAM19A3
627	FAM19A4
628	FAM19A1
629	FAM19A2
630	CCL14-CCL15
631	PTK2B
632	IL4
633	CDH1
634	LTBP1
635	IL13
636	IL10
637	IL2
638	PPARG
639	FGR
640	MIF
641	CRP
642	JAK2
643	PTK2
644	PTGDR
645	CD86
646	HCK
647	VDR
648	OLR1
649	ADRBK1
650	TXK
651	RNASE2
652	CD79A
653	CD79B
654	LYN
655	SYK
656	BTK
657	BLNK
658	VAV3
659	VAV1
660	VAV2
661	RAC1
662	RAC2
663	RAC3
664	PPP3CA
665	PPP3CB
666	PPP3CC
667	CHP
668	PPP3R1
669	PPP3R2
670	CHP2
671	NFAT5
672	NFATC1
673	NFATC2
674	NFATC3
675	NFATC4
676	HRAS
677	KRAS
678	NRAS
679	FOS
680	CARD11
681	BCL10
682	MALT1
683	CHUK
684	IKBKB
685	IKBKG
686	NFKBIA
687	NFKBIB
688	NFKBIE
689	CD19
690	CR2
691	PIK3R5
692	PIK3R1
693	PIK3R2
694	PIK3R3
695	PIK3CA
696	PIK3CB
697	PIK3CD
698	AKT3
699	AKT1
700	AKT2
701	GSK3B
702	INPP5D
703	CD22
704	CD72
705	PTPN6
706	LILRB3
707	FCGR2B
708	RASGRP3
709	PLCG2
710	PRKCB
711	IFITM1
712	IGH@
713	IGHA1
714	IGHA2
715	IGHD
716	IGHD@
717	IGHD1-1
718	IGHD1-14
719	IGHD1-20
720	IGHD1-26
721	IGHD1-7
722	IGHD2-15
723	IGHD2-2
724	IGHD2-21
725	IGHD2-8
726	IGHD3-10
727	IGHD3-16
728	IGHD3-22
729	IGHD3-3
730	IGHD3-9
731	IGHD4-11
732	IGHD4-17
733	IGHD4-23
734	IGHD4-4
735	IGHD5-12
736	IGHD5-18
737	IGHD5-24
738	IGHD5-5
739	IGHD6-13
740	IGHD6-19
741	IGHD6-25
742	IGHD6-6
743	IGHD7-27
744	IGHE
745	IGHG1
746	IGHG2
747	IGHG3
748	IGHG4
749	IGHJ@
750	IGHJ1
751	IGHJ2
752	IGHJ3
753	IGHJ4
754	IGHJ5
755	IGHJ6
756	IGHM
757	IGHV@
758	IGHV1-18
759	IGHV1-2
760	IGHV1-24
761	IGHV1-3
762	IGHV1-45
763	IGHV1-46
764	IGHV1-58
765	IGHV1-69
766	IGHV1-8
767	IGHV1-C
768	IGHV1-F
769	IGHV2-26
770	IGHV2-5
771	IGHV2-70
772	IGHV3-11
773	IGHV3-13
774	IGHV3-15
775	IGHV3-16
776	IGHV3-20
777	IGHV3-21
778	IGHV3-23
779	IGHV3-30
780	IGHV3-30-3
781	IGHV3-30-5
782	IGHV3-33
783	IGHV3-35
784	IGHV3-38
785	IGHV3-43
786	IGHV3-48
787	IGHV3-49
788	IGHV3-53
789	IGHV3-64
790	IGHV3-66
791	IGHV3-7
792	IGHV3-72
793	IGHV3-73
794	IGHV3-74
795	IGHV3-9
796	IGHV3-D
797	IGHV3-H
798	IGHV4-28
799	IGHV4-30-1
800	IGHV4-30-2
801	IGHV4-30-4
802	IGHV4-31
803	IGHV4-34
804	IGHV4-39
805	IGHV4-4
806	IGHV4-59
807	IGHV4-61
808	IGHV4-B
809	IGHV5-51
810	IGHV5-A
811	IGHV6-1
812	IGHV7-4-1
813	IGHV7-81
814	IGK@
815	IGKC
816	IGKDEL
817	IGKJ@
818	IGKJ1
819	IGKJ2
820	IGKJ3
821	IGKJ4
822	IGKJ5
823	IGKV@
824	IGKV1-12
825	IGKV1-13
826	IGKV1-16
827	IGKV1-17
828	IGKV1-27
829	IGKV1-33
830	IGKV1-37
831	IGKV1-39
832	IGKV1-5
833	IGKV1-6
834	IGKV1-8
835	IGKV1-9
836	IGKV1D-12
837	IGKV1D-13
838	IGKV1D-16
839	IGKV1D-17
840	IGKV1D-33
841	IGKV1D-37
842	IGKV1D-39
843	IGKV1D-42
844	IGKV1D-43
845	IGKV1D-8
846	IGKV2-24
847	IGKV2-28
848	IGKV2-30
849	IGKV2-40
850	IGKV2D-24
851	IGKV2D-28
852	IGKV2D-29
853	IGKV2D-30
854	IGKV2D-40
855	IGKV3-11
856	IGKV3-15
857	IGKV3-20
858	IGKV3-7
859	IGKV3D-11
860	IGKV3D-15
861	IGKV3D-20
862	IGKV3D-7
863	IGKV4-1
864	IGKV5-2
865	IGKV6-21
866	IGKV6D-21
867	IGKV6D-41
868	IGL@
869	IGLC@
870	IGLC1
871	IGLC2
872	IGLC3
873	IGLC6
874	IGLC7
875	IGLJ@
876	IGLJ1
877	IGLJ2
878	IGLJ3
879	IGLJ4
880	IGLJ5
881	IGLJ6
882	IGLJ7
883	IGLV@
884	IGLV1-36
885	IGLV1-40
886	IGLV1-44
887	IGLV1-47
888	IGLV1-50
889	IGLV1-51
890	IGLV10-54
891	IGLV11-55
892	IGLV2-11
893	IGLV2-14
894	IGLV2-18
895	IGLV2-23
896	IGLV2-33
897	IGLV2-8
898	IGLV3-1
899	IGLV3-10
900	IGLV3-12
901	IGLV3-16
902	IGLV3-19
903	IGLV3-21
904	IGLV3-22
905	IGLV3-25
906	IGLV3-27
907	IGLV3-32
908	IGLV3-9
909	IGLV4-3
910	IGLV4-60
911	IGLV4-69
912	IGLV5-37
913	IGLV5-39
914	IGLV5-45
915	IGLV5-48
916	IGLV5-52
917	IGLV6-57
918	IGLV7-43
919	IGLV7-46
920	IGLV8-61
921	IGLV9-49
922	C3
923	C5
924	CCL3L2
925	CKLF
926	CMA1
927	CX3CL1
928	CXCL17
929	CYR61
930	EDN1
931	EDN2
932	EDN3
933	FGF10
934	LECT2
935	PPBPL1
936	PROK2
937	SAA1
938	SAA2
939	SBDS
940	SEMA3A
941	SEMA3B
942	SEMA3C
943	SEMA3D
944	SEMA3E
945	SEMA3F
946	SEMA3G
947	SEMA4A
948	SEMA4B
949	SEMA4C
950	SEMA4D
951	SEMA4F
952	SEMA4G
953	SEMA5A
954	SEMA5B
955	SEMA6A
956	SEMA6B
957	SEMA6C
958	SEMA6D
959	SEMA7A
960	SLIT1
961	SLIT2
962	TNC
963	TYMP
964	C5AR1
965	CCR9
966	CCRL2
967	CMKLR1
968	CX3CR1
969	CXCR3
970	CXCR5
971	CXCR7
972	CYSLTR1
973	CYSLTR2
974	DARC
975	EDNRA
976	EDNRB
977	FPR1
978	FPR2
979	GPR17
980	GPR32
981	GPR33
982	GPR44
983	GPR77
984	IL8RB
985	LTB4R2
986	PLAUR
987	PLXNA1
988	PLXNA2
989	PLXNA3
990	PLXNA4
991	PLXNB1
992	PLXNB2
993	PLXNB3
994	PLXNC1
995	PLXND1
996	PTAFR
997	ROBO1
998	ROBO2
999	RXFP3
1000	XCR1
1001	ADM
1002	ADM2
1003	AGRP
1004	AGT
1005	AMBN
1006	AMELX
1007	AMH
1008	ANGPTL5
1009	ANGPTL7
1010	APLN
1011	AREG
1012	ARMET
1013	ARMETL1
1014	ARTN
1015	AVP
1016	BDNF
1017	BMP1
1018	BMP10
1019	BMP15
1020	BMP2
1021	BMP3
1022	BMP4
1023	BMP5
1024	BMP6
1025	BMP7
1026	BMP8A
1027	BMP8B
1028	BTC
1029	C19orf10
1030	CALCA
1031	CALCB
1032	CAT
1033	CCK
1034	CD320
1035	CD70
1036	CECR1
1037	CER1
1038	CGA
1039	CGB
1040	CGB1
1041	CGB2
1042	CGB5
1043	CGB7
1044	CGB8
1045	CHGA
1046	CHGB
1047	CLCF1
1048	CLEC11A
1049	CMTM1
1050	CMTM2
1051	CMTM3
1052	CMTM4
1053	CMTM5
1054	CMTM6
1055	CMTM7
1056	CMTM8
1057	CNTF
1058	CORT
1059	CRH
1060	CSF1
1061	CSF2
1062	CSF3
1063	CSH1
1064	CSH2
1065	CSHL1
1066	CSPG5
1067	CTF1
1068	CTGF
1069	DKK1
1070	EBI3
1071	EGF
1072	EPGN
1073	EPO
1074	EREG
1075	ESM1
1076	FAM3B
1077	FAM3C
1078	FAM3D
1079	FGF1
1080	FGF11
1081	FGF12
1082	FGF13
1083	FGF14
1084	FGF16
1085	FGF17
1086	FGF18
1087	FGF19
1088	FGF20
1089	FGF21
1090	FGF22
1091	FGF23
1092	FGF3
1093	FGF4
1094	FGF5
1095	FGF6
1096	FGF7
1097	FGF8
1098	FGF9
1099	FIGF
1100	FIGNL2
1101	FLT3LG
1102	FSHB
1103	GAL
1104	GALP
1105	GAST
1106	GCG
1107	GDF1
1108	GDF10
1109	GDF11
1110	GDF2
1111	GDF3
1112	GDF5
1113	GDF6
1114	GDF7
1115	GDF9
1116	GDNF
1117	GH1
1118	GH2
1119	GHRH
1120	GHRL
1121	GIP
1122	GKN1
1123	GMFB
1124	GMFG
1125	GNRH1
1126	GNRH2
1127	GPHA2
1128	GPHB5
1129	GPI
1130	GREM1
1131	GREM2
1132	GRP
1133	GUCA2A
1134	HBEGF
1135	HDGF
1136	HDGFRP3
1137	IAPP
1138	IFNE
1139	IFNK
1140	IFNW1
1141	IGF1
1142	IGF2
1143	IL11
1144	IL12A
1145	IL16
1146	IL17B
1147	IL17C
1148	IL17D
1149	IL17F
1150	IL19
1151	IL1F10
1152	IL1F5
1153	IL1F6
1154	IL1F7
1155	IL1F8
1156	IL1F9
1157	IL1RN
1158	IL20
1159	IL21
1160	IL23A
1161	IL24
1162	IL25
1163	IL26
1164	IL28B
1165	IL3
1166	IL31
1167	IL32
1168	IL33
1169	IL34
1170	IL5
1171	IL6ST
1172	IL7
1173	IL9
1174	INHA
1175	INHBA
1176	INHBB
1177	INHBC
1178	INHBE
1179	INS
1180	INS-IGF2
1181	INSL3
1182	INSL4
1183	INSL5
1184	INSL6
1185	JAG1
1186	JAG2
1187	KGFLP1
1188	KGFLP2
1189	KITLG
1190	KL
1191	LACRT
1192	LEFTY1
1193	LEFTY2
1194	LHB
1195	LIF
1196	LRSAM1
1197	LTB
1198	LTBP2
1199	LTBP3
1200	LTBP4
1201	MDK
1202	MIA
1203	MLN
1204	MSTN
1205	NAMPT
1206	NDP
1207	NENF
1208	NGF
1209	NMB
1210	NODAL
1211	NOV
1212	NPFF
1213	NPPA
1214	NPPB
1215	NPPC
1216	NPY
1217	NRG1
1218	NRG2
1219	NRG3
1220	NRG4
1221	NRTN
1222	NTF3
1223	NTF4
1224	NTS
1225	NUDT6
1226	OGN
1227	OSGIN1
1228	OSM
1229	OSTN
1230	OXT
1231	P11
1232	PDGFA
1233	PDGFB
1234	PDGFC
1235	PDGFD
1236	PDGFRL
1237	PGF
1238	PMCH
1239	PNOC
1240	POMC
1241	PPBPL2
1242	PPY
1243	PRL
1244	PRLH
1245	PROK1
1246	PSPN
1247	PTH
1248	PTH2
1249	PTHLH
1250	PTN
1251	PYY
1252	QRFP
1253	RABEP1
1254	RABEP2
1255	REG1A
1256	RETN
1257	RETNLB
1258	RLN1
1259	RLN2
1260	RLN3
1261	SCG2
1262	SCGB3A1
1263	SCT
1264	SCYE1
1265	SECTM1
1266	SLURP1
1267	SPP1
1268	SST
1269	STC1
1270	STC2
1271	TAC1
1272	TDGF1
1273	TDGF3
1274	TG
1275	TGFA
1276	TGFB2
1277	TGFB3
1278	THPO
1279	TNFRSF11B
1280	TNFSF12
1281	TNFSF13
1282	TNFSF13B
1283	TNFSF14
1284	TNFSF15
1285	TNFSF18
1286	TNFSF8
1287	TNFSF9
1288	TOR2A
1289	TRH
1290	TSHB
1291	TSLP
1292	TXLNA
1293	UCN
1294	UCN2
1295	UCN3
1296	UTS2
1297	UTS2D
1298	VEGFB
1299	VEGFC
1300	VGF
1301	VIP
1302	ACVR1B
1303	ACVR1C
1304	ACVR2A
1305	ACVR2B
1306	ACVRL1
1307	ADCYAP1R1
1308	ADIPOR1
1309	ADIPOR2
1310	ADRB1
1311	ADRB2
1312	AGTR1
1313	AGTR2
1314	AMHR2
1315	ANGPT1
1316	ANGPT4
1317	ANGPTL1
1318	ANGPTL2
1319	ANGPTL3
1320	ANGPTL4
1321	ANGPTL6
1322	APLNR
1323	AR
1324	AVPR1A
1325	AVPR1B
1326	AVPR2
1327	BMPR1A
1328	BMPR1B
1329	BMPR2
1330	BRD8
1331	C3AR1
1332	CALCR
1333	CALCRL
1334	CNTFR
1335	CRHR1
1336	CRHR2
1337	CRIM1
1338	CRLF1
1339	CRLF2
1340	CRLF3
1341	CSF1R
1342	CSF2RA
1343	CSF2RB
1344	CSF3R
1345	EGFR
1346	ENG
1347	EPOR
1348	ESR1
1349	ESR2
1350	ESRRA
1351	ESRRB
1352	ESRRG
1353	FGFR1
1354	FGFR2
1355	FGFR3
1356	FGFR4
1357	FGFRL1
1358	FLT1
1359	FLT3
1360	FLT4
1361	FSHR
1362	GALR2
1363	GALR3
1364	GCGR
1365	GHR
1366	GHRHR
1367	GHSR
1368	GIPR
1369	GLP1R
1370	GLP2R
1371	GNRHR
1372	GPER
1373	HNF4A
1374	HNF4G
1375	HTR3A
1376	HTR3B
1377	HTR3C
1378	HTR3D
1379	HTR3E
1380	IFNGR2
1381	IGF1R
1382	IGF2R
1383	IL10RA
1384	IL10RB
1385	IL11RA
1386	IL11RB
1387	IL12RB1
1388	IL12RB2
1389	IL13RA1
1390	IL13RA2
1391	IL15RA
1392	IL15RB
1393	IL17RA
1394	IL17RB
1395	IL17RC
1396	IL17RD
1397	IL17RE
1398	IL18R1
1399	IL18RAP
1400	IL1R1
1401	IL1R2
1402	IL1RAP
1403	IL1RL1
1404	IL1RL2
1405	IL20RA
1406	IL20RB
1407	IL21R
1408	IL22RA1
1409	IL22RA2
1410	IL23R
1411	IL27RA
1412	IL2RA
1413	IL2RB
1414	IL2RG
1415	IL31RA
1416	IL3RA
1417	IL4R
1418	IL5RA
1419	IL6R
1420	IL9R
1421	INSR
1422	KDR
1423	LEPR
1424	LGR4
1425	LGR5
1426	LGR6
1427	LHCGR
1428	LIFR
1429	LTBR
1430	MC1R
1431	MC2R
1432	MC3R
1433	MC4R
1434	MCHR1
1435	MCHR2
1436	MET
1437	MLNR
1438	MPL
1439	MTNR1A
1440	MTNR1B
1441	NGFR
1442	NMBR
1443	NPR1
1444	NPR3
1445	NR0B1
1446	NR0B2
1447	NR1D1
1448	NR1D2
1449	NR1H2
1450	NR1H3
1451	NR1H4
1452	NR1I2
1453	NR1I3
1454	NR2C1
1455	NR2C2
1456	NR2E1
1457	NR2E3
1458	NR2F1
1459	NR2F2
1460	NR2F6
1461	NR3C1
1462	NR3C2
1463	NR4A1
1464	NR4A2
1465	NR4A3
1466	NR5A1
1467	NR5A2
1468	NR6A1
1469	NRP1
1470	NRP2
1471	OGFR
1472	OPRD1
1473	OPRK1
1474	OPRL1
1475	OPRM1
1476	OSMR
1477	OXTR
1478	PGR
1479	PGRMC2
1480	PPARA
1481	PPARD
1482	PRLHR
1483	PRLR
1484	PTGER1
1485	PTGER2
1486	PTGER3
1487	PTGER4
1488	PTGFR
1489	PTH1R
1490	PTH2R
1491	RARA
1492	RARB
1493	RARG
1494	RORA
1495	RORB
1496	RORC
1497	RXFP1
1498	RXFP2
1499	RXRA
1500	RXRB
1501	RXRG
1502	S1PR1
1503	S1PR2
1504	SCTR
1505	SDC1
1506	SDC2
1507	SDC3
1508	SDC4
1509	SORT1
1510	SSTR1
1511	SSTR2
1512	SSTR5
1513	ST2
1514	TACR1
1515	TEK
1516	TGFBR1
1517	TGFBR2
1518	TGFBR3
1519	THRA
1520	THRB
1521	TIE1
1522	TNFRSF10C
1523	TNFRSF10D
1524	TNFRSF11A
1525	TNFRSF12A
1526	TNFRSF13B
1527	TNFRSF13C
1528	TNFRSF14
1529	TNFRSF17
1530	TNFRSF18
1531	TNFRSF19
1532	TNFRSF1A
1533	TNFRSF1B
1534	TNFRSF21
1535	TNFRSF25
1536	TNFRSF4
1537	TNFRSF6B
1538	TNFRSF8
1539	TNFRSF9
1540	TRHR
1541	TSHR
1542	TUBB3
1543	VIPR1
1544	VIPR2
1545	PTPN11
1546	ICAM2
1547	ITGAL
1548	ITGB2
1549	PAK1
1550	NCR2
1551	TYROBP
1552	LCK
1553	FCGR3A
1554	FCGR3B
1555	LOC652578
1556	NCR1
1557	NCR3
1558	CD247
1559	ZAP70
1560	LCP2
1561	LAT
1562	PLCG1
1563	SH3BP2
1564	FYN
1565	SHC2
1566	SHC4
1567	SHC3
1568	SHC1
1569	GRB2
1570	SOS1
1571	SOS2
1572	ARAF
1573	BRAF
1574	RAF1
1575	HCST
1576	CD48
1577	CD244
1578	PRKCA
1579	PRKCG
1580	SH2D1B
1581	SH2D1A
1582	FAS
1583	GZMB
1584	PRF1
1585	CASP3
1586	BID
1587	CD3D
1588	CD3E
1589	CD3G
1590	PTPRC
1591	ITK
1592	TEC
1593	NCK1
1594	NCK2
1595	GRAP2
1596	PAK2
1597	PAK3
1598	PAK4
1599	PAK6
1600	PAK7
1601	RHOA
1602	CDC42
1603	CD28
1604	ICOS
1605	MAP3K8
1606	MAP3K14
1607	CTLA4
1608	CBLC
1609	CBL
1610	CBLB
1611	CDK4
1612	RASGRP1
1613	PDK1
1614	PRKCQ
1615	TRAC
1616	TRAJ1
1617	TRAJ2
1618	TRAJ3
1619	TRAJ4
1620	TRAJ5
1621	TRAJ6
1622	TRAJ7
1623	TRAJ8
1624	TRAJ9
1625	TRAJ10
1626	TRAJ11
1627	TRAJ12
1628	TRAJ13
1629	TRAJ14
1630	TRAJ15
1631	TRAJ16
1632	TRAJ17
1633	TRAJ18
1634	TRAJ19
1635	TRAJ20
1636	TRAJ21
1637	TRAJ22
1638	TRAJ23
1639	TRAJ24
1640	TRAJ25
1641	TRAJ26
1642	TRAJ27
1643	TRAJ28
1644	TRAJ29
1645	TRAJ30
1646	TRAJ31
1647	TRAJ32
1648	TRAJ33
1649	TRAJ34
1650	TRAJ35
1651	TRAJ36
1652	TRAJ37
1653	TRAJ38
1654	TRAJ39
1655	TRAJ40
1656	TRAJ41
1657	TRAJ42
1658	TRAJ43
1659	TRAJ44
1660	TRAJ45
1661	TRAJ46
1662	TRAJ47
1663	TRAJ48
1664	TRAJ49
1665	TRAJ50
1666	TRAJ52
1667	TRAJ53
1668	TRAJ54
1669	TRAJ56
1670	TRAJ57
1671	TRAJ58
1672	TRAJ59
1673	TRAJ61
1674	TRAV1-1
1675	TRAV1-2
1676	TRAV2
1677	TRAV3
1678	TRAV4
1679	TRAV5
1680	TRAV7
1681	TRAV8-1
1682	TRAV8-2
1683	TRAV8-3
1684	TRAV8-4
1685	TRAV8-6
1686	TRAV8-7
1687	TRAV9-1
1688	TRAV9-2
1689	TRAV10
1690	TRAV12-1
1691	TRAV12-2
1692	TRAV12-3
1693	TRAV13-1
1694	TRAV13-2
1695	TRAV14DV4
1696	TRAV16
1697	TRAV17
1698	TRAV18
1699	TRAV19
1700	TRAV20
1701	TRAV21
1702	TRAV22
1703	TRAV23DV6
1704	TRAV24
1705	TRAV25
1706	TRAV26-1
1707	TRAV26-2
1708	TRAV27
1709	TRAV29DV5
1710	TRAV30
1711	TRAV34
1712	TRAV35
1713	TRAV36DV7
1714	TRAV38-1
1715	TRAV38-2DV8
1716	TRAV39
1717	TRAV40
1718	TRAV41
1719	TRBC1
1720	TRBC2
1721	TRBD1
1722	TRBD2
1723	TRBJ1-1
1724	TRBJ1-2
1725	TRBJ1-3
1726	TRBJ1-4
1727	TRBJ1-5
1728	TRBJ1-6
1729	TRBJ2-1
1730	TRBJ2-2
1731	TRBJ2-3
1732	TRBJ2-4
1733	TRBJ2-5
1734	TRBJ2-6
1735	TRBJ2-7
1736	TRBV2
1737	TRBV3-1
1738	TRBV4-1
1739	TRBV4-2
1740	TRBV4-3
1741	TRBV5-1
1742	TRBV5-4
1743	TRBV5-5
1744	TRBV5-6
1745	TRBV5-7
1746	TRBV5-8
1747	TRBV6-1
1748	TRBV6-2
1749	TRBV6-3
1750	TRBV6-4
1751	TRBV6-5
1752	TRBV6-6
1753	TRBV6-7
1754	TRBV6-8
1755	TRBV6-9
1756	TRBV7-2
1757	TRBV7-3
1758	TRBV7-4
1759	TRBV7-6
1760	TRBV7-7
1761	TRBV7-8
1762	TRBV7-9
1763	TRBV9
1764	TRBV10-1
1765	TRBV10-2
1766	TRBV10-3
1767	TRBV11-1
1768	TRBV11-2
1769	TRBV11-3
1770	TRBV12-3
1771	TRBV12-4
1772	TRBV12-5
1773	TRBV13
1774	TRBV14
1775	TRBV15
1776	TRBV16
1777	TRBV17
1778	TRBV18
1779	TRBV19
1780	TRBV20-1
1781	TRBV24-1
1782	TRBV25-1
1783	TRBV27
1784	TRBV28
1785	TRBV29-1
1786	TRBV30
1787	TRDC
1788	TRDD1
1789	TRDD2
1790	TRDD3
1791	TRDJ1
1792	TRDJ2
1793	TRDJ3
1794	TRDJ4
1795	TRDV1
1796	TRDV2
1797	TRDV3
1798	TRGV9
1799	TRGV8
1800	TRGV5
1801	TRGV4
1802	TRGV3
1803	TRGV2
1804	TRGJP2
1805	TRGJP1
1806	TRGJP
1807	TRGJ2
1808	TRGJ1
1809	TRGC2
1810	TRGC1
1811	TRAV6
1812	PCDH11Y
1813	TBL1Y
1814	USP9Y
1815	NLGN4Y
1816	USP14
1817	THOC1
1818	ADCYAP1
1819	EMILIN2
1820	LAMA1
1821	PTPRM
1822	RALBP1
1823	CXADR
1824	XKR3
1825	CECR2
1826	BCL2L13
1827	NCAM2
1828	JAM2
1829	CIDEA
1830	APP
1831	PSMG2
1832	DGCR6
1833	ADAMTS1
1834	PRODH
1835	ADAMTS5
1836	DGCR2
1837	LTN1
1838	DGCR14
1839	CLTCL1
1840	ROCK1
1841	CLDN5
1842	2021-09-05
1843	CLDN17
1844	TBX1
1845	CLDN8
1846	MIB1
1847	GATA6
1848	COMT
1849	ARVCF
1850	DGCR8
1851	TIAM1
1852	NPC1
1853	LAMA3
1854	MRAP
1855	DGCR6L
1856	HRH4
1857	SYNJ1
1858	SS18
1859	PSMA8
1860	SNAP29
1861	CRKL
1862	AQP4
1863	AIFM3
1864	CDH2
1865	DSC3
1866	DSC2
1867	DSC1
1868	DSG1
1869	DSG4
1870	DSG3
1871	DSG2
1872	SDF2L1
1873	PPIL2
1874	CCNB1IP1
1875	PPM1F
1876	VPREB1
1877	PRAME
1878	PNP
1879	SON
1880	IGLL1
1881	ITSN1
1882	VPREB3
1883	ZNF219
1884	CHD8
1885	DAD1
1886	SLC14A1
1887	RUNX1
1888	ADORA2A
1889	LRP10
1890	ATP5A1
1891	CBR1
1892	PIWIL3
1893	AJUBA
1894	PSMB5
1895	CLDN14
1896	IGLL3P
1897	LRP5L
1898	CDH24
1899	ACIN1
1900	CEBPE
1901	SMAD2
1902	HPS4
1903	BCL2L2
1904	SMAD7
1905	EFS
1906	CHEK2
1907	PSMG1
1908	DHRS2
1909	SMAD4
1910	DCC
1911	AP1B1
1912	RNF31
1913	RAB27B
1914	THOC5
1915	NF2
1916	VSIG7
1917	ONECUT2
1918	IGSF5
1919	DSCAM
1920	NEDD4L
1921	CIDEB
1922	RIPK3
1923	GZMH
1924	CPLX4
1925	C2CD2
1926	CCBE1
1927	PMAIP1
1928	NDN
1929	CDH20
1930	PRKD1
1931	ABCG1
1932	G2E3
1933	SCFD1
1934	UBE3A
1935	PHLPP1
1936	BCL2
1937	UBASH3A
1938	RSPH1
1939	ARHGAP5
1940	EGLN3
1941	SERPINB2
1942	SNX6
1943	PATZ1
1944	PKNOX1
1945	CDH7
1946	CDH19
1947	CRYAA
1948	SIK1
1949	PSMA6
1950	CD226
1951	SOCS6
1952	CSTB
1953	FAN1
1954	NKX2-1
1955	SLC5A4
1956	CHRNA7
1957	ICOSLG
1958	C22orf28
1959	BPIFC
1960	AIRE
1961	PNN
1962	AVEN
1963	TOM1
1964	TSPEAR
1965	EMC4
1966	CLN8
1967	MB
1968	FKBP3
1969	FANCM
1970	ACTC1
1971	LRR1
1972	ADARB1
1973	APOL2
1974	MYH9
1975	COL18A1
1976	ARF6
1977	ANGPT2
1978	TXN2
1979	MAP4K5
1980	COL6A1
1981	IFT27
1982	ATL1
1983	BMF
1984	COL6A2
1985	BUB1B
1986	CPLX1
1987	PRKAR1B
1988	DEFA7P
1989	DGKQ
1990	DEFB109P1B
1991	DEFB4B
1992	C1QTNF6
1993	SPON2
1994	MICALL2
1995	CTBP1
1996	TMX1
1997	FAM82A2
1998	MAEA
1999	CARD10
[truncated: 3,560 more rows]

## Sheet: CYBERSORT
	B.cell.naive_CIBERSORT	B.cell.memory_CIBERSORT	B.cell.plasma_CIBERSORT	T.cell.CD8._CIBERSORT	T.cell.CD4..naive_CIBERSORT	T.cell.CD4..memory.resting_CIBERSORT	T.cell.CD4..memory.activated_CIBERSORT	T.cell.follicular.helper_CIBERSORT	T.cell.regulatory..Tregs._CIBERSORT	T.cell.gamma.delta_CIBERSORT	NK.cell.resting_CIBERSORT	NK.cell.activated_CIBERSORT	Monocyte_CIBERSORT	Macrophage.M0_CIBERSORT	Macrophage.M1_CIBERSORT	Macrophage.M2_CIBERSORT	Myeloid.dendritic.cell.resting_CIBERSORT	Myeloid.dendritic.cell.activated_CIBERSORT	Mast.cell.activated_CIBERSORT	Mast.cell.resting_CIBERSORT	Eosinophil_CIBERSORT	Neutrophil_CIBERSORT	B.cell.naive_CIBERSORT.ABS	B.cell.memory_CIBERSORT.ABS	B.cell.plasma_CIBERSORT.ABS	T.cell.CD8._CIBERSORT.ABS	T.cell.CD4..naive_CIBERSORT.ABS	T.cell.CD4..memory.resting_CIBERSORT.ABS	T.cell.CD4..memory.activated_CIBERSORT.ABS	T.cell.follicular.helper_CIBERSORT.ABS	T.cell.regulatory..Tregs._CIBERSORT.ABS	T.cell.gamma.delta_CIBERSORT.ABS	NK.cell.resting_CIBERSORT.ABS	NK.cell.activated_CIBERSORT.ABS	Monocyte_CIBERSORT.ABS	Macrophage.M0_CIBERSORT.ABS	Macrophage.M1_CIBERSORT.ABS	Macrophage.M2_CIBERSORT.ABS	Myeloid.dendritic.cell.resting_CIBERSORT.ABS	Myeloid.dendritic.cell.activated_CIBERSORT.ABS	Mast.cell.activated_CIBERSORT.ABS	Mast.cell.resting_CIBERSORT.ABS	Eosinophil_CIBERSORT.ABS	Neutrophil_CIBERSORT.ABS
TCGA-EE-A2MI	0	0.046499	0	0.123437	0	0.0999377	0.00927713	0.0627941	0.0254913	0	0	0.0440513	0.0756979	0	0.120193	0.338471	0.0147028	0	0.0365626	0	0.00288619	0	0	0.0267486	0	0.071007	0	0.0574891	0.00533667	0.0361223	0.0146638	0	0	0.0253405	0.0435452	0	0.0691407	0.194705	0.00845778	0	0.0210326	0	0.00166028	0
TCGA-D3-A2JO	0	0	0.0512371	0.261841	0	0	0.086659	0.0515574	0	0.060603	0	0.0603479	0	0.132759	0.10925	0.172221	0.0135237	0	0	0	0	0	0	0	0.05795	0.296147	0	0	0.0980127	0.0583122	0	0.0685429	0	0.0682545	0	0.150153	0.123563	0.194785	0.0152955	0	0	0	0	0
TCGA-D9-A4Z6	0.02565	0	0.0842462	0.0965246	0	0	0	0.0897942	0	0	0	0.0501459	0.00547413	0.472009	0.0185898	0.101975	0	0	0	0.0555919	0	0	0.00497007	0	0.0163239	0.0187031	0	0	0	0.0173989	0	0	0	0.0097165	0.00106069	0.0914586	0.00360205	0.0197591	0	0	0	0.0107717	0	0
TCGA-EE-A20C	0	0.0236402	0.0209629	0.0244467	0	0	0	0.0419203	0.0967659	0	0.0619129	0	0.0470412	0.367174	0	0.253957	0	0	0.0607195	0	0.00145924	0	0	0.00167518	0.00148546	0.00173232	0	0	0	0.00297053	0.00685696	0	0.00438723	0	0.0033334	0.0260185	0	0.0179957	0	0	0.00430267	0	0.000103403	0
TCGA-EE-A3J5	0	0.0250748	0.011081	0.145805	0	0.149174	0.0137605	0.0871669	0.0293462	0	0	0.0550253	0.0298933	0.087656	0.181958	0.155911	0.020187	0	0.00796137	0	0	0	0	0.0144781	0.0063981	0.0841872	0	0.0861323	0.00794528	0.0503298	0.0169444	0	0	0.0317714	0.0172603	0.0506123	0.105062	0.0900226	0.0116559	0	0.00459687	0	0	0
TCGA-D3-A3C6	0.00321445	0	0.00285222	0	0.0091287	0	0	0.0126873	0.0333369	0.0408469	0.0519079	0	0	0.43126	0.0162464	0.367377	0	0	0.0311422	0	0	0	0.000566103	0	0.00050231	0	0.00160767	0	0	0.00223438	0.00587102	0.00719361	0.00914159	0	0	0.07595	0.00286118	0.0646993	0	0	0.0054845	0	0	0
TCGA-FR-A3R1	0.00556124	0	0.0736373	0.286233	0	0	0.0470322	0.109249	0.0115782	0	0	0.119122	0.00565154	0	0.03243	0.284757	0.00132131	0	0	0.0205317	0	0.00289479	0.00168633	0	0.022329	0.0867943	0	0	0.0142616	0.0331277	0.00351085	0	0	0.0361213	0.00171371	0	0.00983373	0.0863468	0.000400659	0	0	0.00622581	0	0.000877787
TCGA-IH-A3EA	0	0.0107075	0	0.102866	0	0	0	0.0635509	0.0165194	0	0	0.0759839	0.0619874	0.138779	0.00735505	0.318737	0.0210968	0	0	0.182417	0	0	0	0.00145108	0	0.0139404	0	0	0	0.00861244	0.00223872	0	0	0.0102974	0.00840055	0.0188074	0.000996758	0.0431954	0.00285904	0	0	0.0247212	0	0
TCGA-FS-A1ZY	0.000705046	0.0146682	0.0204411	0.144061	0	0	9.40212e-05	0.120575	0.00977522	0	0.105343	0	0	0.224751	0	0.0796678	0.00595278	0	0.273966	0	0	0	4.91178e-05	0.00102188	0.00142405	0.0100361	0	0	6.55009e-06	0.00839998	0.000681002	0	0.00733884	0	0	0.0156575	0	0.00555015	0.000414707	0	0.0190861	0	0	0
TCGA-FR-A8YE	0.063509	0.155427	0	0.0666218	0.0680823	0.157198	0	0.0533092	0.104068	0	0.00704998	0.0293856	0.0208942	0.0692297	0.0336041	0.160505	0.0044115	0	0.00670468	0	0	0	0.132496	0.324263	0	0.138991	0.142038	0.327957	0	0.111217	0.217112	0	0.0147081	0.0613061	0.0435909	0.144432	0.070107	0.334855	0.00920356	0	0.0139877	0	0	0
TCGA-EE-A3JH	0	0.0417111	0.0584519	0.192329	0	0	0.0307799	0.0410959	0.0579677	0	0	0.0643115	0.0458048	0.178911	0.10345	0.140283	0.0238473	0	0.0210578	0	0	0	0	0.0555064	0.0777838	0.255938	0	0	0.0409598	0.0546877	0.0771396	0	0	0.0855815	0.0609539	0.238082	0.137664	0.18668	0.0317344	0	0.0280224	0	0	0
TCGA-EE-A3AA	0.0907656	0.0720915	0	0.110342	0	0.126674	0	0.121512	0.0154146	0	0	0.0408729	0.0236865	0.14585	0.0912731	0.146658	0	0	0.0148612	0	0	0	0.0895942	0.0711612	0	0.108918	0	0.125039	0	0.119944	0.0152157	0	0	0.0403454	0.0233808	0.143967	0.0900952	0.144765	0	0	0.0146694	0	0	0
TCGA-D3-A8GD	0.0937672	0	0	0.185114	0	0.057688	0.0327777	0.105824	0.0387832	0.0476721	0	0.062751	0.0160624	0.130534	0.108315	0.120711	0	0	0	0	0	0	0.144276	0	0	0.284828	0	0.0887623	0.0504338	0.162828	0.0596742	0.0733513	0	0.0965527	0.0247147	0.200848	0.16666	0.185733	0	0	0	0	0	0
TCGA-EE-A2MM	0	0.101844	0.0359089	0.114259	0	0.0500313	0	0.029229	0.00875934	0	0.000151692	0.0038603	0.0783089	0	0.0326565	0.483042	0.00290339	0.00403776	0.0550078	0	0	0	0	0.0318012	0.0112127	0.0356778	0	0.0156224	0	0.00912686	0.00273513	0	4.73664e-05	0.00120539	0.0244522	0	0.0101971	0.150831	0.000906593	0.0012608	0.0171764	0	0	0
TCGA-EB-A85J	0.0108848	0	0.00119269	0.288728	0	0	0	0.143522	0.0214598	0	0	0.0811866	0.011239	0.296882	0.0383436	0.0859688	0	0	0	0.0205931	0	0	0.00787548	0	0.000862947	0.208903	0	0	0	0.103842	0.0155268	0	0	0.058741	0.00813173	0.214803	0.0277427	0.0622011	0	0	0	0.0148997	0	0
TCGA-EB-A42Y	0.000651169	0	0.0208806	0.148407	0	0	0.020685	0.116066	0	0	0	0.0384711	0.0492939	0	0.0169787	0.574797	0	0	0	0.0134204	0	0.000348589	0.00013169	0	0.00422281	0.0300133	0	0	0.00418325	0.0234727	0	0	0	0.00778024	0.00996901	0	0.00343371	0.116245	0	0	0	0.00271409	0	7.04972e-05
TCGA-EE-A20H	0.0167138	0	0.0489839	0.094212	0	0	0	0.124843	0.0196651	0.00986936	0	0.0545422	0.00456907	0.276869	0.0655635	0.273018	0	0	0.0111511	0	0	0	0.00371739	0	0.0108947	0.0209541	0	0	0	0.0277669	0.0043738	0.00219508	0	0.0121309	0.00101622	0.0615795	0.0145822	0.0607229	0	0	0.00248016	0	0	0
TCGA-D3-A8GC	0.00758248	0.00327582	0.146836	0.115301	0	0	0.00122974	0.078753	0.0117994	0	0	0.0119588	0.049236	0.215662	0.0357485	0.318175	0.000862253	0	0	0.00357992	0	0	0.00279629	0.00120807	0.0541506	0.042521	0	0	0.000453507	0.0290428	0.00435143	0	0	0.0044102	0.0181574	0.0795325	0.0131834	0.117338	0.000317984	0	0	0.00132021	0	0
TCGA-EE-A20F	0.000449369	0	0.0843845	0.240574	0	0	0.0720748	0.0693619	0.0125302	0	0	0.0712012	0.0523681	0.0366745	0.120107	0.191806	0.0363889	0	0	0.0120804	0	0	0.000256325	0	0.0481338	0.137226	0	0	0.0411122	0.0395648	0.00714734	0	0	0.0406139	0.0298713	0.0209195	0.0685101	0.109408	0.0207566	0	0	0.00689079	0	0
TCGA-DA-A1I1	0	0.0466972	0.00976551	0.124138	0	0.144499	0.0109148	0.0588401	0.014249	0	0	0.0181907	0.00815794	0.19328	0.14698	0.190041	0.00666896	0	0.0252444	0	0	0.00233466	0	0.0390563	0.00816761	0.103825	0	0.120855	0.00912888	0.0492123	0.0119175	0	0	0.0152142	0.00682308	0.161654	0.12293	0.158945	0.00557774	0	0.0211137	0	0	0.00195265
TCGA-EB-A41A	0.0142307	0	0.0579422	0.230232	0	0	0	0.150638	0.0176109	0	0	0.0469288	0.0105721	0	0.0404799	0.419766	0	0.00174536	0.00985485	0	0	0	0.00213183	0	0.00868004	0.0344899	0	0	0	0.0225663	0.0026382	0	0	0.00703018	0.00158375	0	0.00606409	0.0628831	0	0.000261464	0.00147631	0	0	0
TCGA-D9-A6E9	0	0	0.0037967	0.439012	0	0	0.0419714	0.0739704	0.00495167	0	0	0.114471	0.0171702	0.112337	0.0619679	0.113283	0	0	0	0.0170688	0	0	0	0	0.00357603	0.413496	0	0	0.039532	0.0696711	0.00466387	0	0	0.107818	0.0161722	0.105808	0.0583662	0.106699	0	0	0	0.0160768	0	0
TCGA-QB-A6FS	0.0295374	0.0276177	0.0128086	0.267875	0	0	0	0.0709655	0.116058	0	0	0.119882	0	0.107958	0.0418879	0.182409	0.00842145	0	0.0102936	0	0	0.00428533	0.0120443	0.0112615	0.00522291	0.10923	0	0	0	0.0289372	0.0473245	0	0	0.0488837	0	0.0440213	0.0170804	0.07438	0.00343397	0	0.00419736	0	0	0.0017474
TCGA-3N-A9WD	0.0456259	0.0593584	0	0.161954	0	0	0	0.0949878	0.0917804	0	0	0.0950134	0	0.267704	0.111346	0.0496762	0.00476696	0	0.0177871	0	0	0	0.022619	0.0294268	0	0.0802883	0	0	0	0.0470901	0.0455	0	0	0.0471028	0	0.132714	0.0551997	0.0246269	0.00236321	0	0.00881792	0	0	0
TCGA-Z2-A8RT	0.0310657	0.0266229	0	0.176331	0	0.0607011	0	0.0853392	0.0521207	0	0.0070891	0.047902	0.0749491	0.0381071	0.146878	0.185068	0.0163212	0	0.0515045	0	0	0	0.0223681	0.0191691	0	0.126962	0	0.0437063	0	0.0614463	0.0375282	0	0.00510432	0.0344906	0.0539651	0.027438	0.105756	0.133254	0.0117517	0	0.0370845	0	0	0
TCGA-EE-A2M8	0	0.0385015	0.0195641	0.420046	0	0	0.0185954	0.0793629	0.0191665	0.0429575	0	0.0719383	0.0111082	0	0.0841034	0.166923	0.0114695	0	0	0.0162632	0	0	0	0.0573791	0.0291566	0.625999	0	0	0.0277129	0.118275	0.028564	0.0640199	0	0.10721	0.0165546	0	0.12534	0.248767	0.0170931	0	0	0.0242372	0	0
TCGA-EB-A5VU	0.015446	0	0.0171253	0.0816414	0	0.0529017	0	0.0541616	0	0	0	0.0307565	0.109629	0.0113387	0.0436855	0.394044	0.0165274	0	0.172742	0	0	0	0.0043251	0	0.00479532	0.0228607	0	0.0148132	0	0.015166	0	0	0	0.00861223	0.0306976	0.00317498	0.0122325	0.110338	0.00462789	0	0.0483701	0	0	0
TCGA-ER-A3ET	0.0375181	0.00572505	0.022941	0.0401633	0	0.0854116	0	0.0215836	0.0581303	0	0	0.0416932	0.0813725	0.00997591	0.0458633	0.54391	0	0	0.00490507	0	0	0.00080694	0.0270976	0.00413493	0.0165692	0.0290081	0	0.0616888	0	0.0155888	0.0419848	0	0	0.030113	0.0587715	0.00720513	0.0331249	0.392841	0	0	0.0035427	0	0	0.000582814
TCGA-GN-A26C	0.00281573	0.00375888	0.0370688	0.323237	0	0	0.0107239	0.073007	0.00581152	0.0372343	0	0.0255237	0	0.0223855	0.108358	0.350076	0	0	0	0	0	0	0.00211219	0.00281969	0.0278068	0.242473	0	0	0.00804444	0.0547655	0.00435946	0.027931	0	0.0191464	0	0.0167922	0.0812836	0.262606	0	0	0	0	0	0
TCGA-D3-A2J7	0.00258879	0.00498025	0.0617958	0.211306	0	0.0389893	0.00611559	0.0516567	0.0522773	0	0	0.0399417	0.019827	0.270047	0.0894905	0.137528	0	0	0.0134556	0	0	0	0.0018504	0.00355976	0.0441701	0.151037	0	0.0278686	0.00437127	0.0369229	0.0373665	0	0	0.0285494	0.0141719	0.193023	0.0639656	0.0983016	0	0	0.00961776	0	0	0
TCGA-EE-A3AB	0	0.066055	0.0128324	0.0705248	0	0	0.0063255	0.0120662	0.0209343	0.00453687	0.0360344	0	0.105749	0.243842	0.013898	0.317349	0.00126779	0	0	0.0885855	0	0	0	0.040184	0.00780649	0.0429031	0	0	0.00384806	0.00734035	0.0127352	0.00275997	0.0219212	0	0.0643313	0.148339	0.00845472	0.193056	0.000771249	0	0	0.0538902	0	0
TCGA-EB-A4P0	0	0	0.0394888	0.289562	0	0	0	0.109321	0.0226955	0	0	0.0194389	0.0205463	0	0.0713656	0.420468	0.00308654	0	0.00402777	0	0	0	0	0	0.00677016	0.049644	0	0	0	0.0187425	0.00389103	0	0	0.0033327	0.00352256	0	0.0122353	0.0720872	0.000529172	0	0.000690542	0	0	0
TCGA-D3-A2JF	0.00319613	0.0546232	0.0110483	0.167828	0	0.0721723	0	0.119187	0.015406	0.0274896	0	0.0571862	0	0.114685	0.163402	0.164451	0	0	0.0293262	0	0	0	0.00199771	0.0341418	0.00690568	0.1049	0	0.0451107	0	0.0744966	0.00962937	0.0171822	0	0.0357438	0	0.0716827	0.102133	0.102789	0	0	0.0183301	0	0	0
TCGA-EB-A3XC	0.00289181	0	0.0169988	0.165514	0	0.00156554	0	0.101004	0.00318962	0	0	0.0670186	0.0334443	0	0.130792	0.412302	0.00678083	0	0	0.0549431	0	0.00355544	0.00123293	0	0.00724746	0.0705673	0	0.000667473	0	0.0430632	0.0013599	0	0	0.0285735	0.0142591	0	0.0557634	0.175786	0.00289102	0	0	0.0234251	0	0.00151587
TCGA-EB-A3XF	0	0.0546165	0.00221135	0.0126759	0	0.107974	0	0.0386343	0	0.011173	0	0.0933493	0.12306	0.0311353	0.183697	0.240507	0.0101659	0	0.0908	0	0	0	0	0.0200355	0.000811215	0.00465005	0	0.0396092	0	0.0141726	0	0.00409871	0	0.0342443	0.0451436	0.0114217	0.0673877	0.0882276	0.00372928	0	0.0333091	0	0	0
TCGA-D3-A3C7	0	0.00173742	0.0161333	0.150467	0	0	0.049148	0.0465618	0.0218485	0.00606571	0	0.0317654	0.0282496	0.312957	0.0440871	0.211305	0.00793251	0	0	0.0717417	0	0	0	0.00113986	0.0105845	0.0987163	0	0	0.0322443	0.0305476	0.0143341	0.0039795	0	0.0208402	0.0185336	0.20532	0.0289241	0.13863	0.00520425	0	0	0.0470673	0	0
TCGA-EE-A29H	0.063227	0.0841934	0	0.0999949	0	0.0606749	0	0.0638818	0.0805734	0	0.0338726	0.0193137	0	0.235493	0.0627217	0.164551	0	0	0.0315027	0	0	0	0.0308774	0.0411166	0	0.0488333	0	0.0296311	0	0.0311972	0.0393487	0	0.016542	0.009432	0	0.115005	0.0306307	0.0803597	0	0	0.0153846	0	0	0
TCGA-WE-A8ZY	0.0520274	0	0.0157935	0.0980179	0	0	0	0.0875612	0	0	0	0.0304321	0.0431435	0.0180759	0.0862978	0.559955	0	0	0.0086958	0	0	0	0.0152498	0	0.00462925	0.0287301	0	0	0	0.0256651	0	0	0	0.00891999	0.0126458	0.00529823	0.0252948	0.164129	0	0	0.00254883	0	0	0
TCGA-EE-A29N	0	0.145479	0	0.135431	0	0.0288068	0.0413504	0.0596903	0.0805513	0.0161594	0	0.0579296	0.0201789	0.144954	0.0821227	0.167565	0	0	0.0197815	0	0	0	0	0.171643	0	0.159787	0	0.0339875	0.048787	0.0704252	0.0950379	0.0190656	0	0.0683478	0.0238079	0.171023	0.0968919	0.1977	0	0	0.0233391	0	0	0
TCGA-EE-A181	0	0.0635779	0.0501913	0.19587	0	0	0.0111464	0.0591057	0.0432039	0	0	0.0585561	0.0491389	0.202719	0.131417	0.107211	0	0	0	0.0278631	0	0	0	0.0610578	0.0482018	0.188106	0	0	0.0107045	0.0567629	0.0414914	0	0	0.0562351	0.0471911	0.194684	0.126208	0.102962	0	0	0	0.0267587	0	0
TCGA-ER-A2NE	0	0.0822958	0.0483421	0.0539402	0	0.10787	0	0.0852717	0.0406293	0	0.0779161	0	0.188883	0.188211	0	0	0.00174969	0	0.0981498	0	0.0267414	0	0	0.0101643	0.00597068	0.00666209	0	0.0133229	0	0.0105318	0.00501808	0	0.00962332	0	0.0233287	0.0232457	0	0	0.000216102	0	0.0121224	0	0.0033028	0
TCGA-EE-A2ME	0.0492612	0.0460779	0	0.27953	0	0.0980267	0	0.0582006	0.0781973	0	0	0.0554845	0.0193734	0.0862049	0.0971871	0.119235	0.00271472	0	0.0105071	0	0	0	0.107033	0.100117	0	0.607353	0	0.212989	0	0.126456	0.169905	0	0	0.120555	0.0420939	0.187303	0.211165	0.25907	0.00589846	0	0.0228296	0	0	0
TCGA-ER-A197	0	0.00619379	0.0230576	0.31567	0	0	0	0.109944	0.0027089	0.0157326	0	0.0405351	0.033472	0	0.0462313	0.365515	0	0	0	0.0350511	0	0.005889	0	0.00476977	0.0177564	0.243094	0	0	0	0.0846669	0.0020861	0.0121156	0	0.0312157	0.0257764	0	0.0356022	0.281479	0	0	0	0.0269925	0	0.00453506
TCGA-BF-A1PU	0	0.0178275	0	0	0	0.185167	0	0.124108	0.0967959	0	0.138873	0	0.000847809	0.14359	0	0.171234	0	0	0.109681	0	0.0118768	0	0	0.00113014	0	0	0	0.0117384	0	0.0078676	0.00613622	0	0.00880361	0	5.37455e-05	0.00910266	0	0.0108551	0	0	0.00695305	0	0.000752913	0
TCGA-D3-A5GS	0.0057156	0	0	0.286344	0	0.0316699	0.00595853	0.042044	0.0346616	0	0	0.0983823	0.0368933	0.0082886	0.115732	0.289382	0.00923825	0	0	0.0356907	0	0	0.00228969	0	0	0.11471	0	0.0126871	0.00238701	0.016843	0.0138856	0	0	0.0394123	0.0147796	0.00332044	0.0463627	0.115927	0.00370088	0	0	0.0142978	0	0
TCGA-EE-A2GB	0.0803437	0	0.112851	0.113177	0	0.00546113	0	0.10013	0	0	0	0.0226447	0.0113869	0.0316312	0.101349	0.421025	0	0	0	0	0	0	0.0302302	0	0.0424615	0.0425842	0	0.00205481	0	0.0376749	0	0	0	0.0085203	0.00428444	0.0119016	0.0381335	0.158415	0	0	0	0	0	0
TCGA-D3-A3CC	0.00139809	0.00379823	0.0258736	0	0	0.161129	0	0.00746814	0.0160857	0	0.00183617	0.0436807	0.04792	0	0	0.503835	0.00263173	0.00465718	0.179687	0	0	0	0.000428963	0.00116537	0.00793853	0	0	0.0494375	0	0.00229137	0.00493542	0	0.000563374	0.0134021	0.0147028	0	0	0.154587	0.000807466	0.00142892	0.0551314	0	0	0
TCGA-WE-A8ZN	0	0.0625338	0	0.325584	0	0	0.0180468	0.0706691	0.021741	0	0	0.0680127	0.00899572	0.119056	0.083226	0.175804	0.01504	0	0.0312918	0	0	0	0	0.0172628	0	0.0898792	0	0	0.00498192	0.0195086	0.00600172	0	0	0.0187753	0.00248332	0.032866	0.022975	0.0485317	0.00415187	0	0.00863828	0	0	0
TCGA-FW-A3I3	0.0569431	0	0.151033	0.135538	0	0.000639586	0	0.177278	0	0	0	0.0865389	0.00489685	0	0.0296392	0.301312	0	0	0	0.0561811	0	0	0.0167763	0	0.0444968	0.0399316	0	0.000188432	0	0.052229	0	0	0	0.0254957	0.00144269	0	0.00873216	0.0887712	0	0	0	0.0165518	0	0
TCGA-GF-A769	0.00906354	0	0.0224972	0	0	0.174153	0	0.108735	0.0797131	0	0.0369256	0.0183075	0.11381	0.286329	0.00184653	0.116272	0	0	0.0311557	0	0	0.00119106	0.00142487	0	0.00353675	0	0	0.0273784	0	0.0170941	0.0125316	0	0.00580502	0.0028781	0.0178919	0.0450134	0.000290291	0.018279	0	0	0.00489795	0	0	0.000187245
TCGA-BF-A1PV	0	0.00582565	0.0289779	0.0723148	0	0.0541617	0	0.0936804	0.113351	0	0.0707603	0	0.053545	0.0738263	0.00887704	0.254333	0.00856715	0	0.161779	0	0	0	0	0.000772404	0.00384208	0.00958798	0	0.00718111	0	0.0124208	0.0150289	0	0.00938188	0	0.00709936	0.00978839	0.00117698	0.0337212	0.00113589	0	0.0214497	0	0	0
TCGA-FS-A4FB	0	0	0.208498	0	0.043448	0	0	0.0566125	0.010219	0.0380871	0.0600996	0	0	0.24174	0.032806	0.295135	0	0	0.0133553	0	0	0	0	0	0.0231502	0	0.00482418	0	0	0.00628588	0.00113465	0.00422894	0.00667306	0	0	0.0268412	0.00364256	0.0327698	0	0	0.00148289	0	0	0
TCGA-W3-AA1Q	0	0.0195832	0	0.195353	0	0.127759	0	0.0395122	0.0354605	0.053933	0	0.0680418	0.0396864	0.0470743	0.161459	0.132507	0.0083061	0	0.0713237	0	0	0	0	0.00510968	0	0.0509718	0	0.0333351	0	0.0103096	0.00925241	0.0140723	0	0.0177536	0.010355	0.0122827	0.0421283	0.034574	0.00216724	0	0.0186099	0	0	0
TCGA-EE-A29C	0.0391895	0	0.0396365	0.0312414	0	0.0278827	0	0.0255763	0.0706488	0.0127469	0	0.0161808	0	0.437695	0.0154695	0.237831	0	0	0.0459017	0	0	0	0.0146523	0	0.0148194	0.0116806	0	0.0104249	0	0.00956256	0.0264144	0.00476585	0	0.00604972	0	0.163647	0.00578379	0.0889211	0	0	0.0171619	0	0	0
TCGA-EE-A2MJ	0.0757867	0.012432	0	0.275069	0	0	0.0155787	0.0742407	0.0953646	0	0	0.0922201	0.0357691	0.0404953	0.114485	0.118612	0.00242038	0	0.0475263	0	0	0	0.103493	0.016977	0	0.375631	0	0	0.0212741	0.101382	0.130229	0	0	0.125935	0.0488459	0.0552999	0.15634	0.161975	0.00330525	0	0.0649013	0	0	0
TCGA-3N-A9WC	0.0206857	0	0.0370871	0.260105	0	0.161459	0.0171471	0.0759576	0.0344853	0.0153305	0	0.0855476	0.0074539	0.02085	0.160598	0.0729895	0.0113285	0	0	0.0167559	0	0.00221993	0.017517	0	0.0314061	0.220262	0	0.136726	0.0145205	0.0643224	0.0292028	0.0129821	0	0.0724434	0.00631211	0.0176562	0.135998	0.0618089	0.00959322	0	0	0.0141893	0	0.00187988
TCGA-EE-A180	0.014975	0	0	0.0459458	0	0.0669655	0	0.0446555	0.00372937	0.0560415	0	0.00987887	0	0.121314	0.131695	0.301851	0.00774106	0	0.195207	0	0	0	0.00260924	0	0	0.00800558	0	0.011668	0	0.00778076	0.000649804	0.00976465	0	0.00172129	0	0.0211377	0.0229465	0.0525945	0.0013488	0	0.0340128	0	0	0
TCGA-D3-A3MV	0.114518	0	0.0499104	0.0996471	0	0	0	0.0135518	0.0135884	0	0.0149453	0	0.0191382	0.269988	0.0041945	0.400518	0	0	0	0	0	0	0.0338348	0	0.0147463	0.0294412	0	0	0	0.00400395	0.00401475	0	0.00441567	0	0.00565448	0.0797692	0.00123928	0.118335	0	0	0	0	0	0
TCGA-DA-A1HV	0	0.0329608	0.0400005	0.244101	0	0.0137509	0.0198701	0.0444931	0.0545102	0	0	0.0832704	0.0356732	0.0442709	0.146726	0.224636	0.0129245	0	0.00281191	0	0	0	0	0.0269212	0.032671	0.199373	0	0.0112313	0.0162292	0.0363405	0.044522	0	0	0.0680123	0.0291366	0.036159	0.119841	0.183475	0.0105563	0	0.00229667	0	0	0
TCGA-FS-A1ZC	0	0.00803941	0.0581891	0	0	0.00923211	0	0.0713272	0.00844157	0.0478755	0.0242839	0	0	0.5561	0	0.208832	0	0	0	0.00767919	0	0	0	0.0012339	0.00893096	0	0	0.00141696	0	0.0109474	0.00129563	0.00734802	0.00372714	0	0	0.0853512	0	0.0320519	0	0	0	0.00117862	0	0
TCGA-FS-A4F4	0	0.029976	0	0.236442	0	0.011784	0	0.0585228	0.0244154	0.00165739	0	0.0704815	0.00387233	0.323498	0.0505257	0.181372	0	0	0.00745272	0	0	0	0	0.00749405	0	0.0591109	0	0.00294602	0	0.0146308	0.0061039	0.00041435	0	0.0176205	0.00096809	0.0808751	0.0126315	0.0453432	0	0	0.00186319	0	0	0
TCGA-YG-AA3N	0	0.00811593	0.0143979	0.503357	0	0	0	0.116983	0.0454018	0	0	0.106102	0.0342532	0.0231046	0.0272415	0.0847232	0.0129824	0	0	0.0210925	0.00224392	0	0	0.00393421	0.00697942	0.244003	0	0	0	0.0567078	0.0220086	0	0	0.0514332	0.0166043	0.0112	0.0132054	0.0410697	0.00629324	0	0	0.0102246	0.00108774	0
TCGA-ER-A19J	0.0228093	0	0.0347585	0.110408	0	0.0174274	0	0.0263083	0.0121932	0	0	0.0185306	0	0.240378	0.0270998	0.487023	0	0	0	0.00306415	0	0	0.0068968	0	0.0105099	0.0333838	0	0.00526949	0	0.00795478	0.00368684	0	0	0.00560307	0	0.0726825	0.00819411	0.14726	0	0	0	0.000926502	0	0
TCGA-D9-A4Z5	0	0.00946015	0.00138475	0.00374156	0	0.11248	0	0.0175531	0.0435454	0	0.049734	0.0330216	0	0.130988	0.000644291	0.587258	0	0	0.00588884	0	0	0.0043002	0	0.00233619	0.000341964	0.000923983	0	0.0277771	0	0.00433477	0.0107536	0	0.0122819	0.00815471	0	0.0323477	0.000159108	0.145024	0	0	0.00145426	0	0	0.00106194
TCGA-W3-A825	0	0	0.0125381	0.238538	0	0	0.064657	0.109109	0.0265302	0	0	0.0381367	0.0299614	0.189634	0.0376896	0.240013	0	0	0	0.0131915	0	0	0	0	0.0120367	0.228998	0	0	0.062071	0.104745	0.0254691	0	0	0.0366114	0.0287631	0.18205	0.0361822	0.230414	0	0	0	0.0126639	0	0
TCGA-D9-A6EC	0.00374117	0	0.00555676	0	0.0208861	0	0	0.0216874	0.0118918	0.0480035	0.0159232	0	0	0.501157	0.00533309	0.290738	0	0	0.0750816	0	0	0	0.000638303	0	0.000948071	0	0.0035635	0	0	0.00370021	0.00202893	0.00819016	0.00271675	0	0	0.0855053	0.00090991	0.0496045	0	0	0.0128101	0	0	0
TCGA-EE-A2GH	0	0.0281103	0.0529812	0.318396	0	0	0.0212767	0.0747104	0.0251491	0.0253182	0	0.107653	0.00936058	0.0620945	0.0818801	0.142201	0.0165687	0	0.0342998	0	0	0	0	0.024358	0.0459089	0.275894	0	0	0.0184366	0.0647376	0.021792	0.0219385	0	0.0932831	0.00811107	0.0538058	0.0709502	0.123219	0.014357	0	0.0297213	0	0	0
TCGA-GN-A268	0	0.000920112	0.00554898	0	0.0405334	0.141123	0	0.179405	0.0224183	0	0.03541	0.0603679	0.0428395	0.0324594	0.00152896	0.27547	0.0127405	0	0.126736	0	0.022499	0	0	0.000146128	0.000881264	0	0.00643733	0.0224126	0	0.0284923	0.00356038	0	0.00562366	0.00958736	0.00680357	0.00515506	0.000242822	0.043749	0.00202339	0	0.0201276	0	0.00357319	0
TCGA-EB-A42Z	0	0	0	0.116857	0	0.0282265	0.00383776	0.104706	0.00899748	0.00114712	0	0.0251744	0	0.285025	0.0498221	0.304686	0	0	0.0600116	0.0115092	0	0	0	0	0	0.0300303	0	0.00725376	0.000986243	0.0269078	0.00231221	0.000294793	0	0.00646942	0	0.073247	0.0128035	0.0782994	0	0	0.015422	0.00295768	0	0
TCGA-FS-A1ZH	0	0.0721306	0.0357501	0.177761	0	0.0316115	0.0518045	0.0340002	0.0135817	0	0	0.0505388	0.0139203	0.0779661	0.0881684	0.348823	0	0	0	0	0	0.00394418	0	0.106816	0.0529413	0.26324	0	0.0468124	0.0767157	0.0503498	0.0201127	0	0	0.0748413	0.0206142	0.115458	0.130566	0.516561	0	0	0	0	0	0.00584081
TCGA-W3-AA1O	0.0232137	0	0.0333585	0.0334639	0.0115615	0	0	0.0151934	0.00955718	0	0	0.0135058	0	0.436599	0.0263919	0.383364	0	0	0.0137916	0	0	0	0.00434814	0	0.00624835	0.00626809	0.00216558	0	0	0.00284586	0.00179015	0	0	0.00252976	0	0.0817788	0.00494345	0.0718075	0	0	0.00258329	0	0	0
TCGA-EE-A2MG	0.0963457	0.149372	0.0152702	0.126726	0.00346456	0.154409	0	0.0806954	0.0173998	0	0	0.0204412	0.00810598	0.0548252	0.0709321	0.180359	0	0	0.0216541	0	0	0	0.153822	0.238482	0.0243799	0.202327	0.00553141	0.246524	0	0.128836	0.0277799	0	0	0.0326358	0.0129417	0.0875322	0.113248	0.287955	0	0	0.0345723	0	0	0
TCGA-D3-A2JB	0.0706893	0.188066	0.0672842	0.12342	0	0.113362	0	0.131196	0.00278599	0.01578	0	0.0479191	0	0.0752829	0.067145	0.0853342	0	0	0.011735	0	0	0	0.107033	0.284757	0.101877	0.186875	0	0.171646	0	0.198648	0.00421836	0.023893	0	0.0725559	0	0.113988	0.101666	0.129207	0	0	0.0177684	0	0	0
TCGA-EE-A2GC	0.00473085	0	0.134786	0.263147	0	0.0347607	0.0194303	0.0789151	0.0101898	0	0	0.0773224	0.00677473	0	0.0841131	0.285149	0	0	0	0	0	0.000681205	0.00359296	0	0.102366	0.199854	0	0.0263999	0.0147569	0.0599341	0.00773887	0	0	0.0587245	0.00514524	0	0.0638819	0.216564	0	0	0	0	0	0.000517358
TCGA-RP-A693	0.000917789	0.0239987	0.0520621	0.153708	0	0	0.0122903	0.0437455	0.0101869	0	0	0.0480652	0.0344692	0.108522	0.0505262	0.440491	0	0	0	0.0210175	0	0	0.000699487	0.0182904	0.0396788	0.117147	0	0	0.00936693	0.0333403	0.00776388	0	0	0.0366325	0.0262705	0.0827092	0.0385082	0.335717	0	0	0	0.0160184	0	0
TCGA-YD-A9TA	0.0443504	0	0.01422	0.105046	0	0.0544737	0.0132018	0.0695388	0.00544975	0	0	0.06057	0.0306384	0.290259	0.0913609	0.196462	0	0	0	0.0244296	0	0	0.0389677	0	0.0124942	0.0922964	0	0.0478623	0.0115995	0.061099	0.00478832	0	0	0.0532187	0.0269198	0.255031	0.0802726	0.172618	0	0	0	0.0214646	0	0
TCGA-EE-A182	0.0013208	0.00622503	0.0157196	0.124769	0	0	0	0.0266572	0.0496758	0	0	0.0633776	0	0.357329	0.00488668	0.315362	0	0	0.0346767	0	0	0	0.000203474	0.00095899	0.00242166	0.0192212	0	0	0	0.00410665	0.00765275	0	0	0.00976357	0	0.055048	0.000752813	0.0485828	0	0	0.00534208	0	0	0
TCGA-EE-A2GL	0.0845426	0.243587	0	0.116231	0.0223288	0.144719	0	0.0875094	0.0313525	0	0	0.0363001	0.0211789	0.0117024	0.0289815	0.147662	0.0111688	0	0.0127345	0	0	0	0.113673	0.32752	0	0.156281	0.0300226	0.194585	0	0.117662	0.0421556	0	0	0.0488079	0.0284764	0.0157346	0.0389676	0.198542	0.0150173	0	0.0171224	0	0	0
TCGA-XV-AB01	0	0.0908946	0.0411245	0.281434	0	0.0550127	0	0.0270784	0.105754	0	0	0.100686	0.0214521	0.00699177	0.0376115	0.222761	0.00123929	0	0	0.00225167	0	0.00570799	0	0.013991	0.00633009	0.0433197	0	0.00846784	0	0.00416805	0.0162782	0	0	0.0154981	0.00330201	0.00107621	0.00578935	0.0342886	0.000190757	0	0	0.000346588	0	0.000878603
TCGA-EB-A41B	0.0538403	0	0.00874304	0.290359	0	0	0	0.162307	0	0.0209686	0	0.154012	0.0363544	0	0.105203	0.156705	0.00086239	0	0	0.010645	0	0	0.00871533	0	0.00141527	0.0470014	0	0	0	0.0262732	0	0.00339427	0	0.0249305	0.00588482	0	0.0170296	0.0253665	0.000139598	0	0	0.00172315	0	0
TCGA-W3-AA1V	0.00456644	0	0.00368442	0.100661	0	0.139367	0	0.0194694	0.00343454	0.0367615	0	0.051307	0.0413055	0.0393174	0.0533262	0.4735	0	0	0	0.0332995	0	0	0.00254962	0	0.00205715	0.0562029	0	0.0778138	0	0.0108705	0.00191763	0.0205254	0	0.0286467	0.0230625	0.0219524	0.0297741	0.264373	0	0	0	0.0185924	0	0
TCGA-EB-A4IQ	0.00273052	0.00138875	0	0	0.0193216	0	0	0.0767367	0.0159872	0	0.102748	0	0	0.454402	0.00718581	0.273468	0	0.00419091	0	0.0284231	0.0134169	0	0.000599543	0.000304928	0	0	0.00424246	0	0	0.0168491	0.00351033	0	0.0225605	0	0	0.0997734	0.00157779	0.0600456	0	0.0009202	0	0.00624087	0.00294597	0
TCGA-EE-A29P	0	0.0314826	0.0231738	0.368568	0	0	0.0201271	0.0613852	0.0189709	0.0368139	0	0.0955848	0.0406365	0.0317457	0.0954091	0.145719	0.0080938	0	0	0.0222901	0	0	0	0.0311597	0.0229361	0.364787	0	0	0.0199206	0.0607555	0.0187763	0.0364362	0	0.0946043	0.0402197	0.03142	0.0944304	0.144224	0.00801078	0	0	0.0220615	0	0
TCGA-EE-A2MN	0.0167949	0	0.052068	0.349086	0	0	0.036685	0.0604545	0.0282182	0	0	0.0473053	0.0440199	0	0.10062	0.263764	0	0	0	0.000984978	0	0	0.00957424	0	0.0296824	0.199003	0	0	0.020913	0.0344633	0.0160863	0	0	0.0269673	0.0250944	0	0.0573602	0.150364	0	0	0	0.000561506	0	0
TCGA-EB-A5FP	0.0255976	0	0.00859298	0	0	0.244538	0	0.13248	0.12424	0	0.0546286	0.0148227	0	0.30935	0	0.0554891	0.00237543	0	0.017239	0	0.0106472	0	0.00276222	0	0.000927261	0	0	0.0263878	0	0.0142958	0.0134066	0	0.00589492	0.00159951	0	0.0333817	0	0.00598779	0.00025633	0	0.00186025	0	0.00114893	0
TCGA-FR-A8YC	0	0.00739269	0.0882156	0.313613	0	0	0.0022459	0.0620872	0	0.0167106	0	0.0567273	0.0541905	0	0.0646899	0.251258	0.00436343	0	0	0.0552355	0.0232704	0	0	0.00230074	0.0274543	0.0976018	0	0	0.000698965	0.0193226	0	0.00520064	0	0.0176545	0.016865	0	0.0201327	0.078196	0.00135798	0	0	0.0171903	0.00724214	0
TCGA-FS-A1ZJ	0.0347806	0	0.0146109	0.263053	0	0	0.0493466	0.114534	0	0.0011172	0	0.0735951	0.000174419	0	0.0575866	0.384416	0	0	0	0.00678654	0	0	0.00908322	0	0.00381574	0.0686983	0	0	0.0128872	0.0299114	0	0.000291765	0	0.0192199	4.5551e-05	0	0.0150392	0.100393	0	0	0	0.00177236	0	0
TCGA-D3-A2J6	0	0	0.0161412	0.333926	0	0	0.0141274	0.105511	0	0.115616	0	0.134174	0	0.0932402	0.0593779	0.0920019	0	0	0	0.0358839	0	0	0	0	0.00437152	0.0904372	0	0	0.00382612	0.0285755	0	0.0313123	0	0.0363384	0	0.0252522	0.0160813	0.0249169	0	0	0	0.00971842	0	0
TCGA-EB-A3Y7	0.0251255	0.0355909	0	0.0875346	0	0	0.00129886	0.0573711	0.091849	0	0.030536	0	0	0.492736	0.00744654	0.129305	0	0.00907165	0	0.0321345	0	0	0.00224897	0.00318573	0	0.00783519	0	0	0.000116261	0.00513526	0.00822137	0	0.00273327	0	0	0.0441046	0.000666537	0.0115741	0	0.000812	0	0.00287635	0	0
TCGA-DA-A1I5	0	0.0158376	0.00807792	0.0995404	0	0.0344123	0	0.0319795	0.0365656	0	0	0.0153384	0.0154016	0.505995	0.0680357	0.154447	0	0	0	0.0143693	0	0	0	0.0144414	0.00736578	0.090765	0	0.0313786	0	0.0291602	0.033342	0	0	0.0139862	0.0140438	0.461387	0.0620378	0.140831	0	0	0	0.0131025	0	0
TCGA-BF-A1PZ	0.0130323	0	0.0357523	0.229452	0	0	0	0.173059	0.00189014	0	0	0.0685546	0.0325371	0	0.129659	0.298197	0	0	0	0.0162365	0	0.00163086	0.00240732	0	0.00660418	0.0423844	0	0	0	0.0319674	0.000349147	0	0	0.0126634	0.00601026	0	0.0239506	0.055083	0	0	0	0.00299921	0	0.000301252
TCGA-GN-A266	0	0.0108308	0.0556816	0.109285	0	0.143787	0.00585658	0.0422716	0.0102083	0	0.0020054	0	0.0174637	0.206195	0.057706	0.33168	0	0	0.00702959	0	0	0	0	0.0106084	0.0545379	0.10704	0	0.140833	0.00573628	0.0414033	0.00999861	0	0.00196421	0	0.017105	0.201959	0.0565207	0.324867	0	0	0.0068852	0	0	0
TCGA-D3-A2JD	0.125013	0.14017	0.0431856	0.139386	0.0484869	0.0565561	0	0.0180245	0.176222	0	0	0.0445112	0.028131	0.0761804	0.00538685	0.0918902	0	0	0.0068561	0	0	0	0.0633608	0.0710429	0.0218879	0.0706455	0.0245748	0.0286645	0	0.00913543	0.0893155	0	0	0.0225598	0.0142577	0.0386108	0.00273024	0.046573	0	0	0.0034749	0	0	0
TCGA-BF-AAOU	0	0.0075124	0.344034	0.0989316	0	0	0	0.123513	0	0	0	0.0239836	0.024716	0.0512307	0.00710151	0.277549	0	0.0152912	0	0.0136031	0	0.0125335	0	0.0027438	0.125654	0.0361334	0	0	0	0.0451113	0	0	0	0.00875968	0.00902717	0.0187113	0.00259373	0.101371	0	0.00558489	0	0.00496836	0	0.00457767
TCGA-ER-A19K	0	0	0	0.131834	0	0.0321011	0	0.130567	0.0143141	0.00393971	0	0.115247	0.00754655	0	0.0797329	0.357115	0.0617676	0.00745356	0.0149479	0	0	0.0434337	0	0	0	0.0475815	0	0.011586	0	0.0471245	0.00516627	0.00142192	0	0.041595	0.00272371	0	0.0287773	0.12889	0.0222932	0.00269015	0.00539502	0	0	0.0156761
TCGA-D9-A4Z3	0	0.0309088	0.0144926	0.321617	0	0.00274231	0.00190435	0.0860252	0.053568	0	0	0.0415126	0.0315188	0	0.0279436	0.381746	0	0	0.00602074	0	0	0	0	0.00487205	0.00228442	0.0506953	0	0.00043226	0.000300176	0.0135598	0.00844373	0	0	0.00654349	0.00496819	0	0.00440464	0.0601733	0	0	0.000949027	0	0	0
TCGA-ER-A19D	0.0211895	0	0.0218875	0.0921897	0	0.111373	0	0.048618	0.0263971	0	0	0.0168441	0.0320722	0.178601	0.0717944	0.367137	0	0	0.0118963	0	0	0	0.0196401	0	0.0202871	0.0854485	0	0.103229	0	0.0450629	0.0244668	0	0	0.0156124	0.029727	0.165541	0.0665446	0.340291	0	0	0.0110264	0	0	0
TCGA-EE-A2MQ	0.0548503	0	0.0268879	0.115037	0	0.11558	0	0.0731483	0.000114921	0	0	0	0.00344732	0.1201	0.0760949	0.413313	0.00142616	0	0	0	0	0	0.0184911	0	0.00906445	0.0387813	0	0.0389643	0	0.0246598	3.87422e-05	0	0	0	0.00116216	0.0404881	0.0256531	0.139336	0.000480788	0	0	0	0	0
TCGA-D3-A2JA	0	0.0552155	0	0.0560125	0	0.0742745	0.00877753	0.0295548	0.0136268	0.000829242	0	0	0	0.203506	0.0538451	0.494906	0	0	0	0.00945247	0	0	0	0.0444646	0	0.0451064	0	0.0598127	0.00706848	0.0238003	0.0109735	0.000667782	0	0	0	0.163882	0.043361	0.398544	0	0	0	0.007612	0	0
TCGA-EE-A2GM	0.0256526	0	0.0514594	0.238977	0	0	0	0.0966612	0	0	0	0.074743	0.0531415	0	0.0591816	0.390498	0.00880185	0	0	0.000884193	0	0	0.00447063	0	0.00896814	0.041648	0	0	0	0.0168457	0	0	0	0.0130259	0.00926129	0	0.0103139	0.0680544	0.00153395	0	0	0.000154094	0	0
TCGA-FS-A1ZA	0.00204063	0.00884367	0.0952665	0.141283	0	0.00142342	0	0.13179	0.00841085	0	0	0.0733176	0.0274548	0.138424	0.125413	0.239399	0	0	0.0069334	0	0	0	0.000976188	0.0042306	0.0455733	0.0675865	0	0.000680931	0	0.0630454	0.00402355	0	0	0.0350734	0.0131337	0.0662186	0.0599944	0.114523	0	0	0.00331677	0	0	0
TCGA-EB-A44R	0.00695807	0	0.039144	0.288902	0	0	0.00367165	0.0866782	0.00824147	0.0625422	0	0.0608446	0.00311791	0.169638	0.0576153	0.18855	0	0	0	0.0240973	0	0	0.00373084	0	0.0209885	0.154906	0	0	0.00196869	0.0464758	0.00441898	0.0335344	0	0.0326242	0.00167179	0.0909577	0.0308927	0.101099	0	0	0	0.0129207	0	0
TCGA-EE-A2GD	0	0.0240461	0	0.0405921	0	0.170538	0	0.0383917	0.00579028	0	0.0364392	0	0.0441436	0.0260658	0.0100722	0.466008	0	0.0223731	0	0.109855	0	0.00568525	0	0.0151919	0	0.0256454	0	0.107743	0	0.0242552	0.0036582	0	0.0230217	0	0.0278892	0.0164679	0.00636344	0.294416	0	0.0141349	0	0.0694047	0	0.00359185
TCGA-D3-A5GT	0	0.0224212	0.00357397	0.0675101	0.0840193	0	0	0.116937	0.0076608	0	0.0527062	0	0.0472376	0.0414335	0.00949879	0.352293	0.0199169	0	0.169072	0	0.00162199	0.00409746	0	0.000930648	0.000148347	0.00280218	0.00348743	0	0	0.00485377	0.000317981	0	0.0021877	0	0.00196071	0.0017198	0.000394271	0.0146228	0.0008267	0	0.00701775	0	6.73249e-05	0.000170075
TCGA-GN-A4U8	0.0757991	0.0764048	0	0.204407	0	0	0.022211	0.0878541	0.0838718	0.0401033	0	0.0782337	0.0104313	0.0731301	0.0999363	0.131919	0.00463341	0	0.0110658	0	0	0	0.124753	0.12575	0	0.336421	0	0	0.0365557	0.144594	0.13804	0.0660037	0	0.12876	0.0171682	0.12036	0.164479	0.217117	0.00762584	0	0.0182125	0	0	0
TCGA-QB-AA9O	0	0.0344692	0.0135156	0.280418	0	0	0.0242143	0.085364	0.0188271	0.0422704	0	0.11928	0	0.18962	0.0667691	0.0991301	0.00743955	0	0	0.0186826	0	0	0	0.0146428	0.00574155	0.119124	0	0	0.0102864	0.0362634	0.00799791	0.0179568	0	0.0506711	0	0.0805523	0.0283641	0.0421113	0.00316039	0	0	0.00793652	0	0
TCGA-D3-A51K	0	0.0925373	0.138216	0.22239	0	0	0.0132365	0.111734	0.0212206	0	0	0.092015	0.0134713	0.0104571	0.0171222	0.21655	0.00118504	0	0.0498644	0	0	0	0	0.0202729	0.0302802	0.0487209	0	0	0.00289983	0.0244786	0.00464898	0	0	0.0201585	0.00295126	0.00229092	0.00375111	0.0474414	0.000259617	0	0.0109242	0	0	0
TCGA-FS-A1ZB	0.000130116	0	0	0.0402945	0	0.127027	0	0.0118014	0.027117	0	0	0.0276351	0.137146	0.122529	0.0418633	0.403279	0.015825	0	0.0453518	0	0	0	7.95241e-05	0	0	0.0246271	0	0.0776363	0	0.00721278	0.0165733	0	0	0.01689	0.0838206	0.0748873	0.0255859	0.246476	0.0096719	0	0.027718	0	0	0
TCGA-WE-A8JZ	0.0385584	0	0.0513168	0.125171	0	0.0315084	0	0.0589793	0.0202984	0	0	0.0318678	0	0.460306	0.0583889	0.110463	0	0	0.0131428	0	0	0	0.00993643	0	0.0132243	0.0322563	0	0.00811968	0	0.0151989	0.00523087	0	0	0.00821228	0	0.11862	0.0150467	0.0284661	0	0	0.00338687	0	0	0
TCGA-ER-A2NF	0	0.0270792	0.181542	0.352521	0	0.0195119	0	0.0737674	0.0871636	0	0	0.0652384	0.0593398	0.0313145	0.026357	0.0753526	0	0.00042716	0.000385835	0	0	0	0	0.00773803	0.0518765	0.100735	0	0.00557564	0	0.0210794	0.0249075	0	0	0.0186422	0.0169567	0.00894828	0.00753165	0.0215324	0	0.000122063	0.000110255	0	0	0
TCGA-EE-A29V	0.00335893	0.00215924	0.00969955	0	0	0.0518565	0	0.132834	0.0929137	0	0	0	0.0620941	0.216698	0.0110194	0.193247	0	0.00524199	0.214513	0	0.00436413	0	0.000402948	0.00025903	0.00116359	0	0	0.00622087	0	0.0159352	0.0111462	0	0	0	0.00744901	0.0259958	0.00132193	0.0231825	0	0.000628846	0.0257337	0	0.000523535	0
TCGA-EE-A2M7	0.0446227	0.157928	0.0254456	0.308497	0	0.0631433	0	0.0171527	0.0892001	0	0	0.0443513	0.0394902	0.0149259	0.0153167	0.175797	0	0	0.00412914	0	0	0	0.0341601	0.120899	0.0194794	0.236164	0	0.0483381	0	0.0131309	0.0682854	0	0	0.0339523	0.030231	0.0114262	0.0117254	0.134578	0	0	0.00316098	0	0	0
TCGA-D3-A2J8	0.0315894	0	0.0271697	0.261132	0	0	0.0458114	0.0547908	0.0209664	0	0	0.0767712	0	0.0568456	0.199053	0.211837	0	0	0	0.0140329	0	0	0.0401427	0	0.0345263	0.331838	0	0	0.0582155	0.0696263	0.0266434	0	0	0.0975583	0	0.0722375	0.25295	0.269195	0	0	0	0.0178325	0	0
TCGA-D3-A5GN	0	0.0936829	0.0644077	0.130163	0	0	0.0338542	0.0998343	0	0	0	0.0734189	0.0268345	0.275742	0.0819376	0.0974616	0	0	0.0226628	0	0	0	0	0.0560858	0.0385594	0.0779257	0	0	0.0202678	0.0597685	0	0	0	0.0439543	0.0160652	0.165081	0.0490542	0.0583481	0	0	0.0135677	0	0	0
TCGA-D9-A148	0.0043375	0	0.0566732	0.191623	0	0	0	0.109846	0.0162292	0.000919993	0	0.0272263	0	0.362673	0.127771	0.0996637	0	0	0	0.00303627	0	0	0.00137867	0	0.0180135	0.0609074	0	0	0	0.0349146	0.00515846	0.000292419	0	0.00865388	0	0.115275	0.040612	0.031678	0	0	0	0.000965077	0	0
TCGA-FR-A2OS	0	0.00604854	0	0	0	0.100075	0	0.0135337	0.0183672	0	0.0785386	0	0	0.387143	0	0.267893	0	0	0	0.1284	0	0	0	0.00148955	0	0	0	0.0246451	0	0.00333287	0.00452319	0	0.0193413	0	0	0.0953397	0	0.0659728	0	0	0	0.0316206	0	0
TCGA-EE-A29E	0.0247698	0	0.356378	0.0140757	7.18913e-05	0	0	0.0800879	0	0	0.0540963	0	0	0.0583891	0.0347534	0.234121	0	0	0	0.0261329	0	0.117125	0.00202747	0	0.0291704	0.00115213	5.88447e-06	0	0	0.00655538	0	0	0.00442791	0	0	0.00477929	0.00284465	0.0191633	0	0	0	0.00213904	0	0.00958692
TCGA-EB-A97M	0	0.00300064	0.0136332	0.263676	0	0	0.0271312	0.0916377	0.0378633	0	0	0.0768711	0.0208963	0	0.0383715	0.363346	0.000673999	0	0	0.0628996	0	0	0	0.000594734	0.00270213	0.0522611	0	0	0.00537747	0.0181628	0.0075046	0	0	0.015236	0.0041417	0	0.00760532	0.0720159	0.000133588	0	0	0.0124668	0	0
TCGA-D3-A3MR	0	0.104685	0.0146621	0.263199	0	0	0.00298724	0.0529844	0.0237234	0.0449456	0	0.0836224	0	0.181414	0.107057	0.12072	0	0	0	0	0	0	0	0.0915067	0.0128163	0.230066	0	0	0.0026112	0.0463146	0.020737	0.0392877	0	0.0730957	0	0.158577	0.0935802	0.105523	0	0	0	0	0	0
TCGA-EE-A2MU	0.0131243	0	0	0.243003	0	0	0.0278201	0.0754179	0.00497673	0.00279203	0	0.084177	0.0107203	0.0370201	0.14053	0.360356	0	0	6.32075e-05	0	0	0	0.010577	0	0	0.195838	0	0	0.0224203	0.0607797	0.00401077	0.00225011	0	0.0678388	0.00863958	0.0298347	0.113254	0.290413	0	0	5.09393e-05	0	0	0
TCGA-DA-A1IC	0.0190504	0.00446382	0.0115002	0.17631	0	0.108591	0	0.0556969	0	0	0	0.0486019	0.0190136	0.0323547	0.0596132	0.301765	0.0266434	0	0.136396	0	0	0	0.00622156	0.00145781	0.00375578	0.0575799	0	0.0354641	0	0.0181897	0	0	0	0.0158726	0.00620952	0.0105665	0.0194687	0.0985517	0.00870131	0	0.0445447	0	0	0
TCGA-D3-A1Q4	0.00370932	0.0351259	0.0563614	0.0389149	0	0.0227504	0	0.0436416	0.0420475	0	0.0128676	0	0.00576242	0.297656	0.0529055	0.326992	0	0	0.061265	0	0	0	0.00161595	0.0153024	0.0245536	0.0169531	0	0.00991112	0	0.0190122	0.0183178	0	0.00560571	0	0.00251037	0.129673	0.023048	0.142453	0	0	0.0266898	0	0	0
TCGA-EE-A29W	0.0299206	0	0.0153713	0.125327	0	0.0694701	0	0.00540552	0.0178697	0	0	0.0371261	0.0325744	0	0.00840511	0.582463	0	0	0.0760671	0	0	0	0.00781161	0	0.00401313	0.0327201	0	0.0181371	0	0.00141127	0.0046654	0	0	0.00969283	0.00850447	0	0.00219439	0.152069	0	0	0.0198595	0	0	0
TCGA-EE-A2MS	0.0106623	0	0.130508	0.241636	0	0	0	0.0897454	0.0138854	0.0316092	0	0.041922	0	0	0.0628903	0.369669	0	0	0	0.00747294	0	0	0.00539789	0	0.066071	0.122331	0	0	0	0.0454345	0.00702962	0.0160025	0	0.0212235	0	0	0.0318389	0.187149	0	0	0	0.00378325	0	0
TCGA-D3-A8GQ	0.0699883	0	0.11697	0.116613	0	0	0.0019787	0.0545184	0	0.0203052	0	0.0317244	0	0.357926	0.0230707	0.176366	0	0	0	0.0305391	0	0	0.0255533	0	0.0427066	0.0425764	0	0	0.000722439	0.0199051	0	0.00741359	0	0.0115828	0	0.130682	0.00842331	0.0643929	0	0	0	0.0111501	0	0
TCGA-EE-A20I	0.00935384	0	0.0457773	0.181174	0	0	0.0652939	0.0836474	0.0448886	0	0.0291093	0.0277381	0.00130634	0.214737	0.0624846	0.227873	0	0	0	0.00661708	0	0	0.0032257	0	0.0157864	0.0624784	0	0	0.0225168	0.0288461	0.0154799	0	0.0100384	0.00956557	0.000450495	0.0740525	0.021548	0.0785826	0	0	0	0.00228192	0	0
TCGA-D3-A1Q1	0	0.015643	0.0130258	0.173594	0	0	0	0.0455293	0.0382447	0	0.0252342	0	0.114447	0.228637	0.0111871	0.222657	0	0	0.1118	0	0	0	0	0.00134977	0.00112394	0.0149787	0	0	0	0.00392853	0.00329998	0	0.00217736	0	0.00987517	0.0197281	0.00096529	0.0192121	0	0	0.00964676	0	0	0
TCGA-EE-A2GJ	0.00460181	0	0	0.251769	0	0	0	0.0601885	0.0239199	0.00253019	0	0.0639118	0.140568	0	0.0845405	0.367963	0	0	0	7.49065e-06	0	0	0.00362011	0	0	0.19806	0	0	0	0.0473486	0.0188171	0.00199042	0	0.0502776	0.110581	0	0.0665056	0.289466	0	0	0	5.89268e-06	0	0
TCGA-EB-A44P	0	0.02501	0	0.340779	0.00105983	0	0.000570778	0.0981292	0.00248606	0	0.026457	0.0372428	0.0514588	0.0104744	0.0729811	0.216088	0.00413063	0	0	0.113133	0	0	0	0.00761474	0	0.103756	0.000322685	0	0.000173783	0.0298772	0.000756924	0	0.00805529	0.0113392	0.0156675	0.00318911	0.0222204	0.0657917	0.00125764	0	0	0.0344452	0	0
TCGA-DA-A3F8	0.0173144	0	0.0209814	0.423342	0	0	0.122473	0.0759683	0	0	0	0.0720579	0.0411893	0	0.0799916	0.104784	0.0147879	0	0	0.0271102	0	0	0.0228969	0	0.0277462	0.559836	0	0	0.161961	0.100462	0	0	0	0.095291	0.0544697	0	0.105783	0.138569	0.0195559	0	0	0.0358511	0	0
TCGA-FS-A4F5	0	0.063234	0	0	0.0245953	0.0419104	0	0.0433435	0.000438172	0	0.0439682	0.00621093	0	0.434538	0.0924788	0.227771	0	0	0.0215117	0	0	0	0	0.011818	0	0	0.0045967	0.00783277	0	0.00810061	8.18913e-05	0	0.00821736	0.00116078	0	0.0812122	0.0172837	0.0425688	0	0	0.00402039	0	0	0
TCGA-BF-A5EQ	0.0398669	0.0116687	0.0521346	0.185316	0	0.0372444	0	0.124422	0.0267232	0	0	0.0620491	0.0247582	0.0525948	0.0664724	0.306524	0	0	0	0.0102259	0	0	0.023783	0.00696108	0.0311014	0.110552	0	0.0222186	0	0.0742252	0.015942	0	0	0.0370161	0.0147697	0.031376	0.0396548	0.18286	0	0	0	0.00610034	0	0
TCGA-XV-AAZY	0	0.0430506	0	0.263093	0.0417064	0	0	0.0808373	0.11263	0	0	0.0545006	0.0266348	0.140296	0.032333	0.193854	0	0	0.0110646	0	0	0	0	0.00865742	0	0.0529077	0.0083871	0	0	0.0162563	0.0226497	0	0	0.01096	0.00535623	0.0282133	0.00650213	0.0389838	0	0	0.00222507	0	0	0
TCGA-D3-A1Q9	0.0146927	0	0.057807	0.0999145	0	0.15306	0.00639005	0.0683217	0.0060744	0	0	0.0485989	0	0.244885	0.0451612	0.238126	0	0	0.0169685	0	0	0	0.00602133	0	0.0236903	0.0409468	0	0.0627266	0.00261876	0.0279995	0.0024894	0	0	0.0199167	0	0.100358	0.0185079	0.0975885	0	0	0.00695399	0	0	0
TCGA-D9-A3Z1	0	0.0616916	0.0896239	0.239097	0	0.0369716	0.0683549	0.0564845	0	0.0427807	0	0.0580086	0	0.0236601	0.0486222	0.265754	0.00388744	0	0	0.00506359	0	0	0	0.0457529	0.0664684	0.177323	0	0.0274195	0.0506946	0.0418911	0	0.0317278	0	0.0430214	0	0.0175472	0.03606	0.197093	0.00288307	0	0	0.00375535	0	0
TCGA-D3-A8GJ	0	0.0177606	0.0142105	0.281792	0	0	0.0496755	0.0898214	0.00414411	0.0729055	0	0.0702191	0.00717823	0.170091	0.0623273	0.145634	0	0	0	0.014241	0	0	0	0.0152776	0.0122238	0.242396	0	0	0.0427306	0.0772638	0.00356474	0.0627129	0	0.0604021	0.00617467	0.146312	0.0536136	0.125273	0	0	0	0.0122501	0	0
TCGA-D3-A1QA	0	0.0730383	0	0.199356	0	0	0	0.107803	0.0237437	0	0	0.0650804	0.00862489	0.1703	0.100237	0.208476	0.0175078	0	0.0258334	0	0	0	0	0.0234834	0	0.0640972	0	0	0	0.0346609	0.00763412	0	0	0.0209248	0.00277309	0.0547551	0.0322284	0.0670295	0.00562914	0	0.00830598	0	0	0
TCGA-Z2-AA3S	0.0141026	0	0.019105	0.237848	0	0	0	0.0435988	0.0200872	0	0	0.0889491	0.0934051	0	0.0161487	0.403586	0	0	0.0631696	0	0	0	0.00377884	0	0.00511926	0.0637322	0	0	0	0.0116824	0.00538243	0	0	0.0238342	0.0250282	0	0.0043271	0.108142	0	0	0.0169265	0	0	0
TCGA-ER-A19L	0.00320869	0	0.0641243	0.0542905	0	0.121198	0	0.0298989	0.0265904	0	0	0.0298451	0.017792	0	0.0351703	0.58385	0	0	0.0324379	0	0	0.00159405	0.000624984	0	0.01249	0.0105746	0	0.0236068	0	0.00582367	0.00517924	0	0	0.00581319	0.0034655	0	0.00685041	0.113721	0	0	0.00631822	0	0	0.000310488
TCGA-FW-A5DX	0.123639	0	0.129699	0.0677947	0	0.0269102	0	0.0800307	0	0.0266685	0	0.0596471	0	0.102371	0.0709892	0.303946	0	0	0.00830321	0	0	0	0.023245	0	0.0243843	0.0127458	0	0.0050593	0	0.0150463	0	0.00501386	0	0.011214	0	0.0192465	0.0133464	0.0571439	0	0	0.00156106	0	0	0
TCGA-BF-AAP4	0	0.00300362	0.00137765	0.345547	0	0	0.137372	0.103121	0.00537282	0	0	0.143326	0.0144031	0.0101251	0.0570138	0.169612	0.00391243	0	0	0.00581478	0	0	0	0.00152555	0.000699713	0.175504	0	0	0.0697714	0.0523754	0.00272887	0	0	0.0727954	0.00731537	0.00514258	0.0289574	0.0861461	0.00198713	0	0	0.00295334	0	0
TCGA-FS-A1ZT	0.0137712	0.0281949	0.116839	0.292988	0	0.0690573	0.0284594	0.102332	0.0396101	0	0.00183609	0.0158425	0.0422323	0.0315797	0.0757621	0.137101	0.00302102	0	0	0.00137304	0	0	0.0115827	0.0237143	0.0982719	0.246428	0	0.0580832	0.0239368	0.08607	0.0333155	0	0.00154431	0.0133249	0.035521	0.0265613	0.0637225	0.115314	0.00254094	0	0	0.00115485	0	0
TCGA-WE-A8ZT	0.165203	0	0.141931	0.140249	0.0186267	0	0	0.0763454	0.0555125	0	0	0.0285019	0.0416484	0.00342241	0.0971798	0.209019	0	0	0.0223604	0	0	0	0.0306311	0	0.0263162	0.0260043	0.00345367	0	0	0.0141556	0.0102928	0	0	0.00528469	0.00772225	0.000634567	0.0180186	0.0387553	0	0	0.00414596	0	0	0
TCGA-EB-A3Y6	0	0.114651	0	0.126926	0	0	4.08077e-06	0.0729445	0.0163041	0.0405247	0	0.0555161	0	0	0.173792	0.289051	0.0279633	0	0.0823236	0	0	0	0	0.033483	0	0.0370679	0	0	1.19176e-06	0.021303	0.00476149	0.011835	0	0.0162131	0	0	0.0507548	0.0844156	0.0081665	0	0.0240421	0	0	0
TCGA-FS-A1Z7	0	0.0288431	0.00694729	0	0	0.045459	0	0.0170056	0.00649692	0.0228177	0.0312725	0	0	0.630881	0.0288822	0.174193	0	0	0.00720276	0	0	0	0	0.0125997	0.00303482	0	0	0.0198581	0	0.00742863	0.00283809	0.00996756	0.0136609	0	0	0.275591	0.0126168	0.0760935	0	0	0.00314642	0	0	0
TCGA-YG-AA3P	0.0088784	0.00613276	0.00356532	0.146625	0	0	0	0.0670988	0.0362425	0	0	0.00227787	0.076254	0.0211993	0.0875624	0.414229	0.00227388	0	0.115949	0	0.0117116	0	0.000648854	0.000448196	0.000260562	0.0107157	0	0	0	0.00490374	0.00264869	0	0	0.000166472	0.00557282	0.0015493	0.00639927	0.0302728	0.00016618	0	0.00847379	0	0.000855911	0
TCGA-EB-A3XB	0	0.022769	0.049775	0.150377	0	0	0.012419	0.118788	0.0138029	0	0	0.0378412	0.0279742	0.0152597	0.0299838	0.469713	0.00596555	0	0	0.0438103	0	0.00152081	0	0.00825108	0.0180376	0.0544938	0	0	0.00450042	0.0430468	0.00500193	0	0	0.013713	0.0101373	0.00552985	0.0108656	0.170216	0.00216181	0	0	0.0158761	0	0.000551116
TCGA-FR-A69P	0.0417197	0	0.0131349	0.101661	0	0.108687	0	0.08026	0	0	0	0.040315	0.0429395	0.00696185	0.076921	0.391018	0.0383851	0	0	0.0579975	0	0	0.0117548	0	0.00370084	0.0286435	0	0.0306231	0	0.0226137	0	0	0	0.011359	0.0120984	0.00196154	0.0216729	0.110172	0.0108152	0	0	0.0163411	0	0
TCGA-D3-A51R	0.343248	0	0.0392776	0	0	0.189045	0	0.0692259	0.0770079	0	0.00898957	0.0144545	0	0.110096	0.00857821	0.11007	0	0	0	0.0300075	0	0	0.0327983	0	0.00375308	0	0	0.0180638	0	0.00661473	0.00735832	0	0.000858978	0.00138117	0	0.01052	0.000819672	0.0105175	0	0	0	0.0028673	0	0
TCGA-WE-A8ZQ	0	0.054271	0.0947556	0.0328049	0	0	0	0.042329	0.0295792	0	0.119602	0	0.0373381	0.365864	0.00327362	0.171726	0.0182403	0	0.0302161	0	0	0	0	0.0107529	0.0187743	0.00649978	0	0	0	0.00838683	0.00586065	0	0.0236972	0	0.00739796	0.0724903	0.000648617	0.0340249	0.00361403	0	0.00598684	0	0	0
TCGA-D3-A3BZ	0.0269219	0.0018679	0.0478149	0.242072	0	0	0.0218124	0.0732354	0.0535074	0	0	0.112083	0.0459537	0.0820198	0.0975606	0.135751	0.0151818	0	0.0442183	0	0	0	0.0308658	0.00214153	0.0548194	0.277534	0	0	0.0250078	0.0839639	0.0613459	0	0	0.128502	0.0526856	0.0940352	0.111853	0.155638	0.0174058	0	0.0506959	0	0	0
TCGA-EE-A3J7	0.0464229	0	0.036272	0.276416	0	0	0.00178931	0.116716	0	0	0	0.108197	0.0178376	0.002575	0.0960658	0.297709	0	0	0	0	0	0	0.0112074	0	0.00875678	0.0667323	0	0	0.000431975	0.0281775	0	0	0	0.0261209	0.00430634	0.000621655	0.0231922	0.0718728	0	0	0	0	0	0
TCGA-DA-A1IB	0.0769887	0.0805814	0.0189107	0.136151	0	0.107546	0.00777359	0.0528865	0.0350382	0.0255286	0	0.054166	0	0.168447	0.0665865	0.137556	0.00547245	0	0.0263674	0	0	0	0.163883	0.171531	0.0402547	0.289821	0	0.228929	0.0165474	0.112578	0.0745848	0.054342	0	0.115301	0	0.358567	0.14174	0.292811	0.011649	0	0.0561274	0	0	0
TCGA-WE-A8K5	0.00362605	4.64828e-05	0.014506	0.16394	0	0	0	0.0632627	0.0259025	0	0	0.0329866	0.017108	0.262709	0.124133	0.259826	0	0	0.0319548	0	0	0	0.0011369	1.4574e-05	0.00454815	0.051401	0	0	0	0.0198351	0.00812138	0	0	0.0103425	0.00536399	0.0823688	0.0389201	0.0814647	0	0	0.010019	0	0	0
TCGA-EB-A5UN	0	0	0	0.161539	0	0	0	0.112454	0	0	0	0.0465604	0	0	0.039289	0.117326	0.067339	0	0	0.264852	0	0.190641	0	0	0	0.0535737	0	0	0	0.0372948	0	0	0	0.0154415	0	0	0.01303	0.0389106	0.0223327	0	0	0.0878371	0	0.0632252
TCGA-EB-A82C	0	0	0.0910909	0.108559	0	0	0	0.0370412	0.0809236	0	0.0808267	0	0.0594683	0.199261	0.0574807	0.216435	0	0.0301753	0.0387388	0	0	0	0	0	0.0101518	0.0120985	0	0	0	0.00412811	0.00901864	0	0.00900784	0	0.00662753	0.022207	0.00640602	0.0241209	0	0.00336293	0.0043173	0	0	0
TCGA-EE-A185	0	0.0158296	0.224637	0	0	0	0	0.0852885	0.0137648	0.0109763	0	0.00812049	0	0.349585	0.00361405	0.25094	0	0	0	0.0271195	0	0.0101249	0	0.000819611	0.011631	0	0	0	0	0.00441598	0.000712697	0.000568321	0	0.000420455	0	0.0181004	0.000187124	0.0129929	0	0	0	0.00140416	0	0.000524238
TCGA-D3-A2JL	0	0.0617622	0.0131947	0.205477	0	0	0	0.0704368	0.0740397	0.0947451	0	0.0905612	0	0.213734	0.0868801	0.0651684	0	0	0.0240017	0	0	0	0	0.0293374	0.00626756	0.0976027	0	0	0	0.0334579	0.0351693	0.0450045	0	0.0430172	0	0.101525	0.0412686	0.0309554	0	0	0.011401	0	0	0
TCGA-FR-A8YD	0.00695227	0.00583727	0.00255463	0.0774145	0	0.0119085	0	0.0428021	0.0429335	0	0	0.0146321	0	0.506124	0.0218939	0.22675	0	0	0.0401974	0	0	0	0.000988551	0.000830007	0.000363246	0.0110077	0	0.00169328	0	0.00608607	0.00610476	0	0	0.00208056	0	0.0719663	0.00311311	0.0322418	0	0	0.00571571	0	0	0
TCGA-D9-A1X3	0.00406632	0.00468169	0.00911109	0	0	0.191349	0	0.0729112	0.0280745	0	0.0863713	0	0	0.323021	0.0141926	0.230858	0	0	0	0.0353632	0	0	0.000436845	0.000502953	0.000978804	0	0	0.0205566	0	0.00783285	0.00301605	0	0.00927887	0	0	0.0347022	0.00152471	0.0248011	0	0	0	0.00379906	0	0
TCGA-D3-A2JK	0	0.0347735	0.00448755	0	0	0.0413312	0	0.0149541	0.0259265	0	0.024228	0	0	0.642695	0.00855882	0.169367	0	0	0.0336784	0	0	0	0	0.00551176	0.000711297	0	0	0.00655118	0	0.0023703	0.00410946	0	0.00384025	0	0	0.10187	0.00135661	0.0268454	0	0	0.00533818	0	0	0
TCGA-EB-A5KH	0.0580514	0.0123089	0	0.0408329	0	0.240074	0	0.0283214	0.0862704	0	0.100878	0	0	0.0858521	0.0503829	0.18874	0	0	0.108287	0	0	0	0.00544428	0.00115438	0	0.00382946	0	0.0225151	0	0.00265609	0.00809078	0	0.00946073	0	0	0.00805154	0.0047251	0.0177008	0	0	0.0101556	0	0	0
TCGA-EB-A85I	0.00996499	0	0	0.378252	0	0	0.0742819	0.145389	0.014484	0	0	0.10975	0.0326768	0.0239541	0.0321058	0.113048	0	0	0	0.0660924	0	0	0.00344327	0	0	0.1307	0	0	0.0256671	0.0502374	0.00500475	0	0	0.0379228	0.011291	0.00827702	0.0110937	0.0390622	0	0	0	0.0228373	0	0
TCGA-XV-A9VZ	0	0.00538389	0	0.0387717	0	0.188785	0	0.00708689	0.0274122	0	0	0.0964268	0	0.282963	0.0286056	0.105314	0.0311981	0	0.188053	0	0	0	0	0.00129427	0	0.00932058	0	0.0453831	0	0.00170366	0.00658979	0	0	0.0231806	0	0.0680233	0.00687667	0.0253172	0.00749991	0	0.0452072	0	0	0
TCGA-BF-AAP0	0.028054	0.0629876	0	0.265839	0	0	0	0.0703991	0.0857726	0	0	0.156834	0	0.0304409	0.107683	0.122709	0.012218	0	0.0527837	0	0	0.00427943	0.0316526	0.0710672	0	0.299938	0	0	0	0.0794293	0.0967748	0	0	0.176951	0	0.0343457	0.121496	0.138449	0.0137852	0	0.0595544	0	0	0.00482836
TCGA-DA-A3F3	0.01071	0	0.0630315	0.119592	0	0.0553142	0	0.074227	0.0197049	0	0	0.0171569	0.012155	0.268976	0.0631099	0.286667	0	0	0	0.009355	0	0	0.00283682	0	0.0166955	0.0316771	0	0.0146514	0	0.0196609	0.00521934	0	0	0.00454444	0.00321958	0.0712451	0.0167163	0.0759313	0	0	0	0.00247791	0	0
TCGA-XV-A9W5	0	0	0.0327369	0.190314	0	0.0253978	0	0.193982	0	0	0	0.11983	0.0512631	0	0.0946898	0.252547	0	0	0	0.0392401	0	0	0	0	0.0115441	0.0671111	0	0.0089561	0	0.0684045	0	0	0	0.042256	0.0180771	0	0.0333908	0.0890564	0	0	0	0.0138374	0	0
TCGA-EE-A2GO	0	0	0.0456292	0.02379	0.00503785	0	0.0390203	0.0455729	0.00217689	0.030045	0	0	0	0.548613	0.00313356	0.251473	0	0	0.00198279	0.00352538	0	0	0	0	0.00633146	0.00330107	0.000699045	0	0.00541441	0.00632364	0.000302062	0.00416901	0	0	0	0.0761249	0.000434809	0.0348941	0	0	0.00027513	0.000489178	0	0
TCGA-D3-A2JH	0.0572286	0	0.0267594	0.440538	0	0	0.0513977	0.0641527	0.00552886	0	0	0.108817	0.0138307	0	0.047796	0.149911	0.0101481	0	0	0.0187454	0	0.00514682	0.0661123	0	0.0309133	0.508923	0	0	0.0593762	0.0741112	0.00638711	0	0	0.125709	0.0159776	0	0.0552154	0.173182	0.0117234	0	0	0.0216553	0	0.00594577
TCGA-D3-A3CE	0	0	0.189362	0.309758	0	0	0.00794861	0.0556604	0.0111391	0	0	0.094858	0.0629408	0	0.0873082	0.166215	0.00475295	0	0	0.0100569	0	0	0	0	0.172067	0.281468	0	0	0.00722267	0.0505769	0.0101218	0	0	0.0861946	0.0571925	0	0.0793343	0.151035	0.00431887	0	0	0.00913838	0	0
TCGA-FS-A1ZZ	0	0.0974013	0.0209468	0.0701877	0	0.0864445	0	0.0898183	0.0266302	0	0.0687254	0	0.0253989	0.12591	0.079051	0.103205	0	0	0.206281	0	0	0	0	0.00994183	0.00213805	0.00716412	0	0.00882346	0	0.00916783	0.00271817	0	0.00701486	0	0.00259249	0.0128517	0.0080688	0.0105342	0	0	0.0210553	0	0	0
TCGA-GN-A265	0.0010824	0.00646766	0.0755818	0.0863412	0	0.154857	0.0113983	0.046556	0.0196814	0.00696993	0	0.0151888	0.0164028	0.0748942	0.12901	0.342571	0	0	0.0129974	0	0	0	0.00133113	0.00795392	0.0929504	0.106182	0	0.190443	0.0140177	0.0572545	0.0242041	0.0085716	0	0.0186792	0.0201721	0.0921048	0.158656	0.421294	0	0	0.0159842	0	0	0
TCGA-ER-A3ES	0.0345849	0	0.112073	0.0924628	0	0.148785	0	0.031901	0	0.0231369	0	0.0950127	0.0244165	0	0.00321109	0.394914	0	4.81176e-05	0	0.039455	0	0	0.00111571	0	0.00361546	0.00298285	0	0.00479979	0	0.00102913	0	0.000746397	0	0.00306511	0.000787675	0	0.00010359	0.0127399	0	1.55227e-06	0	0.00127282	0	0
TCGA-EE-A29M	0.0272179	0.0320731	0.0150639	0.236593	0	0	0	0.0784413	0.0584004	0	0	0.0995557	0.0150603	0.0319648	0.137911	0.233623	0.015486	0	0.0186094	0	0	0	0.0204547	0.0241034	0.0113208	0.177803	0	0	0	0.0589498	0.0438887	0	0	0.0748175	0.0113181	0.024022	0.103642	0.175571	0.0116379	0	0.0139852	0	0	0
TCGA-GN-A267	0	0.175186	0.00662656	0.333201	0	0	0	0.0778121	0.0332222	0.00504941	0	0.0846404	0.0103804	0.0328939	0.0716008	0.163894	0	0	0.00549322	0	0	0	0	0.0394581	0.00149254	0.0750489	0	0	0	0.0175261	0.00748283	0.00113731	0	0.0190641	0.00233805	0.00740888	0.0161271	0.0369147	0	0	0.00123727	0	0	0
TCGA-D3-A51J	0	0.0801332	0.0282546	0.23423	0	0.0217277	0	0.0751975	0.0693452	0.042417	0	0.100532	0.0478121	0.0901615	0.098784	0.0911553	0.00728467	0	0.0129656	0	0	0	0	0.0926058	0.0326524	0.270687	0	0.0251096	0	0.0869018	0.0801386	0.0490191	0	0.116179	0.0552539	0.104195	0.114159	0.105343	0.00841851	0	0.0149837	0	0	0
TCGA-DA-A1I7	0.000276462	0	0.0158457	0.022127	0	0	0	0.0786807	0.036419	0.0147311	0	0.0331214	0	0.496787	0.0651693	0.232196	0	0	0	0.0046462	0	0	8.2284e-05	0	0.00471621	0.0065857	0	0	0	0.0234179	0.0108395	0.00438444	0	0.00985801	0	0.14786	0.0193965	0.0691091	0	0	0	0.00138286	0	0
TCGA-EB-A4OZ	0	0.0868531	0	0.306391	0	0	0	0.0453723	0.0755143	0	0	0.133285	0	0.0705597	0.107884	0.129011	0.0220101	0	0.0111153	0	0	0.0120046	0	0.0309229	0	0.109086	0	0	0	0.0161542	0.0268858	0	0	0.0474542	0	0.0251218	0.0384107	0.0459326	0.00783642	0	0.00395746	0	0	0.00427407
TCGA-D3-A51T	0.123858	0	0.0307584	0.128123	0	0.0579764	0	0.110563	0.0369931	0	0	0.0356981	0.050019	0.0929932	0.0774231	0.253257	0	0	0.00233689	0	0	0	0.0596837	0	0.0148216	0.0617387	0	0.0279371	0	0.0532769	0.0178259	0	0	0.0172019	0.0241027	0.0448107	0.0373079	0.122037	0	0	0.00112608	0	0	0
TCGA-EB-A431	0.0441843	0	0	0.0904447	0	0	0.0654334	0.109222	0.0283673	0	0.072228	0	0.0185161	0.0862444	0.0700983	0.309299	0	0.039887	0	0.0339696	0	0.0321059	0.0117031	0	0	0.0239561	0	0	0.0173313	0.0289295	0.00751364	0	0.019131	0	0.00490435	0.0228435	0.0185669	0.0819241	0	0.0105649	0	0.00899752	0	0.00850389
TCGA-ER-A42K	0	0.0309247	0.243522	0.0393899	0	0.0866978	0	0.041849	0.0199939	0	0	0.0401456	0.0363216	0.0464091	0.0764533	0.306792	0.00278744	0	0.0287138	0	0	0	0	0.00796881	0.0627518	0.0101502	0	0.0223407	0	0.0107838	0.00515211	0	0	0.0103449	0.00935951	0.0119589	0.0197008	0.0790554	0.00071828	0	0.00739909	0	0	0
TCGA-EB-A550	0.014281	0	0.00537221	0.101739	0	0.101512	0.00364028	0.127316	0.0167729	0	0.00993215	0	0	0.241029	0.0401643	0.255335	0.00336633	0.020311	0	0.0441099	0	0.015119	0.00509181	0	0.00191543	0.0362743	0	0.0361934	0.00129792	0.0453938	0.00598027	0	0.00354125	0	0	0.0859375	0.0143203	0.091038	0.00120024	0.00724175	0	0.0157271	0	0.0053906
TCGA-ER-A19H	0.0158984	0	0.0368657	0.190917	0	0.0602557	0.0019428	0.0512584	0.0331042	0	0	0.0786122	0.0395048	0.0272299	0.119576	0.280632	0.00779968	0	0.0564027	0	0	0	0.0110838	0	0.0257016	0.133101	0	0.0420084	0.00135446	0.0357357	0.0230792	0	0	0.054806	0.0275415	0.0189838	0.0833647	0.195648	0.00543769	0	0.0393221	0	0	0
TCGA-W3-A828	0.0133559	0	0	0.0512324	0	0.109896	0	0.0369938	0.0109532	0	0.00689346	0.040221	0.0655834	0.0143676	0.0487294	0.495091	0.000104047	0	0.106311	0	0	0.000268489	0.00737837	0	0	0.028303	0	0.0607112	0	0.020437	0.00605104	0	0.00380825	0.0222198	0.0362311	0.00793727	0.0269203	0.27351	5.748e-05	0	0.0587308	0	0	0.000148325
TCGA-W3-A824	0	0.00259951	0	0.358931	0	0	0.0168553	0.0911127	0	0	0	0.128253	0.0462954	0.0414871	0.119059	0.140004	0.0159625	0	0.03944	0	0	0	0	0.00110105	0	0.15203	0	0	0.00713928	0.0385919	0	0	0	0.054323	0.019609	0.0175723	0.050429	0.0593005	0.00676112	0	0.0167053	0	0	0
TCGA-WE-A8K1	0	0.0717767	0	0.330983	0	0.0179244	0	0.0817608	0.0693981	0	0	0.105041	0.0303479	0.0570126	0.10813	0.107973	0.00859897	0	0	0.0110534	0	0	0	0.0493656	0	0.227639	0	0.0123278	0	0.0562323	0.0477297	0	0	0.0722438	0.0208723	0.0392113	0.074368	0.0742602	0.00591408	0	0	0.00760216	0	0
TCGA-BF-A3DL	0.000941803	0	0	0.126968	0	0.0367666	0	0.0646852	0.0484834	0	0.113877	0.00816298	0.0418544	0.153694	0.0587669	0.326428	0	0	0	0.0193719	0	0	7.82144e-05	0	0	0.0105444	0	0.00305338	0	0.00537195	0.00402642	0	0.00945721	0.000677915	0.00347591	0.0127639	0.00488044	0.027109	0	0	0	0.00160879	0	0
TCGA-D3-A51E	0	0.105876	0.0674483	0.178854	0	0.0755902	0.0110817	0.113447	0	0.0168226	0	0.0848948	0.0130337	0.0887215	0.0999344	0.13712	0	0	0	0.0071754	0	0	0	0.0706419	0.0450024	0.119334	0	0.0504348	0.00739385	0.0756935	0	0.0112243	0	0.0566429	0.00869623	0.0591961	0.0666775	0.0914882	0	0	0	0.00478752	0	0
TCGA-WE-A8ZM	0.121677	0	0.103028	0.166535	0	0	0	0.107508	0	0	0.00128022	0.0198836	0.0123135	0.030829	0.00769377	0.40699	0	0	0.0222622	0	0	0	0.0237693	0	0.0201262	0.0325322	0	0	0	0.0210014	0	0	0.000250088	0.00388421	0.00240541	0.00602236	0.00150296	0.0795043	0	0	0.00434886	0	0	0
TCGA-EE-A183	0.0612409	0.12823	0.0300125	0.206794	0.0398425	0	0	0.061513	0.0494088	0	0	0.0395545	0.00834787	0.174021	0.0186138	0.165683	0	0	0.0167383	0	0	0	0.0379817	0.0795282	0.0186138	0.128254	0.0247104	0	0	0.0381505	0.0306434	0	0	0.0245318	0.00517737	0.107928	0.0115443	0.102757	0	0	0.0103811	0	0	0
TCGA-EB-A4OY	0.0115411	0.0149362	0	0.241104	0	0	0.00818014	0.0339635	0.0257924	0	0	0.0484822	0	0.239635	0.041724	0.297429	0	0	0.0372126	0	0	0	0.00108276	0.00140128	0	0.0226199	0	0	0.000767443	0.00318638	0.00241979	0	0	0.00454849	0	0.022482	0.00391445	0.0279042	0	0	0.00349121	0	0	0
TCGA-D3-A1Q5	0	0.0127111	0.0139958	0.0540699	0	0.20692	0	0.0309414	0.0549984	0.00704807	0.00390004	0.0233814	0	0.400921	0.0364812	0.0482162	0	0	0.104414	0	0	0.00200162	0	0.00449933	0.00495406	0.019139	0	0.0732433	0	0.0109523	0.0194677	0.0024948	0.00138049	0.00827627	0	0.141913	0.0129132	0.017067	0	0	0.0369593	0	0	0.00070851
TCGA-ER-A196	0.00165183	0.00492952	0.0191081	0.0034898	0	0.028433	0	0.0342537	0.0370889	0	0	0.0271119	0	0.455399	0	0.123092	0	0.0689496	0	0.16236	0	0.0341332	0.000575319	0.00171692	0.00665522	0.00121547	0	0.009903	0	0.0119303	0.0129178	0	0	0.00944287	0	0.158612	0	0.0428719	0	0.0240146	0	0.0565488	0	0.0118883
TCGA-EE-A29L	0.0629542	0.126996	0.164764	0.0265355	0.00142178	0	0	0.174914	0.0263386	0	0	0.00376102	0	0.213043	0.0512156	0.148056	0	0	0	0	0	0	0.0032784	0.00661347	0.00858027	0.00138186	7.40406e-05	0	0	0.00910883	0.00137161	0	0	0.000195859	0	0.0110944	0.00266711	0.00771015	0	0	0	0	0	0
TCGA-BF-A5EP	0.0255541	0	0.0043596	0.045295	0	0.142202	0	0.0581847	0.0835818	0	0.14815	0	0.0472745	0.272436	0	0.119214	0.00149024	0	0	0.045675	0.00658262	0	0.00285577	0	0.000487202	0.00506189	0	0.0158916	0	0.00650236	0.00934059	0	0.0165564	0	0.0052831	0.0304457	0	0.0133226	0.00016654	0	0	0.00510435	0.000735632	0
TCGA-DA-A1I4	0	0.0781854	0.00800676	0	0	0	0.0114047	0.017174	0.0106931	0.0468787	0.0056829	0	0.0254616	0.324822	0.00672194	0.422606	0.0105835	0	0.0317789	0	0	0	0	0.0295282	0.00302391	0	0	0	0.00430719	0.00648608	0.00403845	0.0177047	0.00214626	0	0.00961606	0.122675	0.00253867	0.159606	0.00399705	0	0.0120019	0	0	0
TCGA-EE-A2M6	0	0.0377459	0.0100712	0.0396977	0	0	0.000453785	0.0277702	0.00816101	0	0	0.0159502	0.0435559	0.439124	0.0228793	0.230172	0.0743704	0	0	0.0500489	0	0	0	0.0168664	0.00450021	0.0177386	0	0	0.00020277	0.0124089	0.00364667	0	0	0.00712722	0.0194626	0.196219	0.0102234	0.10285	0.0332318	0	0	0.0223639	0	0
TCGA-D3-A1Q7	0.018755	0	0.0649581	0.253478	0	0.0077249	0.0406566	0.0617069	0.010694	0.0159566	0	0.0657544	0.0180127	0.12246	0.125579	0.184864	0	0	0.00939981	0	0	0	0.0298098	0	0.103246	0.402886	0	0.0122782	0.0646209	0.0980788	0.0169974	0.0253619	0	0.104512	0.0286299	0.194641	0.199599	0.293828	0	0	0.0149403	0	0	0
TCGA-ER-A19C	0.000464769	0	0.0150153	0.0145214	0	0.00308666	0	0.0251135	0.0329473	0.00198759	0.00266272	0	0	0.714221	0	0.138956	0	0	0.0510232	0	0	0	0.000104858	0	0.00338765	0.00327623	0	0.000696391	0	0.00566595	0.00743335	0.000448427	0.000600745	0	0	0.161138	0	0.0313504	0	0	0.0115115	0	0	0
TCGA-BF-A3DM	0	0.0183922	0.0862121	0	0	0.0399585	0	0.0418695	0.00256002	0	0	0.016396	0.0479188	0.114922	0.0516793	0.376889	0.00468871	0	0.179584	0	0.0189303	0	0	0.00403522	0.0189148	0	0	0.00876683	0	0.00918612	0.000561665	0	0	0.00359725	0.0105133	0.0252137	0.0113384	0.0826889	0.0010287	0	0.0394004	0	0.00415327	0
TCGA-GN-A4U5	0.0151663	0	0.0236232	0.370009	0	0	0.0699054	0.14029	0.0220632	0	0	0.0676416	0.0291781	0.00604923	0.117486	0.103135	0.0148497	0	0	0.0206025	0	0	0.0100647	0	0.0156768	0.245546	0	0	0.0463907	0.0930997	0.0146416	0	0	0.0448884	0.0193632	0.0040144	0.0779662	0.0684426	0.00985461	0	0	0.0136723	0	0
TCGA-BF-AAOX	0	0.11532	0	0.118003	0	0.0545488	0	0.126144	0.0963005	0	0.0373807	0	0	0.296989	0.0566798	0.085516	0	0	0	0.0131193	0	0	0	0.0129813	0	0.0132834	0	0.00614046	0	0.0141998	0.0108404	0	0.00420787	0	0	0.0334315	0.00638034	0.00962638	0	0	0	0.00147681	0	0
TCGA-DA-A95W	0	0.0166639	0.0345994	0.271601	0	0	0	0.0861653	0.0276882	0.0114523	0	0.0903124	0.034296	0	0.0739988	0.353222	0	0	0	0	0	0	0	0.00383856	0.00797006	0.062564	0	0	0	0.0198484	0.00637804	0.00263807	0	0.0208037	0.00790017	0	0.0170458	0.0813656	0	0	0	0	0	0
TCGA-FW-A3TU	0	0.058717	0.0387383	0.155846	0	0	0	0.0264019	0.0531359	0	0	0.0482682	0.0456254	0.42657	0.0087756	0.102398	0	0	0	0.0355231	0	0	0	0.0093987	0.00620075	0.0249459	0	0	0	0.0042261	0.00850535	0	0	0.00772619	0.00730316	0.0682801	0.00140469	0.0163907	0	0	0	0.00568609	0	0
TCGA-EE-A2GR	0.0880307	0	0.150016	0.0229161	0	0	0	0.0899371	0	0.0182625	0	0.00434122	0	0.215939	0.094695	0.280072	0	0	0.0357906	0	0	0	0.00540698	0	0.00921423	0.00140754	0	0	0	0.00552407	0	0.00112171	0	0.000266644	0	0.0132633	0.00581631	0.0172024	0	0	0.00219831	0	0	0
TCGA-FW-A3R5	0.0864868	0.0344464	0.0275768	0.0958422	0	0.0328353	0	0.108115	0	0	0	0.0594995	0.0019554	0.0766148	0.108179	0.349995	0	0	0	0.0184535	0	0	0.0405262	0.016141	0.012922	0.04491	0	0.015386	0	0.0506606	0	0	0	0.0278805	0.000916266	0.0359004	0.050691	0.164002	0	0	0	0.008647	0	0
TCGA-D3-A2JG	0	0.0602299	0.109123	0.20296	0	0	0.00341715	0.0402834	0.0510836	0	0	0.00825498	0.0428255	0.0936293	0.0410048	0.214792	0.00460691	0	0.125836	0	0.00195257	0	0	0.0106048	0.0192135	0.0357355	0	0	0.000601662	0.00709276	0.00899437	0	0	0.00145347	0.00754035	0.0164854	0.00721977	0.0378188	0.000811146	0	0.0221562	0	0.000343791	0
TCGA-EE-A29D	0.00245563	0.0063173	0.00708193	0	0.0518941	0	0	0.039426	0.0340255	0	0.0808479	0	0	0.315289	0	0.417611	0	0	0.0450516	0	0	0	0.000465907	0.00119858	0.00134366	0	0.00984589	0	0	0.00748031	0.00645568	0	0.0153393	0	0	0.0598198	0	0.0792336	0	0	0.00854765	0	0	0
TCGA-EB-A51B	0	0.0242452	0.0036332	0.261062	0.0130501	0	0.00249979	0.0527278	0.0156619	0	0	0.0993996	0.0133669	0	0.0877383	0.237611	0.0170524	0	0.171952	0	0	0	0	0.00408887	0.000612727	0.0440272	0.00220085	0	0.000421581	0.00889237	0.00264132	0	0	0.0167634	0.00225428	0	0.0147968	0.0400723	0.00287583	0	0.0289992	0	0	0
TCGA-BF-A3DJ	0	0	0.0399114	0.0780682	0	0.0779932	0.00864939	0.0353342	0.00950565	0	0.00842357	0.010204	0.127335	0.0896192	0.0472811	0.417474	0	0	0.0105422	0.031692	0	0.00796739	0	0	0.0216963	0.0424388	0	0.0423981	0.00470192	0.0192081	0.00516739	0	0.00457916	0.00554703	0.0692209	0.0487181	0.0257026	0.226944	0	0	0.00573087	0.0172282	0	0.00433117
TCGA-EE-A2MR	0.0231185	0.106753	0.00658221	0.17554	0	0.188238	0	0.0400551	0.0355111	0	0	0.0231869	0.0121183	0.0850228	0.0642294	0.226586	0	0	0.0130586	0	0	0	0.0398782	0.184143	0.011354	0.302798	0	0.324701	0	0.0690931	0.0612549	0	0	0.0399963	0.0209035	0.14666	0.110793	0.390849	0	0	0.0225254	0	0	0
TCGA-GN-A4U3	0.0370907	0	0.139478	0.20312	0	0	0	0.0758612	0	0	0	0.032556	0.0210462	0.0178031	0.015905	0.448218	0	0	0	0.00892218	0	0	0.00584594	0	0.0219833	0.0320142	0	0	0	0.0119566	0	0	0	0.00513122	0.00331713	0.00280598	0.00250682	0.0706444	0	0	0	0.00140624	0	0
TCGA-BF-A1PX	0	0.0112045	0	0.386118	0	0	0.0143412	0.0715892	0.04464	0	0	0.0866325	0	0.0622526	0.105039	0.189503	0.0171861	0	0.0114943	0	0	0	0	0.0092539	0	0.318899	0	0	0.0118445	0.0591262	0.0368686	0	0	0.0715506	0	0.051415	0.0867524	0.156512	0.0141941	0	0.00949323	0	0	0
TCGA-BF-A1Q0	0.00819614	0.0125601	0.00729599	0.175433	0	0	0	0.103899	0.0233774	0	0	0.06053	0.0221867	0.0259467	0.18518	0.316701	0.0134576	0	0.0452372	0	0	0	0.00378779	0.00580457	0.00337179	0.081075	0	0	0	0.0480162	0.0108037	0	0	0.0279735	0.0102534	0.0119911	0.0855795	0.146361	0.00621935	0	0.020906	0	0	0
TCGA-BF-A3DN	0	0.110202	0	0.141795	0	0.0993565	0	0.103817	0.0109652	0	0	0	0.0363501	0	0.0700242	0.338088	0.0138802	0	0.0755218	0	0	0	0	0.0261957	0	0.0337054	0	0.0236176	0	0.0246778	0.00260649	0	0	0	0.00864062	0	0.0166451	0.0803653	0.0032994	0	0.0179519	0	0	0
TCGA-BF-A5ER	0	0.0101682	0	0.0356517	0	0	0	0.0502349	0.00183494	0	0.0177498	0.00392983	0.0391732	0.416191	0.0104057	0.407295	0	0	0.00736627	0	0	0	0	0.000582855	0	0.00204361	0	0	0	0.00287954	0.000105181	0	0.00101745	0.000225264	0.00224546	0.0238567	0.00059647	0.0233467	0	0	0.000422245	0	0	0
TCGA-BF-A5ES	0.0107117	0.000763071	0	0.179167	0	0.0863785	0	0.1019	0.100593	0	0.0181432	0.00906557	0.0248674	0.0783226	0.0663789	0.289253	0.00406782	0	0.0234013	0	0	0.00698769	0.0025437	0.000181207	0	0.042547	0	0.0205124	0	0.0241982	0.0238878	0	0.00430847	0.00215281	0.00590528	0.0185993	0.015763	0.068689	0.000965989	0	0.00555711	0	0	0.00165937
TCGA-BF-A9VF	0.0336545	0	0.0120623	0.188956	0	0	0	0.232255	0	0	0	0.0772366	8.78403e-05	0.0600044	0.0371579	0.281088	0	0	0	0.0774977	0	0	0.0024404	0	0.000874675	0.0137019	0	0	0	0.0168416	0	0	0	0.00560068	6.36959e-06	0.00435112	0.00269444	0.0203826	0	0	0	0.00561962	0	0
TCGA-BF-AAP1	0	0.0109777	0	0.0333821	0	0.0639931	0	0.0491617	0.00829664	0	0.0178494	0.0218029	0.273741	0	0	0.40075	0.00671452	0.000239693	0.113092	0	0	0	0	0.00256525	0	0.00780065	0	0.0149538	0	0.011488	0.00193874	0	0.004171	0.00509485	0.0639671	0	0	0.0936462	0.00156903	5.60109e-05	0.026427	0	0	0
TCGA-BF-AAP2	0	0.0296678	0	0.163764	0	0.0644718	0	0.0480912	0.0993934	0	0	0.0735926	0.0691028	0.0384945	0.130338	0.182869	0.0288548	0	0.0713604	0	0	0	0	0.0105682	0	0.0583357	0	0.022966	0	0.017131	0.0354058	0	0	0.026215	0.0246157	0.0137124	0.0464286	0.0651414	0.0102786	0	0.0254199	0	0	0
TCGA-BF-AAP6	0.010255	0	0.000351104	0.0157612	0	0	0	0.135709	0.041184	0	0.00109382	0	0.0401343	0.377191	0.013129	0.29875	0	0	0	0.0664414	0	0	0.00261144	0	8.94086e-05	0.0040136	0	0	0	0.0345582	0.0104875	0	0.000278541	0	0.0102202	0.0960517	0.00334331	0.0760768	0	0	0	0.0169193	0	0
TCGA-BF-AAP7	0	0.0711102	0.0077197	0.307759	0	0	0.0168543	0.0549106	0.0130895	0	0	0.140568	0.0484519	0	0.0711818	0.22389	0.0179943	0	0.026471	0	0	0	0	0.0413283	0.00448658	0.178865	0	0	0.0097955	0.0319133	0.00760742	0	0	0.0816964	0.0281596	0	0.0413699	0.130122	0.010458	0	0.0153846	0	0	0
TCGA-BF-AAP8	0	0	0.0366382	0.196886	0	0.0359607	0	0.0629208	0.0477276	0	0	0.112434	0.00270653	0	0.0179057	0.480901	0	0	0	0.00591892	0	0	0	0	0.00727143	0.0390751	0	0.00713696	0	0.0124876	0.00947229	0	0	0.0223144	0.000537154	0	0.00355366	0.0954423	0	0	0	0.0011747	0	0
TCGA-D3-A1Q3	0.0809588	0.0204437	0	0.206325	0	0.169247	0	0.0510378	0.0470175	0.0139923	0	0.0425248	0.0139107	0.0497425	0.0881632	0.161987	0.000394346	0	0.0542551	0	0	0	0.0645786	0.0163074	0	0.16458	0	0.135003	0	0.0407115	0.0375046	0.0111613	0	0.0339209	0.0110961	0.0396783	0.0703254	0.129213	0.000314559	0	0.0432778	0	0	0
TCGA-D3-A1Q6	0.0185677	0	0	0.087392	0	0.241009	0.0180422	0.06375	0.00419037	0	0	0	0.041	0.0534043	0.029599	0.269904	0	0.0434131	0	0.0694171	0	0.0603108	0.00678512	0	0	0.0319353	0	0.088071	0.00659308	0.0232959	0.00153127	0	0	0	0.0149825	0.0195153	0.0108162	0.0986299	0	0.0158643	0	0.0253668	0	0.0220391
TCGA-D3-A1Q8	0.00838981	0.0439037	0.0369641	0.070092	0	0.12254	0.00341688	0.0161944	0.00587591	0	0.0063371	0	0.0585478	0	0.0232911	0.500839	0.000715792	0	0.102118	0	0	0.000775108	0.00603474	0.0315797	0.026588	0.0504167	0	0.0881419	0.00245774	0.0116485	0.00422651	0	0.00455824	0	0.042113	0	0.0167532	0.360251	0.000514865	0	0.0734525	0	0	0.00055753
TCGA-D3-A1QB	0.00853394	0	0.0328518	0.454958	0	0	0.0213379	0.117137	0.0175245	0.0122481	0	0.106946	0.00892647	0	0.0771525	0.105578	0.0104388	0	0	0.0263671	0	0	0.00766454	0	0.029505	0.408609	0	0	0.0191641	0.105203	0.0157392	0.0110004	0	0.0960513	0.00801709	0	0.0692926	0.0948222	0.00937538	0	0	0.0236809	0	0
TCGA-D3-A2J9	0.0192695	0.012571	0	0.304757	0	0	0	0.11312	0.0268079	0.105404	0	0.0666636	0	0.0953414	0.117452	0.137652	0	0	0	0.000962711	0	0	0.0362836	0.0236707	0	0.573845	0	0	0	0.213	0.0504783	0.198471	0	0.125525	0	0.179524	0.221157	0.259193	0	0	0	0.00181275	0	0
TCGA-D3-A2JC	0	0.0608386	0	0.215787	0	0.0517787	0.00412892	0.0687278	0.028951	0.00675728	0	0.0891421	0.0171194	0.172462	0.0931508	0.174147	0.00295135	0	0	0	0.0140583	0	0	0.0402851	0	0.142886	0	0.034286	0.00273402	0.045509	0.0191703	0.00447442	0	0.0590266	0.0113358	0.114198	0.0616811	0.115314	0.00195427	0	0	0	0.00930889	0
TCGA-D3-A2JE	0.134904	0.0038309	0.0746975	0.0451079	0	0.103999	0	0.166522	0.0424143	0	0	0.0768472	0.0120373	0.153498	0.0595345	0.117762	0	0	0	0.00884609	0	0	0.0151119	0.000429138	0.00836762	0.00505299	0	0.01165	0	0.0186538	0.00475125	0	0	0.00860843	0.00134842	0.0171948	0.00666906	0.0131917	0	0	0	0.000990939	0	0
TCGA-D3-A2JN	0	0.057977	0.107022	0.246308	0	0	0.0783012	0.0606323	0.052958	0	0	0.0938362	0.014162	0.0418744	0.100218	0.0860336	0.053391	0	0.00728696	0	0	0	0	0.0319328	0.058946	0.135662	0	0	0.043127	0.0333953	0.0291684	0	0	0.0516834	0.00780018	0.0230637	0.0551982	0.0473859	0.0294068	0	0.00401353	0	0	0
TCGA-D3-A2JP	0	0.102329	0.0532625	0.284412	0	0.00618966	0.00380253	0.0458006	0	0.0750476	0	0.063103	0.0352804	0	0.169372	0.128612	0.0217247	0	0.0110644	0	0	0	0	0.0461492	0.0240208	0.128267	0	0.00279147	0.0017149	0.0206556	0	0.0338457	0	0.0284588	0.0159111	0	0.0763852	0.0580027	0.0097976	0	0.00498996	0	0	0
TCGA-D3-A3C8	0	0	0.00152549	0.512672	0	0	0.105015	0.0631253	0.00846651	0.0548962	0	0.0705823	0.0175001	0	0.0518772	0.104894	0	0	0	0.00944617	0	0	0	0	0.00189312	0.636221	0	0	0.130322	0.0783379	0.0105069	0.0681257	0	0.0875919	0.0217175	0	0.0643792	0.130173	0	0	0	0.0117226	0	0
TCGA-D3-A3CB	0.0344893	0.00866392	0.0205462	0.220408	0	0	0.0246141	0.0488173	0.0476176	0	0	0.0028682	0.0146621	0.304459	0.0590525	0.205713	0.00240612	0	0.00568289	0	0	0	0.0670754	0.0168497	0.0399587	0.428653	0	0	0.0478699	0.0949407	0.0926075	0	0	0.00557813	0.0285151	0.592117	0.114846	0.400075	0.00467946	0	0.0110522	0	0	0
TCGA-D3-A3CF	0.0737656	0.0858307	0	0.107379	0	0.095396	0	0.0434381	0.0674754	0	0	0.0924219	0.0262863	0.0324019	0.0715054	0.243905	0.00150446	0	0.0586905	0	0	0	0.0893899	0.104011	0	0.130123	0	0.115602	0	0.0526388	0.0817673	0	0	0.111998	0.0318541	0.039265	0.086651	0.295566	0.00182313	0	0.0711217	0	0	0
TCGA-D3-A3ML	0.0853495	0	0.0791779	0.0908134	0	0.0338218	0	0.073087	0.00308071	0	0	0.0437755	0	0.0195854	0.0626633	0.490736	0	0	0.0179093	0	0	0	0.00369921	0	0.00343172	0.00393602	0	0.0014659	0	0.00316773	0.000133524	0	0	0.00189731	0	0.00084887	0.00271595	0.0212694	0	0	0.000776223	0	0	0
TCGA-D3-A3MO	0	0.0631952	0.026514	0	0	0.112481	0.000951515	0.00175486	0.0186469	0	0.0457177	0	0	0.646583	0.0111342	0.0566034	0	0	0.0164181	0	0	0	0	0.0147682	0.00619609	0	0	0.0262859	0.000222361	0.000410096	0.00435763	0	0.0106839	0	0	0.151101	0.00260197	0.0132277	0	0	0.00383677	0	0	0
TCGA-D3-A3MU	0.0215608	0.0209682	0.0276308	0.072089	0	0	0	0.0612468	0.0380707	0	0	0.0354143	0.0154554	0.459725	0.093995	0.148433	0	0	0.00541175	0	0	0	0.00815917	0.0079349	0.0104562	0.0272804	0	0	0	0.0231774	0.0144069	0	0	0.0134017	0.00584874	0.173972	0.0355701	0.0561708	0	0	0.00204795	0	0	0
TCGA-D3-A51F	0	0.00326036	0.0116834	0.41733	0	0	0.00580449	0.0874722	0.020512	0.0827364	0	0.132723	0.00303318	0	0.0695256	0.12141	0.0146489	0	0	0.0285118	0	0.0013493	0	0.00534098	0.0191393	0.683652	0	0	0.00950867	0.143293	0.0336019	0.135535	0	0.217421	0.00496883	0	0.113894	0.198888	0.0239971	0	0	0.0467067	0	0.00221037
TCGA-D3-A51H	0.282828	0.241936	0	0.0758523	0	0	0.0269362	0.061982	0.0667146	0.0224808	0	0	0.00198885	0.101909	0.0460272	0.0707984	0	0	0.000546974	0	0	0	0.483965	0.413993	0	0.129796	0	0	0.0460923	0.106062	0.11416	0.0384684	0	0	0.00340326	0.174384	0.0787603	0.121148	0	0	0.000935965	0	0	0
TCGA-D3-A51N	0	0.114303	0	0.0542281	0	0	0	0.066921	0.0555616	0.0201342	0	0.00307244	0	0.36478	0.141421	0.117918	0	0	0	0.0616597	0	0	0	0.0655392	0	0.0310933	0	0	0	0.0383711	0.0318579	0.0115445	0	0.00176167	0	0.209158	0.0810878	0.067612	0	0	0	0.0353544	0	0
TCGA-D3-A5GL	0	0.0101635	0.0820309	0.0879058	0	0	0	0.114196	0	0	0	0.0529211	0.0752726	0.155879	0.0260379	0.389061	0	0	0.00653199	0	0	0	0	0.00123347	0.00995551	0.0106685	0	0	0	0.0138591	0	0	0	0.00642265	0.00913529	0.0189179	0.00316004	0.0472176	0	0	0.000792741	0	0	0
TCGA-D3-A5GU	0.00732854	0	0.00644929	0.25594	0	0.0575524	0	0.102998	0.0165106	0.0214779	0	0.0609037	0.0171761	0	0.0726902	0.374973	0.000360416	0	0	0.00563907	0	0	0.00292683	0	0.00257568	0.102216	0	0.0229849	0	0.0411348	0.00659391	0.00857773	0	0.0243233	0.00685969	0	0.0290306	0.149754	0.000143941	0	0	0.0022521	0	0
TCGA-D3-A8GB	0.0420815	0.0272917	0.0629987	0.246243	0	0.0125663	0	0.139851	0.0816528	0	0	0.0907898	0.0106111	0.0223471	0.113606	0.137131	0	0	0.0128303	0	0	0	0.0326504	0.0211752	0.0488797	0.191056	0	0.00974995	0	0.108508	0.0633531	0	0	0.0704423	0.00823301	0.0173388	0.0881447	0.106398	0	0	0.00995485	0	0	0
TCGA-D3-A8GE	0.0032719	0	0.0689533	0.219069	0	0.132404	0	0.102634	0.0264191	0.000727479	0	0.000826607	0.0472261	0	0.0666074	0.329807	0.00205432	0	0	0	0	0	0.00302587	0	0.0637684	0.202597	0	0.122448	0	0.0949161	0.0244325	0.000672776	0	0.000764451	0.0436749	0	0.0615989	0.305007	0.00189984	0	0	0	0	0
TCGA-D3-A8GL	0.0499019	0	0.125121	0.00317098	0	0	0	0.0535739	0	0.00958474	0	0.0100258	0	0.247151	0.0129203	0.462046	0	0	0.0265039	0	0	0	0.0035276	0	0.00884487	0.000224159	0	0	0	0.00378717	0	0.000677552	0	0.000708731	0	0.0174713	0.000913345	0.0326624	0	0	0.00187358	0	0	0
TCGA-D3-A8GM	0.0720074	0	0.0261048	0.114471	0	0.04023	0.0202024	0.0851933	0.0246401	0	0	0.0530896	0	0.196573	0.116798	0.222319	0.0206786	0	0.00769417	0	0	0	0.0484514	0	0.0175651	0.0770235	0	0.0270695	0.0135935	0.0573238	0.0165795	0	0	0.0357223	0	0.132267	0.0785895	0.149591	0.0139139	0	0.00517716	0	0	0
TCGA-D3-A8GN	0.0015021	0	0.196976	0.224675	0	0	0.0333819	0.0791075	0.0167533	0.0300936	0	0.0149804	0.0708073	0.0812253	0.077953	0.0820801	0	0	0	0.0904641	0	0	0.00109081	0	0.143043	0.163158	0	0	0.0242417	0.0574474	0.0121662	0.0218538	0	0.0108787	0.0514198	0.0589853	0.056609	0.0596061	0	0	0	0.0656945	0	0
TCGA-D3-A8GP	0	0.043806	0.000193429	0.0769674	0	0	0	0.188645	0	0	0.0778617	0	0	0.335145	0.0198173	0.182451	0	0	0.0751135	0	0	0	0	0.00426272	1.88223e-05	0.00748961	0	0	0	0.0183568	0	0	0.00757664	0	0	0.0326126	0.0019284	0.0177541	0	0	0.00730921	0	0	0
TCGA-D3-A8GR	0	0.0743487	0.0281776	0.0351555	0	0	0.00650452	0.0447182	0.00515529	0.0102075	0.0056063	0	0.0371091	0.246134	0.000739178	0.27001	0.000954692	0	0.232104	0	0.00307542	0	0	0.00753843	0.00285701	0.00356452	0	0	0.000659513	0.00453411	0.00052271	0.00103497	0.000568439	0	0.0037626	0.0249563	7.49475e-05	0.0273771	9.67991e-05	0	0.0235337	0	0.000311826	0
TCGA-D3-A8GS	0	0.0137287	0.133031	0.30972	0	0	0.0631936	0.0431104	0.0220799	0	0	0.0608317	0.0400103	0.031963	0.102429	0.174776	0.00292609	0	0	0.00220082	0	0	0	0.00926374	0.0897652	0.20899	0	0	0.0426412	0.0290896	0.0148989	0	0	0.0410474	0.0269978	0.0215677	0.0691157	0.117933	0.00197444	0	0	0.00148505	0	0
TCGA-D3-A8GV	0	0.00187958	0	0.0970529	0	0	0	0.100654	0.0168094	0	0.0137346	0.0350778	0	0.47125	0.0421707	0.221371	0	0	0	0	0	0	0	0.000290644	0	0.0150075	0	0	0	0.0155643	0.00259928	0	0.00212381	0.00542416	0	0.0728705	0.00652095	0.0342311	0	0	0	0	0	0
TCGA-D9-A149	0.0473439	0	0	0.194559	0	0.0576515	0	0.0730477	0.0105771	0	0.0301451	0.0583065	0.0482598	0.0315653	0.129771	0.28329	0.0054116	0	0.0300709	0	0	0	0.029379	0	0	0.120733	0	0.0357753	0	0.0453294	0.00656356	0	0.0187064	0.0361818	0.0299474	0.0195877	0.0805286	0.175794	0.00335814	0	0.0186604	0	0	0
TCGA-D9-A1JW	0.0435297	0	0.0167206	0.204333	0	0.0294668	0.0078543	0.0439466	0.0787316	0	0	0.0945095	0.0208078	0.106576	0.107333	0.159412	0.00382914	0	0.0829496	0	0	0	0.0273991	0	0.0105245	0.128615	0	0.0185475	0.00494378	0.0276616	0.0495565	0	0	0.0594877	0.0130972	0.067083	0.067559	0.10034	0.0024102	0	0.0522115	0	0	0
TCGA-D9-A1JX	0	0.000485365	0.0600913	0.371223	0	0	0.0732626	0.0665569	0.00381041	0	0	0.0606624	0.0609043	0	0.07919	0.204937	0.00659552	0	0	0.0122808	0	0	0	0.000343301	0.0425029	0.262568	0	0	0.051819	0.047076	0.00269512	0	0	0.0429068	0.0430779	0	0.0560115	0.144953	0.00466504	0	0	0.00868625	0	0
TCGA-D9-A3Z3	0.102381	0.0175566	0.110771	0.109352	0	0	0	0.0985147	0.0218975	0	0	0.0754673	0.0212825	0.0690429	0.0967362	0.203042	0	0	0.0739567	0	0	0	0.0805826	0.0138186	0.0871862	0.0860692	0	0	0	0.0775394	0.0172352	0	0	0.0593991	0.0167511	0.0543427	0.0761396	0.159811	0	0	0.0582102	0	0	0
TCGA-D9-A3Z4	0.0093236	0.00589572	0.00751382	0.189054	0	0.0443405	0	0.0556608	0.00248838	0	0	0.031634	0.0354546	0.0638566	0.153717	0.306491	0.0217556	0	0.072814	0	0	0	0.00552542	0.00349397	0.00445289	0.112038	0	0.0262774	0	0.0329861	0.00147468	0	0	0.0187472	0.0210114	0.0378432	0.0910971	0.181635	0.012893	0	0.0431516	0	0	0
TCGA-D9-A4Z2	0	0.183689	0	0.0550515	0.0120218	0	0.000805708	0.0188175	0.00106947	0.0323435	0.0106971	0	0.032816	0.132607	0.065723	0.322193	0.0386921	0	0.0934728	0	0	0	0	0.0568807	0	0.0170471	0.00372265	0	0.000249494	0.00582698	0.000331169	0.0100154	0.00331245	0	0.0101617	0.0410629	0.0203516	0.0997696	0.0119813	0	0.0289446	0	0	0
TCGA-D9-A6EA	0	0.113615	0	0.0276875	0.045634	0	0	0.0715009	0.000484765	0.0656324	0	0	0.0252939	0.185078	0.0670451	0.253649	0.010261	0	0.134119	0	0	0	0	0.0219951	0	0.0053601	0.00883443	0	0	0.0138421	9.38473e-05	0.012706	0	0	0.00489673	0.0358298	0.0129795	0.0491046	0.00198646	0	0.0259645	0	0	0
TCGA-DA-A1HW	0	0.0281199	0.0589833	0.299244	0	0.112276	0.00887808	0.0812648	0.0383462	0.0173957	0	0.0714574	0.00927628	0.011331	0.133511	0.112873	0.0145181	0	0.00252547	0	0	0	0	0.0292931	0.0614443	0.311729	0	0.11696	0.00924851	0.0846554	0.0399461	0.0181216	0	0.0744388	0.00966332	0.0118037	0.139082	0.117582	0.0151239	0	0.00263084	0	0	0
TCGA-DA-A1HY	0.0021437	0.00382615	0.00526445	0	0	0.106638	0	0.0459614	0.0417639	0.00820868	0.0667705	0	0	0.508849	0	0.0936288	0	0	0	0.116945	0	0	0.000415252	0.000741157	0.00101977	0	0	0.0206567	0	0.00890308	0.00809	0.00159009	0.012934	0	0	0.0985682	0	0.0181366	0	0	0	0.0226532	0	0
TCGA-DA-A1I0	0.0147434	0.0833686	0.016929	0.107111	0	0.133697	0	0.0510782	0.186891	0	0.0210014	0.0150692	0	0.16096	0.013901	0.162612	0.00118133	0	0.0276091	0	0	0.00384754	0.00456671	0.0258231	0.00524368	0.0331772	0	0.0414121	0	0.0158213	0.0578886	0	0.0065051	0.00466761	0	0.0498567	0.00430577	0.0503683	0.000365911	0	0.0085518	0	0	0.00119176
TCGA-DA-A1I8	0	0.0821573	0.0170496	0	0	0.0979351	0.00206381	0.00523818	0.0370966	0	0.0500693	0	0	0.54942	0	0.15342	0	0	0.00554996	0	0	0	0	0.0253228	0.00525507	0	0	0.0301858	0.000636113	0.00161452	0.011434	0	0.0154325	0	0	0.169344	0	0.0472876	0	0	0.00171062	0	0	0
TCGA-DA-A1IA	0.0297971	0.0488885	0	0.07488	0.0561335	0	0	0.208291	0.0309416	0	0.0339619	0	0.0546051	0.0270468	0	0.402165	0	0.0332901	0	0	0	0	0.00284926	0.00467481	0	0.00716016	0.00536759	0	0	0.0199171	0.00295869	0	0.0032475	0	0.00522144	0.00258627	0	0.0384558	0	0.00318326	0	0	0	0
TCGA-DA-A3F5	0	0.00396354	0.00027494	0.0945936	0	0	0	0.0492368	0.0248502	0	0.0522854	0	0	0.280031	0	0.200196	0	0.00154485	0	0.111178	0	0.181845	0	0.00106564	7.39207e-05	0.0254325	0	0	0	0.0132379	0.00668126	0	0.0140575	0	0	0.0752894	0	0.053825	0	0.000415349	0	0.0298916	0	0.0488912
TCGA-DA-A95V	0.0128877	0.00632644	0.110135	0.242815	0	0	0	0.0473182	0.0925881	0	0	0.028483	0	0.158557	0.0703532	0.214243	0	0	0.0162936	0	0	0	0.00420588	0.00206463	0.0359424	0.0792424	0	0	0	0.0154423	0.0302161	0	0	0.00929541	0	0.0517451	0.0229597	0.0699182	0	0	0.00531742	0	0	0
TCGA-DA-A95X	0	0.00924593	0.0110883	0.161413	0	0.0863778	0	0.0625093	0.0277108	0	0	0.0197497	0.140836	0.0233027	0.0584715	0.357313	0	0	0.0419808	0	0	0	0	0.00487293	0.00584393	0.0850706	0	0.0455242	0	0.0329446	0.0146046	0	0	0.0104088	0.0742257	0.0122814	0.0308166	0.188317	0	0	0.0221254	0	0	0
TCGA-DA-A95Y	0.0459594	0	0.000146634	0	0.0214301	0	0.00112493	0.0501325	0.0763521	0	0.0793311	0	0.0455105	0.146411	0.041468	0.274994	0.00959376	0	0.207547	0	0	0	0.00542504	0	1.73087e-05	0	0.00252961	0	0.000132786	0.00591764	0.0090126	0	0.00936424	0	0.00537206	0.0172823	0.00489489	0.0324603	0.00113245	0	0.0244988	0	0	0
TCGA-DA-A95Z	0.00874003	0	0	0.160101	0	0.0483606	0	0.100889	0	0.0403117	0	0.0503294	0	0.120375	0.0657253	0.385723	0	0	0.0194443	0	0	0	0.00119792	0	0	0.0219437	0	0.00662839	0	0.0138281	0	0.0055252	0	0.00689824	0	0.0164988	0.00900843	0.0528679	0	0	0.00266506	0	0	0
TCGA-DA-A960	0.14711	0	0.120434	0.124486	0	0	0	0.0956185	0	0	0	0.0565521	0.0322551	0.0321358	0.00845784	0.363594	0	0	0.0193562	0	0	0	0.00416017	0	0.00340579	0.00352037	0	0	0	0.00270402	0	0	0	0.00159925	0.000912151	0.000908775	0.000239181	0.0102822	0	0	0.000547378	0	0	0
TCGA-EB-A1NK	0	0	0.0773209	0.148548	0	0.0500791	0	0.102481	0.00544769	0	0	0.0561145	0.0131305	0.054159	0.0471767	0.37074	0.0207214	0	0.016388	0.0285339	0	0.00915977	0	0	0.0207732	0.0399091	0	0.0134543	0	0.0275326	0.00146358	0	0	0.0150758	0.00352766	0.0145505	0.0126746	0.0996037	0.00556703	0	0.00440282	0.00766596	0	0.00246088
TCGA-EB-A24C	0	0	0.00870023	0.0532589	0	0.132597	0	0.00430062	0.0421821	0	0.0229444	0.0224175	0.062017	0.0844533	0.040378	0.187057	0	0	0.339693	0	0	0	0	0	0.00145299	0.00889456	0	0.0221446	0	0.00071823	0.00704468	0	0.00383186	0.00374386	0.0103572	0.0141042	0.00674337	0.0312397	0	0	0.0567309	0	0	0
TCGA-EB-A24D	0.0273242	0	0.256585	0.0700652	0	0.169736	0	0.101649	0	0.081254	0	0.0512505	0.00867812	0	0.0630596	0.153552	0.00214492	0	0.0147004	0	0	0	0.00831125	0	0.0780459	0.0213118	0	0.051629	0	0.0309186	0	0.0247152	0	0.0155889	0.00263964	0	0.0191809	0.0467063	0.000652425	0	0.00447144	0	0	0
TCGA-EB-A299	0	0	0.00445112	0.24961	0	0	0	0.181208	0.0191628	0	0	0.0832818	0.0385328	0	0.115926	0.268017	0.00124697	0	0.0385626	0	0	0	0	0	0.00214078	0.12005	0	0	0	0.0871524	0.00921636	0	0	0.0400545	0.0185324	0	0.0557548	0.128903	0.000599733	0	0.0185468	0	0	0
TCGA-EB-A3HV	0.00333995	0	0	0.00558596	0	0.100747	0	0.0274818	0.0203014	0.000283575	0.00694695	0.0174123	0.038573	0.0669347	0.0243687	0.548361	0.0263421	0	0.102415	0	0	0.0109063	0.000995778	0	0	0.00166541	0	0.0300369	0	0.00819347	0.0060527	8.45456e-05	0.00207118	0.00519132	0.0115002	0.019956	0.00726531	0.163489	0.00785368	0	0.0305342	0	0	0.00325162
TCGA-EB-A3XD	0.0174565	0	0	0.19956	0	0.0187212	0	0.0478771	0.101122	0	0	0.0472993	0	0.13316	0.0806423	0.255705	0.0375659	0	0.0608898	0	0	0	0.0118871	0	0	0.135892	0	0.0127483	0	0.0326022	0.0688599	0	0	0.0322088	0	0.090676	0.0549139	0.174124	0.0255807	0	0.0414633	0	0	0
TCGA-EB-A3XE	0	0.0800609	0	0.224041	0	0.0258968	0	0.0278785	0.0157256	0.00604328	0	0.0106089	0	0.0718	0.149944	0.2987	0.0437316	0	0.04557	0	0	0	0	0.0278315	0	0.0778829	0	0.00900247	0	0.00969135	0.00546668	0.00210082	0	0.00368795	0	0.0249597	0.0521249	0.103836	0.0152024	0	0.0158414	0	0	0
TCGA-EB-A44N	0.089508	0.0169577	0.0865228	0.090351	0	0.0962853	0	0.0955352	0.0296008	0	0	0.0422159	1.39684e-05	0.189898	0.0692461	0.140309	0.00946633	0	0.0429288	0	0	0.001161	0.0769735	0.0145829	0.0744063	0.0776984	0	0.0828017	0	0.0821567	0.0254556	0	0	0.0363041	1.20123e-05	0.163305	0.059549	0.12066	0.00814068	0	0.0369171	0	0	0.00099842
TCGA-EB-A44O	0	0.0422291	0	0.129871	0	0	0	0.171135	0.0549398	0	0	0	0	0.128507	0.0411084	0.285595	0.00438175	0.00670453	0.135528	0	0	0	0	0.00899472	0	0.0276622	0	0	0	0.0364516	0.0117021	0	0	0	0	0.0273719	0.00875603	0.0608313	0.000933306	0.00142805	0.0288672	0	0	0
TCGA-EB-A44Q	0.00290751	0.0465859	0.0221553	0.283678	0	0	0	0.0700054	0.128238	0.0197345	0	0.0917435	0.00893547	0.0202483	0.109419	0.194169	0	0	0.00217993	0	0	0	0.00247282	0.0396211	0.0188429	0.241267	0	0	0	0.0595392	0.109065	0.0167841	0	0.0780274	0.00759957	0.0172211	0.0930605	0.16514	0	0	0.00185402	0	0	0
TCGA-EB-A4IS	0	0.133838	0	0.201215	0	0.0643385	0	0.0827542	0.0640917	0	0	0.097087	0.0173358	0.0519096	0.107195	0.143397	0.00315612	0	0.0336825	0	0	0	0	0.169919	0	0.255458	0	0.081683	0	0.105063	0.0813697	0	0	0.12326	0.0220092	0.0659035	0.136092	0.182055	0.00400695	0	0.0427627	0	0	0
TCGA-EB-A4XL	0.000281474	0.00128725	0	0.22162	0	0	0	0.136375	0.0160898	0	0	0.0803343	0.0295349	0.0185923	0.157264	0.228672	0.0213155	0	0.0859939	0	0	0.00264011	0.000149395	0.000683224	0	0.117627	0	0	0	0.0723823	0.00853983	0	0	0.0426383	0.015676	0.00986806	0.0834695	0.12137	0.0113134	0	0.0456422	0	0	0.00140127
TCGA-EB-A551	0.00692995	0	0.0599713	0.292253	0	0.000919417	0.0569988	0.0842884	0.0133088	0	0	0.0964067	0.00636904	0	0.13598	0.203341	0.0123916	0	0	0.0308421	0	0	0.00625312	0	0.0541141	0.26371	0	0.000829621	0.0514319	0.0760562	0.012009	0	0	0.0869909	0.00574699	0	0.122699	0.183481	0.0111814	0	0	0.0278299	0	0
TCGA-EB-A57M	0.0141669	0	0.0420182	0.0538919	0	0.123335	0	0.0519087	0.0794731	0	0.0021835	0	0.0412795	0	0.0460403	0.418193	0.020838	0	0.0907746	0	0	0.0158965	0.00614431	0	0.0182236	0.0233734	0	0.0534916	0	0.0225132	0.0344682	0	0.000947001	0	0.0179033	0	0.0199681	0.181374	0.0090376	0	0.0393697	0	0	0.00689446
TCGA-EB-A5SG	0.00176979	0	0.06346	0.332674	0	0	0.0851554	0.0678878	0	0.0260394	0	0.112414	0.0100994	0.0269373	0.0987735	0.134505	0.0138441	0	0	0.0264396	0	0	0.00188252	0	0.0675024	0.353866	0	0	0.0905798	0.0722123	0	0.0276981	0	0.119575	0.0107428	0.0286532	0.105065	0.143073	0.0147259	0	0	0.0281238	0	0
TCGA-EB-A5SH	0.140896	0.00338137	0	0.208172	0	0.121498	0	0.103017	0.0459787	0	0	0.0545724	0.0251536	0.0664846	0.0508316	0.178979	0	0	0.00103608	0	0	0	0.0281623	0.000675868	0	0.0416095	0	0.024285	0	0.020591	0.00919022	0	0	0.010908	0.0050277	0.013289	0.0101602	0.0357743	0	0	0.000207091	0	0	0
TCGA-EB-A5UL	0	0.124191	0.086888	0.307182	0	0	0.0540106	0.097749	0.00827201	0	0	0.0654464	0.0186678	0.0596171	0.121805	0.0420884	0.01207	0	0	0.00201189	0	0	0	0.0845389	0.0591459	0.209103	0	0	0.0367658	0.0665391	0.00563088	0	0	0.0445503	0.0127074	0.0405822	0.0829146	0.0286502	0.00821626	0	0	0.00136952	0	0
TCGA-EB-A5UM	0.063244	0	0	0.316572	0	0.0509453	0	0.178007	0.0377735	0	0	0.0842098	0	0.0279193	0.0779943	0.145042	0.0030594	0	0.0152331	0	0	0	0.0205139	0	0	0.102684	0	0.0165246	0	0.0577385	0.0122522	0	0	0.0273143	0	0.0090559	0.0252982	0.0470458	0.000992348	0	0.00494103	0	0	0
TCGA-EB-A6L9	0.0532248	0.152477	0.00320276	0.270055	0.0296152	0	0	0.083378	0.0776276	0	0	0.0143789	0.0130565	0.10047	0.0623406	0.131461	0	0	0.00871377	0	0	0	0.0440154	0.126094	0.0026486	0.223328	0.024491	0	0	0.0689512	0.0641958	0	0	0.0118909	0.0107973	0.0830855	0.0515539	0.108714	0	0	0.00720604	0	0	0
TCGA-EB-A6QY	0	0	0.140693	0.134641	0	0	0	0.202306	0	0	0	0.0579272	0	0.114401	0.0888964	0.191999	0.0375647	0	0	0.0315718	0	0	0	0	0.038892	0.0372191	0	0	0	0.055924	0	0	0	0.0160129	0	0.0316242	0.0245738	0.0530746	0.0103841	0	0	0.00872746	0	0
TCGA-EB-A6QZ	0	0.114886	0.021376	0	0	0	0	0.103042	0.0121819	0.0428691	0	0	0	0.20313	0.0324621	0.411925	0.0052933	0	0.0528355	0	0	0	0	0.0175379	0.00326316	0	0	0	0	0.0157299	0.00185963	0.00654418	0	0	0	0.0310088	0.0049555	0.0628824	0.00080805	0	0.0080656	0	0	0
TCGA-EB-A6R0	0	0.0124847	0.0159607	0.376713	0	0	0.0417367	0.0953821	0	0.0138201	0	0.117947	0.015646	0	0.150807	0.14767	0	0	0	0.0114764	0	0.000357828	0	0.00626631	0.008011	0.18908	0	0	0.0209485	0.0478742	0	0.0069366	0	0.0591998	0.00785305	0	0.0756929	0.0741183	0	0	0	0.00576022	0	0.000179601
TCGA-EB-A82B	0	0	0.113666	0.193894	0	0.0197089	0.00824082	0.0569596	0.0254945	0	0	0.0552496	0.0142544	0.0647974	0.103741	0.207954	0.00510034	0	0	0.130133	0	0.000805864	0	0	0.0588452	0.100379	0	0.0102034	0.0042663	0.0294882	0.0131986	0	0	0.0286029	0.00737956	0.0335458	0.0537072	0.107659	0.00264046	0	0	0.0673704	0	0.000417199
TCGA-EE-A17X	0.0512277	0	0.013301	0.115479	0	0	0	0.0555986	0.0464442	0	0.0899991	0	0.0195907	0.384835	0.0201571	0.193439	0	0	0.00992814	0	0	0	0.00714057	0	0.00185401	0.0160964	0	0	0	0.00774982	0.0064738	0	0.0125449	0	0.00273072	0.0536417	0.00280968	0.0269633	0	0	0.00138387	0	0	0
TCGA-EE-A17Y	0.00486451	0	0.0535065	0.0146808	0	0	0	0.0783891	0.0222798	0	0.0174427	0.0088413	0	0.632949	0.0327199	0.0549604	0	0	0	0.0793661	0	0	0.000843152	0	0.00927413	0.00254458	0	0	0	0.013587	0.0038617	0	0.0030233	0.00153244	0	0.109707	0.00567125	0.00952613	0	0	0	0.0137563	0	0
TCGA-EE-A17Z	0	0.0196889	0.0488943	0.0129614	0	0.182017	0	0.0979506	0.000428423	0	0.0681151	0	0.0230397	0.117622	0	0.192754	0.000435759	0	0.226707	0	0.00938547	0	0	0.00163589	0.00406248	0.00107692	0	0.0151233	0	0.00813843	3.55964e-05	0	0.00565948	0	0.0019143	0.00977289	0	0.0160153	3.62059e-05	0	0.0188365	0	0.000779811	0
TCGA-EE-A184	0.0264818	0	0.104539	0.297288	0	0	0	0.121945	0.00926121	0	0	0.0842359	0.037066	0.0772168	0.0624608	0.173414	0.00365378	0	0.00243743	0	0	0	0.0110373	0	0.043571	0.123907	0	0	0	0.0508254	0.00385998	0	0	0.0351086	0.0154487	0.0321831	0.026033	0.0722771	0.00152286	0	0.00101589	0	0	0
TCGA-EE-A20B	0.00361611	0.00467531	0.0466657	0.260786	0	0.0245444	0	0.0572313	0.0188541	0	0	0.0359803	0.0148312	0.0526981	0.0926622	0.363323	0.00432219	0	0.0198102	0	0	0	0.00195715	0.00253042	0.0252569	0.141145	0	0.0132842	0	0.0309754	0.0102044	0	0	0.0194736	0.00802712	0.0285219	0.0501517	0.196642	0.00233931	0	0.0107219	0	0	0
TCGA-EE-A29A	0	0.0440778	0.119405	0	0	0.0569943	0	0.114208	0.029616	0	0	0.0348863	0	0.284679	0	0.274662	0	0	0.035329	0	0.00614324	0	0	0.00563281	0.015259	0	0	0.00728344	0	0.0145949	0.0037847	0	0	0.0044582	0	0.0363798	0	0.0350997	0	0	0.00451479	0	0.00078506	0
TCGA-EE-A29B	6.86367e-05	0	0	0.0756803	0	0	0.0114181	0.0340122	0.0248381	0	0.013303	0.0219792	0.121252	0.117207	0.00593249	0.550348	0.00343398	0	0.0205273	0	0	0	1.00576e-05	0	0	0.0110897	0	0	0.00167314	0.00498394	0.00363964	0	0.00194934	0.00322071	0.0177676	0.0171748	0.000869313	0.0806448	0.000503196	0	0.00300795	0	0	0
TCGA-EE-A29G	0.00289378	0.00612703	0.00337794	0.0681349	0	0.0908687	0	0.0354183	0.0219367	0	0	0.058403	0.027567	0.260565	0.0567514	0.222476	0.056266	0	0.089215	0	0	0	0.00199877	0.00423203	0.0023332	0.0470618	0	0.0627643	0	0.0244639	0.015152	0	0	0.0403398	0.0190409	0.179976	0.039199	0.153667	0.0388637	0	0.0616221	0	0	0
TCGA-EE-A29Q	0.0770565	0	0.0121931	0.0316991	0	0.0605879	0	0.0659149	0.0116914	0	0	0.0385597	0.158052	0.204159	0.00809511	0.281115	0	0	0.0508752	0	0	0	0.0193421	0	0.0030606	0.00795684	0	0.0152083	0	0.0165454	0.00293468	0	0	0.00967893	0.039673	0.0512464	0.00203197	0.0705632	0	0	0.0127703	0	0	0
TCGA-EE-A29R	0	0.00860845	0.0813021	0.113579	0	0.117651	0	0.130346	0	0	0	0.0142395	0.0245249	0.0722476	0.0829704	0.300598	0	0	0.0210246	0.032908	0	0	0	0.00200454	0.0189318	0.0264478	0	0.0273959	0	0.0303519	0	0	0	0.00331577	0.00571081	0.0168234	0.0193202	0.0699965	0	0	0.00489574	0.00766286	0	0
TCGA-EE-A29S	0	0.0128561	0.0150061	0.177097	0	0.113774	0	0.0659274	0.0337245	0	0	0.0294413	0.0321574	0.229083	0.0512231	0.221756	0.00114617	0	0.0168077	0	0	0	0	0.00639612	0.0074658	0.0881089	0	0.0566042	0	0.0328	0.0167785	0	0	0.0146475	0.0159989	0.113973	0.0254844	0.110328	0.000570239	0	0.00836209	0	0	0
TCGA-EE-A29T	0	0.0210081	0.0918464	0.138057	0	0	0.0209474	0.0409913	0.00527262	0.0344469	0	0.0240127	0	0.0592605	0.0271342	0.536661	0	0	0	0	0	0.000361803	0	0.0138019	0.0603412	0.0907005	0	0	0.013762	0.0269305	0.00346401	0.0226309	0	0.0157759	0	0.038933	0.0178266	0.352576	0	0	0	0	0	0.000237697
TCGA-EE-A29X	0.00578167	0.0573379	0.0109118	0.158705	0	0.00401217	0	0.0795726	0.0239727	0	0	0.0736847	0.0107567	0.167767	0.0579412	0.325252	0.0148586	0	0	0.00944521	0	0	0.00322193	0.0319525	0.00608079	0.0884412	0	0.00223584	0	0.0443431	0.0133592	0	0	0.041062	0.00599436	0.0934908	0.0322886	0.181252	0.00828022	0	0	0.00526349	0	0
TCGA-EE-A2A0	0.0118018	0.0240218	0.121902	0.101738	0	0	0.0395708	0.01437	0	0.139736	0	0.000200424	0.000677338	0.00724179	0.0456023	0.483247	0	0	0.00351771	0	0	0.00637353	0.0119328	0.0242885	0.123255	0.102867	0	0	0.0400102	0.0145295	0	0.141288	0	0.00020265	0.00068486	0.00732221	0.0461087	0.488613	0	0	0.00355677	0	0	0.0064443
TCGA-EE-A2A1	0.102455	0	0.0167385	0.162058	0	0.12412	0	0.0598773	0.0368539	0	0	0.074676	0.0199447	0.0277125	0.0934659	0.250812	0	0	0.031287	0	0	0	0.130793	0	0.0213681	0.20688	0	0.158449	0	0.0764385	0.0470471	0	0	0.0953303	0.0254611	0.0353773	0.119317	0.320182	0	0	0.0399406	0	0	0
TCGA-EE-A2A2	0.0831186	0.0758701	0.0679109	0.123645	0	0.113381	0	0.104887	0.0271755	0	0	0.036433	0.0137213	0.0465745	0.037899	0.264422	0	0	0.00496295	0	0	0	0.0538788	0.0491802	0.0440209	0.0801483	0	0.0734956	0	0.0679891	0.0176156	0	0	0.0236164	0.00889438	0.0301903	0.0245667	0.171402	0	0	0.00321706	0	0	0
TCGA-EE-A2A5	0.00290469	0.00743375	0	0	0	0.209044	0	0.00569307	0.0649986	0	0.031718	0	0	0.13278	0.0555296	0.423103	0.00647885	0	0.060316	0	0	0	0.000847416	0.00216873	0	0	0	0.0609867	0	0.0016609	0.0189627	0	0.00925342	0	0	0.0387373	0.0162003	0.123437	0.00189014	0	0.0175966	0	0	0
TCGA-EE-A2A6	0.0268016	0.0720488	0.0266625	0.317235	0	0	0.047104	0.107447	0.0279021	0	0	0.106786	0.0254492	0.0202847	0.0887671	0.0988414	0.00134423	0	0	0.0333256	0	0	0.0240326	0.0646051	0.0239079	0.28446	0	0	0.0422375	0.0963465	0.0250194	0	0	0.0957533	0.0228199	0.018189	0.0795962	0.0886297	0.00120535	0	0	0.0298826	0	0
TCGA-EE-A2GE	0	0.000105813	0.0782896	0.250309	0	0	0.0292402	0.0681138	0.00894716	0.0239722	0	0.0330853	0.049395	0.121661	0.0574454	0.271799	0	0	0	0.00763652	0	0	0	0.00014464	0.107017	0.342157	0	0	0.0399696	0.0931075	0.0122302	0.0327685	0	0.0452257	0.06752	0.166304	0.0785245	0.371533	0	0	0	0.0104387	0	0
TCGA-EE-A2GI	0.0310137	0	0.068006	0.335989	0	0	0.038815	0.124964	0.016556	0.0193878	0	0.0984943	0.00136139	0.00679493	0.105014	0.148307	0	0	0	0.00529704	0	0	0.0204994	0	0.0449505	0.222082	0	0	0.0256559	0.0825986	0.0109432	0.012815	0	0.0651027	0.000899847	0.00449131	0.0694121	0.0980277	0	0	0	0.00350123	0	0
TCGA-EE-A2GN	0.0291394	0	0.0604234	0.0524293	0	0.0201455	0	0.039957	0.0172989	0	0	0.00806365	0	0.470428	0.0744794	0.224758	0	0	0.00279648	8.06188e-05	0	0	0.00693105	0	0.0143722	0.0124708	0	0.00479178	0	0.00950413	0.0041147	0	0	0.00191801	0	0.111896	0.0177156	0.0534606	0	0	0.000665168	1.91759e-05	0	0
TCGA-EE-A2GP	0.00192676	0.00769119	0	0.0462536	0	0.0711027	0	0	0.00535269	0.00229212	0	0.0322353	0.0727563	0.00141713	0.0510856	0.622888	0.00822531	0	0.0767736	0	0	0	0.00142229	0.00567747	0	0.0341434	0	0.0524865	0	0	0.00395124	0.00169199	0	0.0237954	0.0537071	0.00104609	0.0377103	0.459802	0.00607175	0	0.0566726	0	0	0
TCGA-EE-A2GS	0	0.173746	0	0.0279786	0	0	0	0.0556187	0.0165233	0.0435182	0	0	0	0.33765	0.166217	0.169106	0.00136215	0	0.00827971	0	0	0	0	0.0777885	0	0.0125264	0	0	0	0.0249012	0.00739769	0.0194837	0	0	0	0.15117	0.0744176	0.0757107	0.000609854	0	0.00370693	0	0	0
TCGA-EE-A2GT	0.183711	0.00882191	0	0.130919	0.0509166	0.0590384	0	0.133006	0.0372531	0	0	0.0219837	0.0113634	0.100159	0.0151573	0.236347	0	0	0.0113233	0	0	0	0.163199	0.00783693	0	0.116302	0.0452316	0.0524467	0	0.118156	0.0330938	0	0	0.0195292	0.0100947	0.0889764	0.013465	0.209958	0	0	0.010059	0	0	0
TCGA-EE-A2GU	0.0362443	0	0.0357063	0.427506	0	0	0.0789017	0.0570472	0.0106872	0	0.00929717	0.0542461	0.0463967	0	0.0538409	0.184946	0.00518105	0	0	0	0	0	0.0348235	0	0.0343066	0.410747	0	0	0.0758087	0.0548109	0.0102682	0	0.00893271	0.0521197	0.0445779	0	0.0517303	0.177696	0.00497795	0	0	0	0	0
TCGA-EE-A2M5	0.0109758	0	0.0183017	0.248761	0	0.00725352	0.0334369	0.0386766	0.0184872	0.0277354	0	0.0477938	0.00585369	0.102773	0.0446733	0.182531	0	0	0	0.148535	0	0.0642118	0.00465024	0	0.00775409	0.105396	0	0.00307318	0.0141666	0.0163865	0.00783269	0.011751	0	0.0202494	0.0024801	0.0435432	0.0189273	0.0773349	0	0	0	0.0629315	0	0.0272054
TCGA-EE-A2MC	0.0234184	0	0.0271387	0.299153	0	0	0.0778428	0.0497154	0.00099309	0.00260654	0	0.0723875	0.00546429	0.0813803	0.100938	0.19501	0	0	0	0.0548232	0	0.00912925	0.028713	0	0.0332744	0.366788	0	0	0.0954421	0.0609554	0.00121762	0.00319585	0	0.0887534	0.0066997	0.0997794	0.123758	0.239099	0	0	0	0.0672181	0	0.0111933
TCGA-EE-A2MD	0.0892563	0	0.100824	0.116085	0	0.0340954	0	0.16477	0.00368274	0.0034123	0	0.0255894	4.07714e-05	0.148976	0.098491	0.214198	0	0	0.00057891	0	0	0	0.0494668	0	0.0558776	0.0643358	0	0.018896	0	0.0913175	0.00204101	0.00189113	0	0.0141819	2.25959e-05	0.0825642	0.0545848	0.118711	0	0	0.000320838	0	0	0
TCGA-EE-A2MF	0.0345478	0	0.0183541	0.127878	0	0.0865288	0	0.0614236	0.0153887	0	0	0.0393614	0.0436055	0	0.0542482	0.492081	0	0	0.0265828	0	0	0	0.0135	0	0.00717211	0.0499698	0	0.0338122	0	0.0240021	0.00601332	0	0	0.015381	0.0170394	0	0.0211982	0.192287	0	0	0.0103876	0	0	0
TCGA-EE-A2MH	0.0962289	0.0990315	7.86569e-05	0.184089	0	0.0215703	0.00884568	0.102677	0.0834942	0.0284664	0	0.0593995	0.0160149	0	0.0604118	0.212691	0.00752999	0	0.019471	0	0	0	0.0804707	0.0828144	6.57763e-05	0.153943	0	0.018038	0.00739714	0.0858633	0.0698214	0.0238048	0	0.0496724	0.0133924	0	0.050519	0.177861	0.0062969	0	0.0162825	0	0	0
TCGA-EE-A2MK	0	0.117291	0.0214842	0.202759	0	0.076549	0	0.043581	0.0394204	0.0221446	0	0.0687566	0.0777451	0.0143544	0.0586588	0.25466	0.00259556	0	0	0	0	0	0	0.0842626	0.0154344	0.145663	0	0.0549932	0	0.0313088	0.0283198	0.0159088	0	0.0493951	0.0558525	0.0103122	0.0421408	0.182949	0.00186467	0	0	0	0	0
TCGA-EE-A2ML	0.0537699	0	0.00209911	0.341397	0	0	0.0243675	0.105682	0.0445277	0.0214177	0	0.0175818	0.00908944	0	0.128447	0.229802	0.00799079	0	0	0.0138272	0	0	0.0402024	0	0.00156946	0.255254	0	0	0.018219	0.0790158	0.0332923	0.0160135	0	0.0131455	0.00679595	0	0.0960368	0.171818	0.00597452	0	0	0.0103382	0	0
TCGA-EE-A2MP	0.00109301	0	0.0488056	0.313491	0	0	0	0.0707317	0.0534134	0.0133812	0	0.0986358	0.0456451	0.0229007	0.0409366	0.290966	0	0	0	0	0	0	0.000634355	0	0.0283256	0.181942	0	0	0	0.0410509	0.0309998	0.00776611	0	0.0572457	0.0264913	0.013291	0.0237586	0.168869	0	0	0	0	0	0
TCGA-EE-A2MT	0.00177525	0	0.155269	0.0491769	0	0	0	0.198422	0.000240489	0.0954049	0.0165749	0	0	0.161402	0.0657817	0.236749	0	0.00187579	0	0.0173289	0	0	0.000482488	0	0.0421998	0.0133656	0	0	0	0.0539284	6.53616e-05	0.0259297	0.00450483	0	0	0.0438666	0.0178785	0.0643449	0	0.000509813	0	0.00470975	0	0
TCGA-EE-A3AC	0	0.0400774	0	0.200767	0	0.0803934	0.00121846	0.092371	0.00741481	0	0	0.0735923	0.0471432	0.0377765	0.115569	0.245567	0.0132878	0	0.0448223	0	0	0	0	0.0252775	0	0.126627	0	0.0507055	0.000768504	0.0582599	0.00467665	0	0	0.0464159	0.029734	0.0238262	0.0728912	0.154884	0.00838081	0	0.0282702	0	0	0
TCGA-EE-A3AD	0.0743414	0	0.0575646	0.0435639	0	0	0	0.147579	0	0	0.090987	0	0.0260851	0.159542	0.019809	0.336596	0	0	0	0.0439315	0	0	0.00924005	0	0.00715483	0.00541465	0	0	0	0.0183429	0	0	0.011309	0	0.00324217	0.0198299	0.0024621	0.0418362	0	0	0	0.00546034	0	0
TCGA-EE-A3AF	0	0.0786179	0.0104478	0.182434	0	0	0	0.0676813	0.0107434	0	0	0.0436216	0.0409637	0.0678937	0.103082	0.365935	0.0158337	0	0.0127464	0	0	0	0	0.0326937	0.00434478	0.0758661	0	0	0	0.0281457	0.00446771	0	0	0.0181403	0.017035	0.028234	0.042867	0.152176	0.00658456	0	0.00530067	0	0	0
TCGA-EE-A3AG	0.00597335	0	0.0219205	0.0656977	0	0.0547541	0	0	0.0115881	0	0.0334991	0	0	0.668207	0.0138231	0.068674	0	0	0	0.0558627	0	0	0.00131883	0	0.00483973	0.0145051	0	0.0120889	0	0	0.00255849	0	0.00739611	0	0	0.147531	0.00305193	0.0151622	0	0	0	0.0123337	0	0
TCGA-EE-A3AH	0.0271556	0	0.238719	0.0288852	0	0.0393375	0	0.0554066	0	0	0	0.0364982	0.112362	0.0668472	0.0637849	0.304275	0.00864803	0	0.0180804	0	0	0	0.00534899	0	0.0470217	0.00568968	0	0.00774852	0	0.0109137	0	0	0	0.00718925	0.0221326	0.0131673	0.0125641	0.0599348	0.00170345	0	0.0035614	0	0	0
TCGA-EE-A3J3	0.00656152	0.0134202	0.0301418	0.0630323	0	0.0983881	0	0.0383837	0.0174802	0.0236927	0	0.00497564	0.00224717	0.393654	0.0986319	0.17934	0	0	0.0300511	0	0	0	0.00364139	0.00744769	0.0167275	0.0349805	0	0.0546016	0	0.0213014	0.00970085	0.0131485	0	0.00276129	0.0012471	0.218463	0.0547369	0.0995266	0	0	0.0166772	0	0	0
TCGA-EE-A3J4	0	0.0419014	0.00938091	0.162752	0	0.0426563	0	0.105971	0	0	0	0.0646349	0.0405503	0.0183786	0.15798	0.318715	0.0129207	0	0.0241585	0	0	0	0	0.00892814	0.00199883	0.0346784	0	0.00908898	0	0.0225797	0	0	0	0.0137721	0.00864024	0.00391601	0.0336616	0.0679102	0.00275307	0	0.00514757	0	0	0
TCGA-EE-A3J8	0.268042	0	0.0449443	0.0192863	0	0.0206599	0	0.0508017	0	0.00831336	0	0.0677067	0	0.0629904	0.0130815	0.421531	0	0	0	0.0226427	0	0	0.0276883	0	0.00464268	0.00199225	0	0.00213414	0	0.00524774	0	0.000858759	0	0.00699401	0	0.00650682	0.00135131	0.0435436	0	0	0	0.00233896	0	0
TCGA-EE-A3JA	0	0.0114373	0.158134	0.172671	0	0	0	0.0379372	0	0.102545	0	0.0461711	0.0170792	0	0.0628664	0.379742	0	0	0	0.0114178	0	0	0	0.00559348	0.0773361	0.0844455	0	0	0	0.0185534	0	0.05015	0	0.0225802	0.00835269	0	0.0307451	0.185715	0	0	0	0.00558392	0	0
TCGA-EE-A3JB	0	0.0646366	0	0.0352433	0	0.0540276	0	0.0236624	0.0103407	0.00188458	0	0.0193676	0.0895149	0.173448	0.0472647	0.429928	0.00351839	0	0	0.0471637	0	0	0	0.0447249	0	0.0243864	0	0.0373841	0	0.0163731	0.0071552	0.00130403	0	0.0134013	0.0619394	0.120016	0.0327046	0.297486	0.00243453	0	0	0.0326347	0	0
TCGA-EE-A3JD	0.0102771	0.225319	0.049124	0.124601	0	0.0577959	0.0261641	0.128602	0.00170045	0.104951	0	0.0480302	0.00613163	0	0.111769	0.10337	0	0	0	0	0	0.0021646	0.0181906	0.398816	0.08695	0.220546	0	0.102299	0.0463108	0.227627	0.00300981	0.185764	0	0.0850139	0.010853	0	0.197833	0.182966	0	0	0	0	0	0.00383136
TCGA-EE-A3JE	0	0.0128823	0.076557	0.309917	0	0	0.065304	0.0719589	0	0.063344	0	0.0522818	0	0.091747	0.0616109	0.142038	0.00849956	0	0	0.0429906	0.000868897	0	0	0.0182602	0.108517	0.439296	0	0	0.092566	0.101999	0	0.0897878	0	0.0741075	0	0.130048	0.0873312	0.201334	0.0120478	0	0	0.0609375	0.00123163	0
TCGA-EE-A3JI	0	0.00278914	0.0095576	0.111723	0	0.0541115	0	0.094875	0.00713746	0	0.00353419	0.00559601	0.25961	0	0.0235257	0.34089	0	0	0.0866504	0	0	0	0	0.000838143	0.00287208	0.033573	0	0.0162606	0	0.0285102	0.00214482	0	0.00106203	0.00168161	0.0780135	0	0.00706952	0.102438	0	0	0.0260387	0	0	0
TCGA-ER-A193	0.0195915	0	0	0.120848	0	0	0.0271568	0.0811074	0.0169208	0.0187209	0	0.0577815	0	0.342066	0.117727	0.1531	0	0	0.0449803	0	0	0	0.0147459	0	0	0.0909586	0	0	0.0204402	0.0610472	0.0127358	0.0140907	0	0.0434904	0	0.257463	0.0886099	0.115234	0	0	0.0338554	0	0	0
TCGA-ER-A194	0	0.0583418	0	0.3136	0	0	0	0.0504456	0.0911714	0.00150112	0	0.0794621	0.14597	0.0864449	0.0585813	0.0885842	0.00934946	0	0.0165483	0	0	0	0	0.00893626	0	0.0480343	0	0	0	0.00772679	0.0139648	0.000229928	0	0.0121713	0.0223584	0.0132408	0.00897293	0.0135685	0.00143206	0	0.00253471	0	0	0
TCGA-ER-A195	0.00723914	0	0	0.188407	0	0.0614392	0.0202268	0.0294798	0.0560296	0	0	0.0459308	0.0443458	0.0534117	0.110247	0.362942	0.00557921	0	0.0147221	0	0	0	0.00805248	0	0	0.209575	0	0.068342	0.0224993	0.0327919	0.0623247	0	0	0.0510912	0.0493282	0.0594126	0.122633	0.403719	0.00620605	0	0.0163762	0	0	0
TCGA-ER-A198	0	0.0216158	0.0126612	0.097085	0	0	0	0.032577	0.0055351	0.0722584	0	0.0940455	0.0586093	0.0973662	0.0629319	0.414911	0.0115801	0	0.0188232	0	0	0	0	0.0109524	0.00641526	0.0491917	0	0	0	0.0165063	0.00280457	0.0366124	0	0.0476517	0.0296966	0.0493342	0.0318868	0.21023	0.00586749	0	0.00953746	0	0	0
TCGA-ER-A199	0.109085	0.0618739	0.01493	0.241493	0	0.0295373	0	0.119144	0.0381194	0	0	0.060425	0.0430602	0.0183199	0.075877	0.167759	0.0185459	0	0.00183024	0	0	0	0.107951	0.0612304	0.0147747	0.238981	0	0.02923	0	0.117905	0.037723	0	0	0.0597966	0.0426123	0.0181294	0.0750878	0.166014	0.018353	0	0.00181121	0	0	0
TCGA-ER-A19A	0	0.00188571	0.00270863	0.168905	0	0.142092	0	0.060185	0.0191673	0	0	0.022722	0.0161509	0.163168	0.0552841	0.338746	0	0	0.00898458	0	0	0	0	0.00345859	0.00496791	0.30979	0	0.260611	0	0.110385	0.0351549	0	0	0.0416745	0.0296224	0.299268	0.101397	0.621295	0	0	0.0164786	0	0	0
TCGA-ER-A19B	0	0.0216045	0.00567956	0	0	0.210321	0.00549876	0.0541352	0.0652085	0	0.0910777	0	0	0.479672	0.0021835	0	0.0020864	0	0.062532	0	0	0	0	0.00577264	0.00151756	0	0	0.0561971	0.00146925	0.0144647	0.0174235	0	0.0243356	0	0	0.128167	0.000583424	0	0.000557478	0	0.0167083	0	0	0
TCGA-ER-A19E	0	0.0244218	0.119166	0.0883474	0	0.115991	0	0.025133	0.00407416	0	0	0.0193803	0.0178473	0.259744	0.0679253	0.256703	0	0	0	0.00126698	0	0	0	0.00750388	0.0366151	0.0271458	0	0.0356396	0	0.0077224	0.00125183	0	0	0.00595484	0.0054838	0.0798095	0.0208708	0.0788749	0	0	0	0.000389295	0	0
TCGA-ER-A19F	0	0.00348571	0.0563703	0.113766	0	0.0310648	0	0.115148	0.00259913	0.0120394	0	0.0345027	0.0205616	0.11122	0.0651319	0.412443	0	0	0	0.0216673	0	0	0	0.000860088	0.0139092	0.0280714	0	0.00766513	0	0.0284125	0.000641327	0.00297067	0	0.00851343	0.00507352	0.0274432	0.0160711	0.101769	0	0	0	0.00534632	0	0
TCGA-ER-A19G	0.00639512	0	0.0368164	0.0872885	0	0.0747815	0.0093527	0.0359424	0.00834185	0.0510263	0	0.0497035	0.0288367	0.288598	0.151689	0.149646	0	0	0	0.0215824	0	0	0.00576861	0	0.0332096	0.0787371	0	0.0674554	0.00843644	0.0324213	0.00752462	0.0460274	0	0.0448342	0.0260116	0.260325	0.136828	0.134986	0	0	0	0.019468	0	0
TCGA-ER-A19M	0	0	0	0.189923	0	0.115842	0.0122069	0.0495735	0	0.0847256	0	0.109003	0.0234089	0.100486	0.135011	0.161044	0.0140899	0	0.00468677	0	0	0	0	0	0	0.123938	0	0.0755957	0.00796592	0.0323503	0	0.0552896	0	0.0711326	0.015276	0.0655742	0.0881043	0.105093	0.00919468	0	0.00305846	0	0	0
TCGA-ER-A19N	0	0.00421543	0.0400084	0.193802	0	0.10177	0	0.0246882	0.022044	0	0	0.0323999	0.0554056	0.089998	0.046212	0.38278	0	0	0	0.0066771	0	0	0	0.00391932	0.0371981	0.180188	0	0.0946212	0	0.022954	0.0204955	0	0	0.0301241	0.0515137	0.0836762	0.0429659	0.355892	0	0	0	0.00620808	0	0
TCGA-ER-A19P	0.0210503	0.0571503	0.0237539	0.290521	0	0.0597056	0	0.0638403	0.100189	0.0103699	0	0.0698277	0.0141699	0.0476716	0.0905077	0.148417	0.00282659	0	0	0	0	0	0.0457387	0.124178	0.051613	0.631251	0	0.12973	0	0.138714	0.217693	0.022532	0	0.151723	0.0307888	0.103582	0.196657	0.322483	0.00614168	0	0	0	0	0
TCGA-ER-A19Q	0.00973334	0	0.0152662	0.121904	0	0	0	0.0701979	0.013998	0.015492	0	0.0665958	0.0451153	0.244272	0.062577	0.282905	0.0149296	0	0.0370135	0	0	0	0.00842585	0	0.0132155	0.105529	0	0	0	0.0607681	0.0121176	0.013411	0	0.0576499	0.0390549	0.211458	0.054171	0.244902	0.0129241	0	0.0320414	0	0	0
TCGA-ER-A19S	0	0.0451264	0.0386706	0.320828	0	0	0.0165731	0.064128	0.00661276	0.115396	0	0.0556671	0	0.135808	0.0687362	0.0979042	0	0	0	0.0345495	0	0	0	0.0573133	0.0491141	0.407472	0	0	0.0210489	0.0814466	0.00839862	0.14656	0	0.0707007	0	0.172485	0.0872994	0.124345	0	0	0	0.0438801	0	0
TCGA-ER-A19T	0	0.0154257	0	0.0681511	0	0.146787	0	0.000896876	0.00355761	0	0	0.0422825	0.0289942	0	0.0453805	0.600523	0.00212843	0	0.0458731	0	0	0	0	0.00508183	0	0.0224517	0	0.0483574	0	0.000295466	0.00117202	0	0	0.0139295	0.00955183	0	0.0149501	0.197836	0.00070119	0	0.0151124	0	0	0
TCGA-ER-A19W	0.00876426	0	0	0.260831	0	0.0457276	0.0977162	0.0638147	0.0141101	0.0245558	0	0.0640692	0.061724	0.0198386	0.0975021	0.206042	0.00641667	0	0.0288875	0	0	0	0.0123371	0	0	0.367163	0	0.0643691	0.137552	0.0898296	0.0198622	0.0345663	0	0.0901879	0.0868866	0.027926	0.13725	0.290038	0.00903252	0	0.0406639	0	0	0
TCGA-ER-A1A1	0.214453	0.165437	0.0494048	0.0985007	0.0263813	0.0615492	0.0296286	0.0542674	0.074463	0	0.00824727	0	0	0.0791968	0.00723082	0.114235	0	0.0170053	0	0	0	0	0.442574	0.341417	0.101958	0.203279	0.0544441	0.127021	0.0611455	0.111993	0.153672	0	0.0170202	0	0	0.163441	0.0149225	0.235752	0	0.0350944	0	0	0	0
TCGA-ER-A2NC	0.00252264	0	0.0110669	0.0483141	0	0.0979931	0	0.00884018	0.00840644	0	0.0114778	0.0235273	0.0873867	0	0.00024719	0.65317	0	0.00409255	0.0429551	0	0	0	0.00161816	0	0.00709897	0.0309914	0	0.0628584	0	0.00567059	0.00539237	0	0.0073625	0.0150917	0.0560548	0	0.000158562	0.41898	0	0.0026252	0.0275538	0	0	0
TCGA-ER-A2ND	0.0306761	0	0.00207532	0.189021	0	0	0	0.114356	0	0	0	0.0724273	0.0214396	0	0.117856	0.404414	0	0	0	0.0253402	0	0.0223948	0.00593295	0	0.000401379	0.0365579	0	0	0	0.0221171	0	0	0	0.0140079	0.00414655	0	0.0227942	0.0782162	0	0	0	0.00490095	0	0.00433129
TCGA-ER-A2NG	0	0	0	0.336301	0	0	0.0774118	0.125417	0	0	0	0.107171	0.0345407	0.045754	0.113812	0.138976	0.0188925	0	0	0	0	0.00172401	0	0	0	0.297288	0	0	0.0684316	0.110868	0	0	0	0.094739	0.0305338	0.0404462	0.100609	0.122854	0.0167008	0	0	0	0	0.00152401
TCGA-ER-A2NH	0	0	0.0366756	0.415156	0	0	0.0521853	0.068908	0.0151275	0	0	0.0974868	0.0607904	0	0.0855178	0.135574	0.0128378	0	0	0.0197407	0	0	0	0	0.0453207	0.513016	0	0	0.0644864	0.0851508	0.0186934	0	0	0.120466	0.0751198	0	0.105676	0.167531	0.0158639	0	0	0.0243939	0	0
TCGA-ER-A3EV	0.0231077	0	0.123819	0.267801	0	0	0	0.125814	0	0	0	0.0954824	0.0054196	0.096859	0.0277008	0.191974	0.00838596	0	0	0.0336355	0	0	0.00619074	0	0.0331722	0.071746	0	0	0	0.0337066	0	0	0	0.0255805	0.00145196	0.0259493	0.00742127	0.0514315	0.00224667	0	0	0.00901122	0	0
TCGA-ER-A3PL	0.0356805	0	0.0273452	0.0422687	0	0.0477445	0	0.0720696	0	0.00971675	0	0.0163118	0.0117529	0.321429	0.0717755	0.306084	0	0	0	0.0378214	0	0	0.0106573	0	0.00816767	0.0126252	0	0.0142607	0	0.0215263	0	0.00290227	0	0.00487213	0.00351045	0.0960068	0.0214384	0.0914237	0	0	0	0.0112968	0	0
TCGA-ER-A42H	0.000679111	0.000350717	0.00884964	0.0473516	0	0.0678759	0	0.0240974	0.0438327	0	0.0685302	0	0	0	0	0.710991	0.00141488	0	0.0140454	0	0.0119813	0	9.87463e-05	5.0996e-05	0.00128678	0.00688517	0	0.00986951	0	0.00350389	0.00637351	0	0.00996465	0	0	0	0	0.103382	0.000205732	0	0.00204227	0	0.00174215	0
TCGA-ER-A42L	0.00803605	0	0.0642813	0.269154	0	0	0	0.124472	0.0108253	0.00323755	0	0.0812713	0.0808574	0	0.0486767	0.293643	0.0155461	0	0	0	0	0	0.0086878	0	0.0694948	0.290983	0	0	0	0.134567	0.0117033	0.00350013	0	0.0878627	0.0874153	0	0.0526246	0.317458	0.0168069	0	0	0	0	0
TCGA-FR-A3YN	0.0167663	0	0.0306871	0.340326	0	0	0	0.107722	0.0492175	0.0414627	0	0.0244622	0	0.0345904	0.0824426	0.272323	0	0	0	0	0	0	0.00742891	0	0.013597	0.150793	0	0	0	0.0477301	0.0218076	0.0183715	0	0.0108388	0	0.0153265	0.0365291	0.120662	0	0	0	0	0	0
TCGA-FR-A728	0	0.0192182	0	0.290468	0	0.00426828	0	0.112777	0.0691875	0	0	0.129044	0.0220723	0.0206914	0.0466483	0.220834	0	0.00219021	0	0.0453096	0	0.0172903	0	0.0111921	0	0.16916	0	0.00248573	0	0.0656783	0.0402928	0	0	0.0751519	0.0128543	0.0120501	0.0271666	0.128608	0	0.00127552	0	0.0263871	0	0.0100694
TCGA-FR-A7U8	0.00258157	0	0	0.0309644	0	0.00987584	0	0.0429475	0.0168685	0	0.0131156	0.0138707	0	0.660242	0.0293488	0.180185	0	0	0	0	0	0	0.000296935	0	0	0.00356155	0	0.00113593	0	0.00493985	0.00194023	0	0.00150857	0.00159542	0	0.0759416	0.00337572	0.020725	0	0	0	0	0	0
TCGA-FR-A7U9	0	0.0104862	0.0149576	0.0634392	0	0.0853801	0	0.0514769	0.0312281	0	0	0.0223132	0.0310254	0.167084	0.104417	0.390337	0	0	0.0278553	0	0	0	0	0.00709978	0.0101271	0.042952	0	0.0578072	0	0.0348528	0.0211432	0	0	0.0151073	0.0210059	0.113125	0.0706964	0.26428	0	0	0.0188596	0	0	0
TCGA-FR-A7UA	0	0	0.0226659	0.380497	0	0	0.0259362	0.0690753	0.0199662	0.108934	0	0.0634441	0	0.100386	0.0473626	0.125633	0.00399385	0	0	0.0321065	0	0	0	0	0.0432512	0.726066	0	0	0.0494915	0.13181	0.0380996	0.207867	0	0.121064	0	0.191556	0.0903774	0.239733	0.00762108	0	0	0.0612658	0	0
TCGA-FS-A1YW	0.0603378	0.0811705	0.0426056	0.0713785	0	0.138598	0	0.0791646	0.047733	0	0	0.04497	0.033106	0	0.0464696	0.321541	0	0	0.0329254	0	0	0	0.0163131	0.0219455	0.011519	0.0192981	0	0.0374716	0	0.0214032	0.0129052	0	0	0.0121582	0.00895064	0	0.0125636	0.0869328	0	0	0.0089018	0	0	0
TCGA-FS-A1YX	0.00731732	0	0	0.0608605	0	0.0913885	0	0.0369383	0.00738165	0	0	0.0239891	0.0749309	0.0479418	0.0430636	0.579113	0.000451035	0	0	0.0266243	0	0	0.00256756	0	0	0.0213552	0	0.0320671	0	0.0129612	0.00259013	0	0	0.00841746	0.0262923	0.0168222	0.0151105	0.203203	0.000158263	0	0	0.00934215	0	0
TCGA-FS-A1YY	0	0.00496439	0.0021259	0	0	0.0599265	0.00210701	0.0263748	0.0214281	0	0.081954	0	0	0.33761	0	0.391652	0	0	0.0697924	0	0.00206407	0	0	0.000702706	0.00030092	0	0	0.00848255	0.000298245	0.00373334	0.00303313	0	0.0116005	0	0	0.0477885	0	0.0554381	0	0	0.00987906	0	0.000292168	0
TCGA-FS-A1Z0	0.00826699	0	0.0439615	0.161432	0	0.081901	0	0.0927203	0.0109562	0	0	0.070564	0.0453295	0.140237	0.10688	0.226204	0.00675155	0	0	0.00479599	0	0	0.00718137	0	0.0381885	0.140233	0	0.0711457	0	0.0805443	0.00951741	0	0	0.0612975	0.0393768	0.121821	0.0928446	0.196499	0.00586494	0	0	0.00416618	0	0
TCGA-FS-A1Z3	0.0148503	0	0	0	0	0.401663	0	0.0502862	0.0789303	0	0.033423	0.0202186	0.0945453	0.00266239	0.0706373	0.205655	0.00485273	0	0.0222758	0	0	0	0.00409666	0	0	0	0	0.110805	0	0.0138722	0.0217741	0	0.00922021	0.0055776	0.0260817	0.000734459	0.0194863	0.0567328	0.00133869	0	0.0061451	0	0	0
TCGA-FS-A1Z4	0.0848763	0.121979	0.033125	0.117613	0	0.0198612	0.00322367	0.0779424	0.0748247	0	0	0.0591339	0.0297246	0.102895	0.112675	0.138274	0	0	0.0238512	0	0	0	0.150358	0.216086	0.0586809	0.208353	0	0.0351842	0.00571074	0.138075	0.132552	0	0	0.104756	0.0526572	0.182279	0.199604	0.244953	0	0	0.0422524	0	0	0
TCGA-FS-A1ZD	0.00439427	0	0.000804722	0.0674099	0	0.151639	0	0.0131932	0	0	0.0289808	0.124466	0	0.272511	0	0.291138	0.00246144	0	0.043001	0	0	0	0.00142234	0	0.000260473	0.0218193	0	0.0490825	0	0.00427039	0	0	0.00938053	0.0402873	0	0.0882066	0	0.0942358	0.000796719	0	0.0139186	0	0	0
TCGA-FS-A1ZE	0	0.036829	0	0.121198	0	0.149288	0	0.0834407	0.10083	0	0.0276605	0	0	0.0763496	0.0357227	0.217995	0.00820713	0	0.142479	0	0	0	0	0.00499784	0	0.016447	0	0.020259	0	0.0113232	0.013683	0	0.00375364	0	0	0.0103609	0.00484771	0.0295828	0.00111374	0	0.019335	0	0	0
TCGA-FS-A1ZF	0	0.0206466	0	0.0944053	0	0	0	0.0674079	0.0300296	0.0355521	0	0	0	0.416642	0.0518454	0.212658	0	0	0.058943	0	0.0118705	0	0	0.00417927	0	0.0191095	0	0	0	0.0136447	0.00607858	0.00719643	0	0	0	0.0843364	0.0104945	0.0430461	0	0	0.0119312	0	0.00240282	0
TCGA-FS-A1ZG	0.0615616	0	0.0706599	0.0666312	0	0.0312938	0	0.0707398	0.00488389	0	0	0.04479	0.0683144	0.0258505	0.0784164	0.451218	0.0130633	0	0.0125776	0	0	0	0.00666026	0	0.00764459	0.00720873	0	0.00338563	0	0.00765323	0.000528381	0	0	0.00484576	0.00739084	0.00279673	0.00848376	0.0488166	0.0014133	0	0.00136075	0	0	0
TCGA-FS-A1ZK	0.148899	0	0.102933	0	0	0.0462211	0	0.0194362	0.0267018	0	0.0204953	0.00168678	0	0.38248	0.0222384	0.228908	0	0	0	0	0	0	0.0179037	0	0.0123767	0	0	0.00555764	0	0.00233702	0.00321064	0	0.00246436	0.000202819	0	0.0459896	0.00267395	0.027524	0	0	0	0	0	0
TCGA-FS-A1ZM	0	0	0.0242769	0.291289	0	0	0.0796585	0.0731164	0.0110102	0	0.0113505	0.0512687	0.00156774	0.115464	0.0375875	0.303411	0	0	0	0	0	0	0	0	0.0203206	0.243818	0	0	0.0666769	0.0612009	0.00921595	0	0.00950074	0.0429137	0.00131225	0.0966469	0.031462	0.253966	0	0	0	0	0	0
TCGA-FS-A1ZN	0	0.00307712	0.0136493	0	0.0466492	0.0948132	0	0.0310272	0.061638	0.00431277	0.0824742	0	0	0.315332	0.00103826	0.138732	0	0.00435813	0	0.202899	0	0	0	0.00064187	0.00284716	0	0.00973075	0.0197775	0	0.0064721	0.0128573	0.000899619	0.0172036	0	0	0.0657765	0.000216575	0.0289386	0	0.00090908	0	0.0423235	0	0
TCGA-FS-A1ZP	0.077574	0	0.0362383	0.118351	0	0.0312398	0	0.0640751	0.0363071	0.0108671	0	0.0266245	0.0124375	0	0.0441725	0.522839	0.00981248	0	0.00946128	0	0	0	0.0375394	0	0.0175364	0.0572721	0	0.0151175	0	0.0310071	0.0175696	0.00525876	0	0.0128841	0.00601872	0	0.0213758	0.253011	0.00474843	0	0.00457848	0	0	0
TCGA-FS-A1ZQ	0.0300713	0	0.00259174	0.0766194	0	0.06665	0	0.0985927	0.129741	0	0.0298811	0.0105558	0	0.134852	0.0425045	0.309638	0	0	0.0683028	0	0	0	0.0107121	0	0.000923238	0.0272936	0	0.0237423	0	0.035121	0.0462167	0	0.0106443	0.00376023	0	0.0480373	0.0151411	0.1103	0	0	0.0243311	0	0	0
TCGA-FS-A1ZR	0.0118338	0	0.00200968	0.15414	0	0.0831344	0	0.0860675	0.0338424	0	0	0.050011	0.0844312	0.0278221	0.0910403	0.32815	0.00381087	0	0.0437072	0	0	0	0.00459772	0	0.000780807	0.0598868	0	0.0322996	0	0.0334391	0.0131485	0	0	0.0194304	0.0328034	0.0108095	0.0353712	0.127493	0.00148061	0	0.0169812	0	0	0
TCGA-FS-A1ZS	0.0295955	0	0.010595	0	0	0.0865248	0	0.0517505	0.00839122	0	0.0159434	0.00756491	0	0.297281	0	0.487996	0	0	0.00309799	0	0.00125917	0	0.00867954	0	0.00310721	0	0	0.0253753	0	0.015177	0.00246091	0	0.00467575	0.00221858	0	0.0871844	0	0.143116	0	0	0.000908555	0	0.000369279	0
TCGA-FS-A1ZU	0.0029656	0	0.00418973	0.00584215	0	0.0671467	0	0.024611	0.0177688	0	0	0.0616296	0.0638433	0.303665	0	0.320954	0.0141548	0	0	0.105381	0.00784846	0	0.00025454	0	0.000359607	0.000501436	0	0.00576326	0	0.00211238	0.00152511	0	0	0.00528972	0.00547972	0.0260638	0	0.0275477	0.00121492	0	0	0.00904491	0.000673639	0
TCGA-FS-A1ZW	0	0.0059821	0.465876	0.0990943	0	0.0684907	0.00992886	0	0	0.0244018	0	0.0587687	0.00714931	0.000841184	0.0934829	0.158112	0.00787201	0	0	0	0	0	0	0.00466369	0.3632	0.0772547	0	0.0533959	0.00774062	0	0	0.0190238	0	0.0458165	0.00557365	0.000655793	0.0728799	0.123266	0.00613708	0	0	0	0	0
TCGA-FS-A4F0	0	0	0.115583	0.0338175	0	0.0326609	0	0.0500494	0	0	0	0.0161779	0	0	0.110895	0.620432	0	0	0.0203838	0	0	0	0	0	0.0104855	0.00306787	0	0.00296294	0	0.0045404	0	0	0	0.00146763	0	0	0.0100602	0.0562846	0	0	0.00184919	0	0	0
TCGA-FS-A4F8	0.00594679	0.15444	0	0.214358	0	0.0677688	0	0.0485362	0.0831	0	0	0.0866872	0.0352463	0.0651059	0.0810775	0.101709	0	0	0.0560246	0	0	0	0.00840169	0.218195	0	0.302847	0	0.0957444	0	0.0685725	0.117405	0	0	0.122473	0.0497963	0.0919822	0.114547	0.143695	0	0	0.0791521	0	0	0
TCGA-FS-A4FD	0.00827745	0	0.00880109	0.114294	0	0	0.00223267	0.0534758	0.0100666	0.0537978	0	0.0110662	0	0.342025	0.0550236	0.340917	0	0	2.22815e-05	0	0	0	0.00195053	0	0.00207392	0.0269328	0	0	0.000526117	0.0126012	0.00237214	0.0126771	0	0.00260768	0	0.0805961	0.012966	0.0803351	0	0	5.2505e-06	0	0	0
TCGA-FW-A3TV	0.182896	0	0.049914	0.194803	0	0.0598514	0.016033	0.084023	0.00789804	0	0	0.0172307	0.00739665	0	0.0644887	0.313978	0.00134736	0	0	0	0	0.000139886	0.0798667	0	0.0217964	0.0850663	0	0.0261358	0.00700123	0.036691	0.0034489	0	0	0.00752424	0.00322995	0	0.0281608	0.137107	0.00058836	0	0	0	0	6.10852e-05
TCGA-GF-A2C7	0.00576085	0	0	0.0249153	0	0.120332	0	0.0449795	0.00519532	0	0.0648875	0	0.0274363	0.204183	0	0.464501	0.000586847	0.0112184	0	0.0260033	0	0	0.0010211	0	0	0.00441618	0	0.0213286	0	0.00797253	0.00092086	0	0.0115012	0	0.00486302	0.0361911	0	0.0823318	0.000104017	0.00198844	0	0.00460903	0	0
TCGA-GF-A3OT	0.0115689	0	0.00550965	0.113986	0	0.0470151	0.0132353	0.0656551	0	0.0220359	0	0.0102044	0	0.241498	0.0758362	0.298885	0	0	0	0.092248	0	0.00232145	0.00485788	0	0.00231356	0.047864	0	0.0197421	0.00555765	0.0275692	0	0.00925308	0	0.00428493	0	0.101407	0.0318443	0.125505	0	0	0	0.0387358	0	0.000974799
TCGA-GF-A4EO	0	0.0336998	0.117189	0.206687	0	0.014295	0.0377191	0.0570952	0.0278061	0.0441624	0	0.0191765	0.00326295	0.173674	0.10619	0.150197	0	0	0	0.00884554	0	0	0	0.0471937	0.164114	0.289448	0	0.020019	0.0528224	0.0799571	0.0389401	0.0618457	0	0.026855	0.00456948	0.243216	0.148709	0.210338	0	0	0	0.0123874	0	0
TCGA-GN-A262	0.030793	0	0.188199	0	0	0.0601788	0	0.108293	0	0	0	0.0252689	0	0.187561	0.101339	0.298366	0	0	0	0	0	0	0.000633402	0	0.0038712	0	0	0.00123786	0	0.00222756	0	0	0	0.000519773	0	0.00385806	0.00208452	0.0061373	0	0	0	0	0	0
TCGA-GN-A263	0.0262776	0	0	0	0	0.218802	0.00729826	0.067575	0	0.0400784	0.00490084	0.0120422	0.0303388	0	0.131368	0.38279	0.00207621	0	0.0764522	0	0	0	0.00455265	0	0	0	0	0.037908	0.00126444	0.0117075	0	0.00694367	0.00084908	0.00208634	0.00525627	0	0.0227598	0.0663192	0.000359707	0	0.0132455	0	0	0
TCGA-GN-A264	0	0.0184586	0	0.0922599	0	0.165166	0	0.0229912	0.0280013	0	0	0	0.0216891	0.141129	0.0109334	0.396741	0	0	0.102573	0	5.76884e-05	0	0	0.00354285	0	0.0177079	0	0.0317012	0	0.00441283	0.00537443	0	0	0	0.00416291	0.0270876	0.0020985	0.0761486	0	0	0.0196874	0	1.10724e-05	0
TCGA-GN-A26A	0.00185684	0	0.011711	0.0806985	0	0.032946	0.0526964	0.0186001	0	0.0330326	0.0371907	0	0	0.466938	0.0435569	0.17183	0	0	0	0.0489431	0	0	0.00145242	0	0.00916036	0.0631224	0	0.0257703	0.0412191	0.014549	0	0.0258381	0.0290906	0	0	0.365239	0.0340702	0.134405	0	0	0	0.0382833	0	0
TCGA-GN-A26D	0.077495	0	0.146843	0.0571349	0	0.0353273	0	0.0846109	0.00720941	0	0	0.035704	0	0.144421	0.0490747	0.307025	0	0	0	0.0551544	0	0	0.021189	0	0.0401505	0.0156221	0	0.00965935	0	0.0231347	0.00197123	0	0	0.00976234	0	0.0394882	0.0134182	0.0839483	0	0	0	0.0150806	0	0
TCGA-GN-A4U4	0.0601492	0.0845619	0	0.180615	0	0.0585146	0	0.116025	0.0670318	0	0.0616444	0	0.0695295	0.063429	0.0693649	0.0913783	0.00700848	0	0.0707481	0	0	0	0.0113629	0.0159748	0	0.0341202	0	0.0110541	0	0.0219186	0.0126631	0	0.0116454	0	0.0131349	0.0119825	0.0131038	0.0172624	0.00132398	0	0.0133652	0	0	0
TCGA-GN-A4U7	0.0478236	0.0395899	0.043763	0.00828455	0	0	0	0.0443489	0.0404136	0	0.0404077	0	0	0.520123	0.0182581	0.187402	0	0	0	0.00958604	0	0	0.00349633	0.00289437	0.00319947	0.000605674	0	0	0	0.0032423	0.00295459	0	0.00295416	0	0	0.0380256	0.00133483	0.0137007	0	0	0	0.000700825	0	0
TCGA-GN-A4U9	0.00616662	0	0.000358054	0.0498555	0	0.116563	0	0.136245	0.017545	0	0	0.0788213	0.103454	0.0901429	0.0472234	0.350433	0	0	0.00319207	0	0	0	0.00204269	0	0.000118606	0.0165147	0	0.0386115	0	0.0451311	0.00581177	0	0	0.0261096	0.0342693	0.0298599	0.0156428	0.116081	0	0	0.00105737	0	0	0
TCGA-GN-A8LK	0.10344	0	0.274507	0.172563	0	0	0	0.139243	0	0	0	0.0945912	0.0311265	0	0	0.161928	0	0.00408163	0	0.0185195	0	0	0.00484395	0	0.0128547	0.00808083	0	0	0	0.00652052	0	0	0	0.00442955	0.0014576	0	0	0.00758284	0	0.000191136	0	0.000867239	0	0
TCGA-GN-A8LL	0.0576163	0	0.177718	0.185649	0	0	0	0.0915384	0.0455979	0	0.00201913	0.0436225	0	0.247324	0.011487	0.135814	0	0	0	0.0016138	0	0	0.00572119	0	0.017647	0.0184346	0	0	0	0.00908959	0.00452779	0	0.000200496	0.00433163	0	0.0245588	0.00114064	0.013486	0	0	0	0.000160247	0	0
TCGA-GN-A8LN	0	0.0958693	0	0	0	0.160018	0	0.0783056	0.0180752	0	0.0450684	0.0348766	0.0694509	0.0842034	0.0559094	0.358223	0	0	0	0	0	0	0	0.0354041	0	0	0	0.059094	0	0.0289179	0.00667511	0	0.0166436	0.0128798	0.0256479	0.0310959	0.0206471	0.13229	0	0	0	0	0	0
TCGA-GN-A9SD	0.188301	0.00187204	0.0285129	0.201919	0.00723777	0.0850555	0.00310196	0.117043	0.0458232	0	0	0.0295435	0.0220834	0.0369609	0.0640728	0.165275	0	0	0	0.00319798	0	0	0.182211	0.0018115	0.0275908	0.195388	0.00700369	0.0823046	0.00300164	0.113258	0.0443412	0	0	0.028588	0.0213692	0.0357655	0.0620006	0.15993	0	0	0	0.00309455	0	0
TCGA-LH-A9QB	0.0390352	0	0.00298582	0.0839893	0	0.0865777	0	0.0897058	0.00263932	0.0274922	0	0.0910341	0.00387059	0	0.0546332	0.431473	0.0203713	0	0	0.0661929	0	0	0.0062972	0	0.000481676	0.0135493	0	0.0139668	0	0.0144714	0.000425779	0.00443508	0	0.0146857	0.000624408	0	0.00881349	0.0696056	0.00328631	0	0	0.0106783	0	0
TCGA-OD-A75X	0.0112426	0	0.00693061	0.0562553	0	0.124907	0	0.107526	0	0	0	0.0826327	0.0101368	0.0978633	0.113974	0.35878	0	0	0	0.0297522	0	0	0.00355554	0	0.00219185	0.0177911	0	0.0395028	0	0.0340058	0	0	0	0.0261332	0.00320585	0.03095	0.0360449	0.113467	0	0	0	0.00940934	0	0
TCGA-RP-A690	0.0936472	0	0.0556641	0.0468741	0	0.131746	0	0.0297356	0.00450938	0	0.0152043	0	0.0105887	0	0.0124094	0.599622	0	0	0	0	0	0	0.0106395	0	0.00632416	0.0053255	0	0.014968	0	0.00337835	0.000512324	0	0.00172741	0	0.00120301	0	0.00140987	0.0681248	0	0	0	0	0	0
TCGA-RP-A694	0.000513349	0	0.120474	0.211229	0	0	0.019211	0.111661	0.0120343	0.00591343	0	0.06273	0.0441678	0.0272205	0.0475888	0.333794	0	0	0	0.0034624	0	0	0.00020337	0	0.0477275	0.0836809	0	0	0.00761066	0.0442359	0.00476753	0.00234268	0	0.0248513	0.0174976	0.0107837	0.0188529	0.132237	0	0	0	0.00137167	0	0
TCGA-W3-AA1R	0	0.0225787	0.0388974	0.295943	0	0	0.0346634	0.189482	0.00353524	0	0	0.0904207	0.0119198	0.0984987	0.068688	0.132265	0.0103575	0	0.00275077	0	0	0	0	0.00620308	0.0106863	0.081305	0	0	0.00952313	0.0520567	0.000971243	0	0	0.0248415	0.00327476	0.0270607	0.0188708	0.0363373	0.00284554	0	0.000755725	0	0	0
TCGA-W3-AA1W	0	0.00954099	0	0.396604	0	0	0.0444073	0.109309	0.0376016	0.0278898	0	0.0570841	0.000103752	0.0326474	0.119899	0.154076	0.010837	0	0	0	0	0	0	0.0134497	0	0.559082	0	0	0.0625998	0.15409	0.053006	0.0393155	0	0.08047	0.000146257	0.0460222	0.169018	0.217197	0.0152767	0	0	0	0	0
TCGA-W3-AA21	0	0.101477	0	0.238404	0	0.0107435	0	0.0564572	0.136401	0	0	0.117578	0.0367836	0.0725603	0.0967051	0.0324316	0.0136203	0	0.086838	0	0	0	0	0.0122067	0	0.0286777	0	0.00129234	0	0.00679125	0.0164076	0	0	0.0141435	0.00442471	0.00872828	0.0116327	0.0039012	0.00163838	0	0.0104458	0	0	0
TCGA-WE-A8K6	0	0.00328535	6.28711e-05	0.026538	0	0.0261188	0	0.0405103	0.0102506	0	0	0.0188012	0	0.598212	0.0636793	0.211656	0	0	0.000885242	0	0	0	0	0.000514001	9.83633e-06	0.00415193	0	0.00408635	0	0.00633793	0.00160374	0	0	0.00294149	0	0.0935917	0.00996278	0.0331141	0	0	0.000138498	0	0	0
TCGA-WE-A8ZO	0	0	0.0570659	0.311512	0	0	0	0.0510423	0.0192872	0	0	0.0736128	0.0271409	0	0.100238	0.357658	0	0	0	0.0017775	0	0.000664288	0	0	0.0290801	0.158743	0	0	0	0.0260105	0.00982849	0	0	0.0375122	0.0138307	0	0.0510803	0.182258	0	0	0	0.000905791	0	0.000338513
TCGA-WE-A8ZR	0.0454437	0.0919954	0.0534885	0.0924706	0	0.0027822	0	0.0983267	0.0470031	0	0	0.0374091	0	0.343134	0.0481144	0.139833	0	0	0	0	0	0	0.0191388	0.0387443	0.022527	0.0389444	0	0.00117174	0	0.0414108	0.0197956	0	0	0.015755	0	0.144512	0.0202636	0.0588912	0	0	0	0	0	0
TCGA-WE-AA9Y	0.0470917	0.0532964	0.0608502	0.101069	0	0.176155	0	0.0574708	0.0640769	0	0	0.045676	0.0730349	0.0389097	0	0.262213	0	0	0.0201573	0	0	0	0.026079	0.0295151	0.0336984	0.0559711	0	0.0975531	0	0.0318268	0.0354852	0	0	0.025295	0.0404461	0.0215479	0	0.145211	0	0	0.011163	0	0	0
TCGA-WE-AAA0	0.242292	0.0153963	0.0303214	0.1105	0	0.0849124	0	0.0703358	0.0354603	0	0	0.0524672	0	0.0932701	0.0615602	0.203484	0	0	0	0	0	0	0.126436	0.00803427	0.0158226	0.0576625	0	0.0443099	0	0.0367034	0.0185043	0	0	0.027379	0	0.0486712	0.032124	0.106184	0	0	0	0	0	0
TCGA-WE-AAA3	0	0.0283042	0.0245366	0.243438	0	0.0468349	0	0.0282137	0.0035341	0	0	0.0784	0.0409252	0	0.090944	0.378576	0.00918374	0	0	0.02711	0	0	0	0.0119962	0.0103994	0.103177	0	0.0198502	0	0.0119579	0.00149786	0	0	0.0332285	0.0173454	0	0.038545	0.160453	0.00389236	0	0	0.0114901	0	0
TCGA-WE-AAA4	0	0.0328867	0	0.369636	0	0	0.0394623	0.0520057	0	0	0.0411679	0.0848826	0.0961914	0.0249147	0.0565796	0.14021	0.0152744	0	0	0.046788	0	0	0	0.0217126	0	0.244043	0	0	0.026054	0.0343355	0	0	0.0271801	0.0560417	0.063508	0.0164493	0.0373553	0.0925704	0.0100845	0	0	0.0308906	0	0
TCGA-XV-A9W2	0	0.00187018	0.142353	0.0772074	0	0.0182698	0	0.131017	0	0	0	0.0777331	0.0194696	0	0.192548	0.223463	0.00939479	0	0.0872005	0	0	0.0194741	0	0.000461625	0.0351377	0.0190575	0	0.00450963	0	0.0323395	0	0	0	0.0191872	0.00480577	0	0.0475277	0.0551585	0.00231896	0	0.0215241	0	0	0.00480689
TCGA-XV-AAZV	0	0.0492282	0	0.181491	0	0.00228822	0.00335967	0.0868769	0.0369083	0	0	0.121902	0.0573927	0	0.0337367	0.395938	0.0020024	0	0.0179295	0.00985877	0	0.00108713	0	0.0256674	0	0.0946286	0	0.00119307	0.00175172	0.0452973	0.0192439	0	0	0.0635594	0.0299243	0	0.0175902	0.206441	0.00104404	0	0.00934838	0.00514032	0	0.000566826
TCGA-XV-AAZW	0	0.000624454	0	0.030833	0	0.0427053	0	0.134183	0	0	0	0.0536777	0	0.195637	0.112789	0.409785	0	0	0	0.00618873	0	0.0135775	0	0.000119237	0	0.00588745	0	0.00815441	0	0.0256217	0	0	0	0.0102495	0	0.0373561	0.0215366	0.0782469	0	0	0	0.00118172	0	0.00259257
TCGA-YD-A89C	0	0	0.00331855	0.0518874	0	0.0542188	0	0.17149	0.0194513	0	0.0695336	0	0.142005	0.0314907	0.0047442	0.37854	0	0	0	0.0733212	0	0	0	0	0.00034561	0.00540381	0	0.00564662	0	0.0178598	0.00202576	0	0.00724158	0	0.0147891	0.0032796	0.000494084	0.039423	0	0	0	0.00763604	0	0
TCGA-YG-AA3O	0.0175066	0.013858	0	0.191976	0	0.00739688	0.000995926	0.0942299	0.00497791	0	0.0377526	0.0125647	0.0454772	0.0888183	0.135599	0.29852	0.0191716	0	0.0311554	0	0	0	0.0056806	0.00449669	0	0.0622929	0	0.00240016	0.000323161	0.030576	0.00161525	0	0.0122501	0.00407702	0.0147566	0.02882	0.0439997	0.0968647	0.00622087	0	0.0101094	0	0	0
TCGA-Z2-AA3V	0	0.048396	0	0.154218	0	0	0	0.0501821	0.0742095	0	0.0112641	0.0794928	0	0.344154	0.0574429	0.141242	0	0	0.0393983	0	0	0	0	0.0194425	0	0.0619552	0	0	0	0.02016	0.0298127	0	0.00452521	0.0319352	0	0.138259	0.0230769	0.0567422	0	0	0.0158278	0	0	0

## Sheet: Sheet1
Module Black
FGR
LAP3
TMEM176A
CASP10
CFLAR
CD38
ITGAL
CEACAM21
IL32
TRAF3IP3
ETV7
STAB1
CD4
BTK
ZBTB32
TYROBP
ALOX5
CD6
CCDC88C
WAS
CD74
BIRC3
DEF6
PLEKHO1
NR1H3
TYMP
RNASET2
PRKCH
SH2D2A
TNFRSF1B
IKZF2
MSR1
ADAM28
LCP2
TNFRSF9
FOXP3
TNIP3
LY75
PRDM1
TSPAN32
DGKA
PRKCQ
FAM107B
CD84
SPI1
TTC7A
CLEC2D
DAPP1
MGAT4A
ACAP1
SIDT1
GSDMB
TBX21
ATP2A3
IPCEF1
ICAM3
ARHGEF1
NFKB2
APBB1IP
LAMP3
P2RY10
SP140
COL4A4
PTPRC
STK17B
FYB1
CYLD
FCN1
PILRA
LAT2
SIGLEC1
SIRPG
GMIP
LAG3
LYZ
FLT3LG
NLRC4
NLRP1
PSME1
ADA2
SH2D3C
TREM2
IL12RB1
CYTH4
MFNG
LGALS2
CRYBB1
APOBEC3H
APOL4
APOL1
NCF4
CSF2RB
IL2RB
GZMH
GZMB
NFKBIA
PSME2
CD40
SLA2
SIRPB1
HCK
TLDC2
SAMHD1
PPP1R16B
TLR8
CD40LG
CORO1A
MEFV
IL21R
ATP8B4
MAP4K1
RELB
IL4I1
LILRB1
LILRA1
RASAL3
EBI3
DENND3
CEACAM4
SIGLEC8
NKG7
SIGLEC5
LILRB5
JAK3
PIK3CG
TFEC
GIMAP2
TMEM176B
AKNA
TNFSF8
DOCK8
RASSF4
VSIR
SPOCK2
ICAM2
CYTH1
CCL8
ABI3
CTSC
CRTAM
MS4A6A
MS4A4A
IL10RA
CD5
C11orf21
CD69
SELPLG
BIN2
ARHGDIB
IFNG
ACRBP
PTPN6
CLEC4A
KLRB1
DSE
VNN2
HECA
LY86
GZMK
ITK
ST8SIA4
CD86
ZAP70
CYTIP
STAT1
IL18R1
IL18RAP
PLEK
NCF2
CD2
CD48
PLA2G2D
GBP3
GBP1
CD160
FASLG
CSF3R
FLVCR2
CCDC170
CXorf21
PTK2B
ADCY7
BCL2L14
POPDC2
CD80
CCRL2
TNFSF10
TMIGD3
FLT3
SASH3
CD244
LY9
SRGN
HVCN1
ARHGAP9
NCKAP1L
DBH
NMI
GTSF1L
ZNF831
ZBP1
PACSIN1
GPR18
IRF1
SEPTIN6
PTGER2
PSD4
C3
TNFSF14
S1PR4
IGFLR1
HCST
CFP
EVI2A
FGD3
BCL11B
APOL3
APOL2
RAC2
APOBEC3F
IRF5
WDFY4
SIGLEC9
RIPK3
FCHO1
LSP1
GMFG
LILRB2
IDO1
RFTN1
NAPSB
GCH1
TRIM22
CLEC10A
ALOX5AP
EPSTI1
PRAM1
PLAAT4
GIMAP6
GIMAP4
AMPD3
ADAMDEC1
CD180
PTPN22
IL2RA
IL15RA
DOCK2
KLRD1
KLRC1
C5AR2
HAVCR2
TRAFD1
PRR5L
TESPA1
STX11
DRAM1
LCP1
AOAH
MYO1G
TM6SF1
LIMD2
TLR4
SIT1
CD72
PIM1
SLCO2B1
CASP5
SQOR
STAT4
CXCL9
PARVG
KLRG1
TAPBPL
CD27
RBP5
ITGB7
RHOF
GPR65
WARS
SLC27A2
PSTPIP1
HAPLN3
ITGAX
IGSF6
NLRC5
IRF8
ARRB2
ZMYND15
PIK3R5
SECTM1
VAV1
PGGHG
MYO1F
SIGLEC10
SLC2A5
C1orf162
CD53
XCL1
XCL2
PTPN7
GALM
TIFA
2021-03-01
GZMA
TNFAIP8
PLA2G7
DOK3
FGD2
RSPO3
GPR174
IL2RG
DOCK11
DOK2
DNAJC5B
FCGR1A
CD226
RGS18
IL18
RILPL2
FLI1
ARL11
PSTPIP2
ANKRD22
JAKMIP1
CD96
CD8A
GBP5
PLCL2
VOPP1
SAMSN1
SLC7A7
PIK3AP1
VSIG4
SLA
BATF
CXCL13
SUSD3
DUSP2
CD1D
CD1E
NCF1
SLAMF8
RNF166
CDC42SE2
C1QC
ARHGAP27
BTG2
RGL4
ADGRG5
UBASH3A
GAB3
ITGB2
JAML
CD3G
CCR5
FCRL3
HK3
IKZF3
SIGLEC11
TREML1
CXCL16
SCIMP
LAPTM5
GBP2
GBP4
GFI1
VCAM1
SLAMF6
CTSS
TNFAIP8L2
ARHGAP25
TRAT1
NUAK2
MNDA
ICOS
CD200R1
CCR1
TMEM155
SAMD3
SYTL3
TAGAP
FBP1
CYBB
NCF1C
FOLR2
TMEM52B
SMCO4
PLD4
PRKCB
CLEC4E
B2M
GNGT2
SNX20
DPEP2
CD3D
NFKBID
LAIR1
TMIGD2
SLC43A2
CD300C
CD300A
TMC8
NLRC3
ATG16L2
TRANK1
CCDC88B
PTGDR
IRF2
TAP1
MLKL
CMAHP
IL7R
INPP5D
LGALS9
SIGLEC7
CXCL10
CXCL11
RNASE2
PTAFR
RNASE6
HTRA4
GPR183
ITGAM
CD14
EMB
OSCAR
FPR1
GIMAP8
TMEM37
PTGER4
P2RY6
GPR82
GPR34
C3AR1
MOB3A
CD8B
CXCR6
CLEC7A
CLEC12A
CTSW
RASGRP1
THEMIS
RAB37
GRK2
CYSLTR1
ABCD2
GLRX
C1QB
C1QA
OLR1
XCR1
CD7
PHOSPHO1
RESF1
NLRP6
P2RY14
GPR171
TBC1D10C
LRRC25
UCP2
ZNF683
CRLF3
ZBED2
CD163
ANXA2R
CD28
GIMAP7
HLA-DQB1
CIITA
PCED1B
AKAP5
GPBAR1
CCR8
TMEM150B
SEPTIN1
HCLS1
ARHGAP45
FUT7
PRF1
FCRL6
P2RY13
SLC9A9
TIGIT
ZNF101
CHST15
P2RY8
C1S
NCF1B
SPNS3
CSF1R
LCK
SLC8A1
CAMK1D
GPR132
ASCL2
CCR4
SH2D1A
ADAP2
CLECL1
CSF1
LPAR5
APOBR
FMNL1
TNFAIP2
IL3RA
SOCS1
STAC3
SNAI3
IKZF1
EVI2B
C16orf54
CD300LF
FFAR4
ARHGAP30
SPATC1
CXCR3
LILRB4
TNFRSF18
GPR141
LILRA5
FNBP1
FPR3
SEMA4D
CARD9
SOWAHD
TTC24
RTP5
PDCD1
CALHM6
KIR2DL4
HLA-DRB1
SEMA4A
SIRPB2
GIMAP5
EVL
TLR7
HLA-DQA1
DTHD1
IL27
C5AR1
SPN
MPEG1
PDCD1LG2
CLEC9A
FCGR1B
SLC29A3
CARD11
HLA-DRB5
CCDC69
RCSD1
GRIN3A
CD247
TOX
CD3E
FCGR3A
MAFB
GGTA1P
TMEM273
HLA-DOA
HLA-DMA
PSMB8
HLA-DRA
AIF1
LST1
LILRB3
HLA-E
HLA-F
NAT8B
SLFN12L
CCNI2
PSMB10
TMSB4X
DENND1C
ARRDC5
TRGJP2
TRGC1
TRGV10
TRGV4
TRBV6-1
TRBV4-1
TRBV7-3
TRBV9
TRBV11-1
TRBV6-5
TRBV7-6
TRBV5-6
TRBV5-1
TRBV4-2
TRBV19
TRBV23-1
TRBC1
TRBV27
TRBV28
TRBJ2-1
TRBJ2-2
TRBJ2-2P
TRBJ2-3
TRBJ2-4
TRBJ2-7
TRBC2
TRAV2
TRAV3
TRAV4
TRAV5
TRAV6
TRAV8-1
TRAV10
TRAV12-1
TRAV8-2
TRAV8-3
TRAV13-1
TRAV12-2
TRAV8-4
TRAV13-2
TRAV14DV4
TRAV9-2
TRAV12-3
TRAV8-6
TRAV16
TRAV17
TRAV19
TRAV20
TRAV21
TRAV23DV6
TRDV1
TRAV24
TRAV25
TRAV26-1
TRAV27
TRAV29DV5
TRAV26-2
TRAV34
TRAV35
TRAV36DV7
TRAV38-1
TRAV39
TRAV41
TRAJ39
TRAJ38
TRAJ18
TRAJ12
TRAJ10
TRAJ6
TRAJ5
TRAJ4
TRAJ3
TRAJ2
TRAJ1
CRIP1
GIMAP1
LAT
KLRK1
RPL7AP64
UBD
C19orf38
TNFRSF25
IFI30
PTGES3P2
APOL6
HLA-DPB1
RPL32P1
FTH1P22
PSME2P2
AC243962.1
GBP1P1
AL031846.1
AL645939.1
TRBV2
LTA
TRGC2
MYL12BP2
HNRNPA1P21
PATL2
CXCR2P1
TRBV5-4
HLA-K
HLA-DPA1
TRBV29-1
TRGV2
PTGES3P1
HLA-B
CASP17P
NFAM1
TMSB4XP1
TRBV30
TRBV3-1
OR2I1P
AC116347.1
APOBEC3G
LILRA2
PSMB9
PLCXD2
RPL4P1
AC091564.1
HLA-DMB
APOBEC3D
LILRA6
AC093162.2
INSL3
AC093700.1
TRGV7
AC146944.2
TRBV21-1
RNU6-917P
TRBV7-4
LYN
SIGLEC14
GVINP1
C1DP5
TRAV1-1
TIFAB
TOMM20P2
TRAV1-2
AL157935.2
PPIAP45
TRAV30
MRC1
HMGB3P32
IKBKE
FCGR1CP
RASSF5
RN7SL138P
AC015911.7
AC015911.8
ERFL
AC093063.1
PLEKHA3P1
CCL5
TRBV12-3
CCL4
TRBV14
TRBV10-3
CCL4L2
CCL3L1
TRBV13
TRBV18
TRBV11-3
TRBV15
TRBV12-4
SEC22B4P
CCL3
TRAC
TRBV7-9
SSTR3
AL139125.1
AL359183.1
Z95114.3
AC133065.3
AD000864.1
AC090152.1
C5orf56
PSMB8-AS1
HCP5
PPP3CB-AS1
HLA-DQB1-AS1
CCR5AS
LINC00539
DBH-AS1
MIAT
ITGB2-AS1
AL590764.1
AC011899.2
AC005083.1
MIR155HG
LINC01871
AL359076.1
PRKCQ-AS1
AC004865.2
TRBV11-2
PCED1B-AS1
AC145098.1
LINC01094
AC136475.3
AC090559.1
AP002954.1
LINC02446
USP30-AS1
LINC02361
AC026369.3
LINC02416
AL133371.2
AC004847.1
AC108134.3
TSPOAP1-AS1
AC004687.1
AC138207.5
AC002091.1
AC004585.1
AC002091.2
AC015911.3
AC008105.3
AC003070.1
AC022706.1
CARD8-AS1
AC243960.1
AC099343.2
AC090948.1
LINC02084
U62317.1
AL021707.8
AC004921.1
AC015819.1
AL034397.3
AC242842.1
AL357033.3
AC005840.4
AL357033.4
LINC01943
TRG-AS1
