# Supplementary material for: A Nomogram Combining a Four-Gene Biomarker and Clinical Factors for Predicting Survival of Melanoma
Source: Front Oncol. 2021 Apr 1;11:593587. doi: 10.3389/fonc.2021.593587 (PMC8047639; doi:10.3389/fonc.2021.593587)
Supplement: Supplementary file 4 [file Table_3.xlsx]

## Sheet: Development of four-gene biomar
#####################################################################################
######################################################################## 自编公式顶层
seed= 224
see = seed*1
# 1.1 随机分组分为训练集和验证集
n=nrow(dat)
# set.seed(1234) # 编号一样，产生的随机数一样。
set.seed(see) #这个地方怎么实验都不行，换成管道符，好使了。
train <- sample(1:n,0.5*n)
# 1.2 建表
trainData <- data[train,]
#####################################################################################
################################################################ 2.2 批量单因素Cox回归
data <- trainData
BaSurv <- Surv(time = data$time,event = data$status)
UniCox <- function(x){
FML <- as.formula( paste0("BaSurv~",x))
SingleCox <- coxph(FML,data=data )
Sum <-summary(SingleCox)
HR <- round( Sum$coefficients[,2],2)
PValue <- round( Sum$coefficients[,5],3)
CI <- paste0(round(Sum$conf.int[,3:4],2),collapse="-")
mean <- round(Sum$conf.int[,1],2)
low <- round(Sum$conf.int[,3],2)
up <- round(Sum$conf.int[,4],2)
Unicox <- data.frame("Characteristic"=x,
"Hazard Ratio" =HR,
"CI95"=CI,
"mean"=mean,
"low"=low,
"up"=up,
"P Value"=PValue)
return(Unicox)
}
# 看从哪一列开始
head(colnames(data))
VarNames <- colnames(data)[-c(1:2)]
UniVar <- lapply(VarNames, UniCox) #得到一个list
# ldply()整合回数据框
UniVar <- ldply(UniVar,data.frame)
# 筛选P值小于0.05的变量名
list=UniVar$Characteristic[UniVar$P.Value<0.05]
###########################################################################################
################################################################################## lasso回归
# 1.0 准备输入数据
data <- trainData
dat= data.frame(data[,1:2],data[,list])
# 构建两个matrix，自变量matrix和因变量matrix
trainX <- as.matrix(dat[,-c(1:2)])
surv <- Surv(dat$time,dat$status)
set.seed(12345) ### 同样数据，在模型中可重复
# 2.构建lasso回归模型
## 交叉验证
cv_fit <- cv.glmnet(trainX,
surv,
family="cox",
alpha=1)
plot(cv_fit) #CV plot for lambda
# 选择下面两个之间的都可以，min是最佳的拟合模型，但变量太多，1se变量最少；
# 根据实际情况选择，控制变量在5个左右。
# 2.2 用cv_fit$lambda.min这个λ值建模
model = glmnet(trainX,
surv,
alpha=1,
family = "cox"
)
plot(model)
model = glmnet(trainX,
surv,
alpha=1,
family = "cox",
lambda=cv_fit$lambda.min )
# 2.3挑选有意义的基因及Coefficient
gene= rownames(model$beta)[as.numeric(model$beta)!=0]
gene= gsub("-","\\.",gene)
if(length(gene)==0){return(see);next}
#################################################################################
############################################################ multiCox建模
dat=trainData
colnames(dat) =gsub("-","\\.",colnames(dat))
gene = gsub("-","\\.",gene)
## 多因素cox回归
fml = as.formula(paste0("Surv(dat$time,dat$status)~",paste0(gene,sep="", collapse = "+")))
multi_Cox <- coxph(fml,trainData)
