# Supplementary material for: A Nomogram Combining a Four-Gene Biomarker and Clinical Factors for Predicting Survival of Melanoma
Source: Front Oncol. 2021 Apr 1;11:593587. doi: 10.3389/fonc.2021.593587 (PMC8047639; doi:10.3389/fonc.2021.593587)
Supplement: Supplementary file 5 [file Table_4.xlsx]

## Sheet: GSEA report for low risk group
NAME	GS<br> follow link to MSigDB	GS DETAILS	SIZE	ES	NES	NOM p-val	FDR q-val	FWER p-val	RANK AT MAX	LEADING EDGE
KEGG_CYTOKINE_CYTOKINE_RECEPTOR_INTERACTION	KEGG_CYTOKINE_CYTOKINE_RECEPTOR_INTERACTION	Details ...	199	-0.7461	-3.01937	0	0	0	2171	tags=48%, list=10%, signal=53%
KEGG_CELL_ADHESION_MOLECULES_CAMS	KEGG_CELL_ADHESION_MOLECULES_CAMS	Details ...	118	-0.768907	-2.95854	0	0	0	1013	tags=39%, list=5%, signal=41%
KEGG_SYSTEMIC_LUPUS_ERYTHEMATOSUS	KEGG_SYSTEMIC_LUPUS_ERYTHEMATOSUS	Details ...	48	-0.856204	-2.8852	0	0	0	1399	tags=67%, list=7%, signal=71%
KEGG_INTESTINAL_IMMUNE_NETWORK_FOR_IGA_PRODUCTION	KEGG_INTESTINAL_IMMUNE_NETWORK_FOR_IGA_PRODUCTION	Details ...	39	-0.896853	-2.8543	0	0	0	1211	tags=79%, list=6%, signal=84%
KEGG_GRAFT_VERSUS_HOST_DISEASE	KEGG_GRAFT_VERSUS_HOST_DISEASE	Details ...	32	-0.928608	-2.84649	0	0	0	1006	tags=84%, list=5%, signal=88%
KEGG_HEMATOPOIETIC_CELL_LINEAGE	KEGG_HEMATOPOIETIC_CELL_LINEAGE	Details ...	72	-0.800291	-2.84338	0	0	0	2453	tags=61%, list=12%, signal=69%
KEGG_ALLOGRAFT_REJECTION	KEGG_ALLOGRAFT_REJECTION	Details ...	31	-0.931605	-2.83271	0	0	0	1006	tags=90%, list=5%, signal=95%
KEGG_TYPE_I_DIABETES_MELLITUS	KEGG_TYPE_I_DIABETES_MELLITUS	Details ...	37	-0.890146	-2.77532	0	0	0	1006	tags=70%, list=5%, signal=74%
KEGG_AUTOIMMUNE_THYROID_DISEASE	KEGG_AUTOIMMUNE_THYROID_DISEASE	Details ...	30	-0.919042	-2.77386	0	0	0	1006	tags=87%, list=5%, signal=91%
KEGG_LEISHMANIA_INFECTION	KEGG_LEISHMANIA_INFECTION	Details ...	67	-0.78761	-2.77377	0	0	0	1783	tags=55%, list=8%, signal=60%
KEGG_NATURAL_KILLER_CELL_MEDIATED_CYTOTOXICITY	KEGG_NATURAL_KILLER_CELL_MEDIATED_CYTOTOXICITY	Details ...	105	-0.734477	-2.77297	0	0	0	2646	tags=51%, list=12%, signal=58%
KEGG_ANTIGEN_PROCESSING_AND_PRESENTATION	KEGG_ANTIGEN_PROCESSING_AND_PRESENTATION	Details ...	61	-0.809562	-2.75619	0	0	0	1078	tags=57%, list=5%, signal=60%
KEGG_CHEMOKINE_SIGNALING_PATHWAY	KEGG_CHEMOKINE_SIGNALING_PATHWAY	Details ...	172	-0.674297	-2.71573	0	0	0	1801	tags=36%, list=8%, signal=39%
KEGG_PRIMARY_IMMUNODEFICIENCY	KEGG_PRIMARY_IMMUNODEFICIENCY	Details ...	32	-0.876409	-2.67857	0	0	0	1120	tags=75%, list=5%, signal=79%
KEGG_VIRAL_MYOCARDITIS	KEGG_VIRAL_MYOCARDITIS	Details ...	60	-0.783102	-2.6738	0	0	0	1013	tags=47%, list=5%, signal=49%
KEGG_JAK_STAT_SIGNALING_PATHWAY	KEGG_JAK_STAT_SIGNALING_PATHWAY	Details ...	106	-0.664125	-2.52224	0	0	0	2587	tags=45%, list=12%, signal=51%
KEGG_T_CELL_RECEPTOR_SIGNALING_PATHWAY	KEGG_T_CELL_RECEPTOR_SIGNALING_PATHWAY	Details ...	100	-0.667709	-2.49705	0	0	0	2171	tags=39%, list=10%, signal=43%
KEGG_COMPLEMENT_AND_COAGULATION_CASCADES	KEGG_COMPLEMENT_AND_COAGULATION_CASCADES	Details ...	51	-0.735409	-2.4545	0	0	0	2797	tags=51%, list=13%, signal=59%
KEGG_ASTHMA	KEGG_ASTHMA	Details ...	20	-0.892765	-2.42445	0	0	0	1404	tags=85%, list=7%, signal=91%
KEGG_TOLL_LIKE_RECEPTOR_SIGNALING_PATHWAY	KEGG_TOLL_LIKE_RECEPTOR_SIGNALING_PATHWAY	Details ...	84	-0.641965	-2.35091	0	0	0	1375	tags=33%, list=6%, signal=36%
KEGG_LEUKOCYTE_TRANSENDOTHELIAL_MIGRATION	KEGG_LEUKOCYTE_TRANSENDOTHELIAL_MIGRATION		101	-0.619323	-2.3352	0	0	0	1981	tags=30%, list=9%, signal=33%
KEGG_B_CELL_RECEPTOR_SIGNALING_PATHWAY	KEGG_B_CELL_RECEPTOR_SIGNALING_PATHWAY		73	-0.626895	-2.20241	0	0	0	2646	tags=42%, list=12%, signal=48%
KEGG_NOD_LIKE_RECEPTOR_SIGNALING_PATHWAY	KEGG_NOD_LIKE_RECEPTOR_SIGNALING_PATHWAY		60	-0.64266	-2.18282	0	0	0	2138	tags=38%, list=10%, signal=43%
KEGG_NEUROACTIVE_LIGAND_RECEPTOR_INTERACTION	KEGG_NEUROACTIVE_LIGAND_RECEPTOR_INTERACTION		136	-0.550133	-2.14854	0	0	0	3408	tags=31%, list=16%, signal=37%
KEGG_RIG_I_LIKE_RECEPTOR_SIGNALING_PATHWAY	KEGG_RIG_I_LIKE_RECEPTOR_SIGNALING_PATHWAY		52	-0.570937	-1.90027	0.00155521	0.00117371	0.039	2802	tags=35%, list=13%, signal=40%
KEGG_CYTOSOLIC_DNA_SENSING_PATHWAY	KEGG_CYTOSOLIC_DNA_SENSING_PATHWAY		39	-0.578682	-1.82939	0	0.00308766	0.103	2380	tags=38%, list=11%, signal=43%
KEGG_FC_GAMMA_R_MEDIATED_PHAGOCYTOSIS	KEGG_FC_GAMMA_R_MEDIATED_PHAGOCYTOSIS		92	-0.49144	-1.79463	0	0.00445189	0.153	1399	tags=18%, list=7%, signal=20%
KEGG_APOPTOSIS	KEGG_APOPTOSIS		82	-0.494286	-1.78347	0	0.00515288	0.178	2167	tags=27%, list=10%, signal=30%
KEGG_FC_EPSILON_RI_SIGNALING_PATHWAY	KEGG_FC_EPSILON_RI_SIGNALING_PATHWAY		67	-0.509787	-1.77553	0	0.0055891	0.196	2646	tags=33%, list=12%, signal=37%
KEGG_ECM_RECEPTOR_INTERACTION	KEGG_ECM_RECEPTOR_INTERACTION		75	-0.429496	-1.51824	0.0144718	0.0611068	0.925	6188	tags=51%, list=29%, signal=71%
KEGG_PROTEASOME	KEGG_PROTEASOME		42	-0.462347	-1.48052	0.0373984	0.0803015	0.977	317	tags=14%, list=1%, signal=14%
KEGG_TYPE_II_DIABETES_MELLITUS	KEGG_TYPE_II_DIABETES_MELLITUS		38	-0.453703	-1.43974	0.0453834	0.106785	0.991	1351	tags=16%, list=6%, signal=17%
KEGG_PRION_DISEASES	KEGG_PRION_DISEASES		30	-0.475875	-1.43012	0.0644599	0.111137	0.993	291	tags=13%, list=1%, signal=13%
KEGG_MAPK_SIGNALING_PATHWAY	KEGG_MAPK_SIGNALING_PATHWAY		223	-0.345439	-1.41249	0.0148515	0.122866	0.998	3164	tags=24%, list=15%, signal=28%
KEGG_ACUTE_MYELOID_LEUKEMIA	KEGG_ACUTE_MYELOID_LEUKEMIA		56	-0.415431	-1.40668	0.060559	0.124255	0.998	2997	tags=29%, list=14%, signal=33%
KEGG_ARACHIDONIC_ACID_METABOLISM	KEGG_ARACHIDONIC_ACID_METABOLISM		34	-0.456731	-1.39698	0.0755906	0.129805	0.999	4107	tags=35%, list=19%, signal=44%
KEGG_REGULATION_OF_ACTIN_CYTOSKELETON	KEGG_REGULATION_OF_ACTIN_CYTOSKELETON		186	-0.344736	-1.38758	0.0175659	0.134665	0.999	2253	tags=15%, list=11%, signal=16%
KEGG_ADIPOCYTOKINE_SIGNALING_PATHWAY	KEGG_ADIPOCYTOKINE_SIGNALING_PATHWAY		59	-0.396835	-1.35947	0.05919	0.158566	0.999	2138	tags=20%, list=10%, signal=23%
KEGG_VASCULAR_SMOOTH_MUSCLE_CONTRACTION	KEGG_VASCULAR_SMOOTH_MUSCLE_CONTRACTION		97	-0.348966	-1.28774	0.0822695	0.24271	1	4107	tags=30%, list=19%, signal=37%
KEGG_ENDOCYTOSIS	KEGG_ENDOCYTOSIS		172	-0.322169	-1.27459	0.055199	0.255606	1	2309	tags=15%, list=11%, signal=16%
KEGG_HYPERTROPHIC_CARDIOMYOPATHY_HCM	KEGG_HYPERTROPHIC_CARDIOMYOPATHY_HCM		64	-0.360556	-1.25503	0.119708	0.278783	1	4619	tags=33%, list=22%, signal=42%
KEGG_CALCIUM_SIGNALING_PATHWAY	KEGG_CALCIUM_SIGNALING_PATHWAY		133	-0.315657	-1.22391	0.127175	0.323217	1	2322	tags=16%, list=11%, signal=18%
KEGG_PATHWAYS_IN_CANCER	KEGG_PATHWAYS_IN_CANCER		295	-0.279709	-1.18916	0.108827	0.375148	1	3164	tags=19%, list=15%, signal=22%
KEGG_DILATED_CARDIOMYOPATHY	KEGG_DILATED_CARDIOMYOPATHY		69	-0.334667	-1.1743	0.202765	0.394716	1	4619	tags=30%, list=22%, signal=39%
KEGG_ABC_TRANSPORTERS	KEGG_ABC_TRANSPORTERS		35	-0.371492	-1.15919	0.272269	0.414755	1	2521	tags=23%, list=12%, signal=26%
KEGG_ETHER_LIPID_METABOLISM	KEGG_ETHER_LIPID_METABOLISM		25	-0.384402	-1.11796	0.327022	0.490691	1	4107	tags=36%, list=19%, signal=45%
KEGG_TASTE_TRANSDUCTION	KEGG_TASTE_TRANSDUCTION		23	-0.386418	-1.10195	0.326765	0.514699	1	2823	tags=22%, list=13%, signal=25%
KEGG_FOCAL_ADHESION	KEGG_FOCAL_ADHESION		188	-0.265929	-1.08181	0.297542	0.548107	1	4072	tags=23%, list=19%, signal=28%
KEGG_PANTOTHENATE_AND_COA_BIOSYNTHESIS	KEGG_PANTOTHENATE_AND_COA_BIOSYNTHESIS		15	-0.41445	-1.07688	0.359116	0.547508	1	1620	tags=20%, list=8%, signal=22%
KEGG_VEGF_SIGNALING_PATHWAY	KEGG_VEGF_SIGNALING_PATHWAY		66	-0.304575	-1.06428	0.369118	0.5647	1	2810	tags=21%, list=13%, signal=24%
KEGG_TRYPTOPHAN_METABOLISM	KEGG_TRYPTOPHAN_METABOLISM		33	-0.332454	-1.0392	0.399674	0.609177	1	3500	tags=36%, list=16%, signal=43%
KEGG_PATHOGENIC_ESCHERICHIA_COLI_INFECTION	KEGG_PATHOGENIC_ESCHERICHIA_COLI_INFECTION		51	-0.295266	-0.990777	0.445687	0.710167	1	3115	tags=20%, list=15%, signal=23%
KEGG_PANCREATIC_CANCER	KEGG_PANCREATIC_CANCER		70	-0.270303	-0.96794	0.502959	0.75347	1	3112	tags=20%, list=15%, signal=23%
KEGG_PPAR_SIGNALING_PATHWAY	KEGG_PPAR_SIGNALING_PATHWAY		52	-0.285918	-0.965052	0.497682	0.746459	1	2264	tags=15%, list=11%, signal=17%
KEGG_GNRH_SIGNALING_PATHWAY	KEGG_GNRH_SIGNALING_PATHWAY		87	-0.26695	-0.964872	0.521355	0.733226	1	2646	tags=16%, list=12%, signal=18%
KEGG_SNARE_INTERACTIONS_IN_VESICULAR_TRANSPORT	KEGG_SNARE_INTERACTIONS_IN_VESICULAR_TRANSPORT		37	-0.311025	-0.961746	0.505766	0.726738	1	1014	tags=11%, list=5%, signal=11%
KEGG_NON_SMALL_CELL_LUNG_CANCER	KEGG_NON_SMALL_CELL_LUNG_CANCER		53	-0.286757	-0.959425	0.526882	0.719183	1	1847	tags=13%, list=9%, signal=14%
KEGG_TGF_BETA_SIGNALING_PATHWAY	KEGG_TGF_BETA_SIGNALING_PATHWAY		76	-0.263676	-0.958495	0.535252	0.708728	1	3132	tags=18%, list=15%, signal=22%
KEGG_ALDOSTERONE_REGULATED_SODIUM_REABSORPTION	KEGG_ALDOSTERONE_REGULATED_SODIUM_REABSORPTION		34	-0.304209	-0.937279	0.567388	0.744028	1	1358	tags=12%, list=6%, signal=13%
KEGG_EPITHELIAL_CELL_SIGNALING_IN_HELICOBACTER_PYLORI_INFECTION	KEGG_EPITHELIAL_CELL_SIGNALING_IN_HELICOBACTER_PYLORI_INFECTION		66	-0.268676	-0.932742	0.579268	0.74188	1	2456	tags=15%, list=12%, signal=17%
KEGG_NICOTINATE_AND_NICOTINAMIDE_METABOLISM	KEGG_NICOTINATE_AND_NICOTINAMIDE_METABOLISM		23	-0.319185	-0.91435	0.556114	0.770956	1	3007	tags=17%, list=14%, signal=20%
KEGG_NEUROTROPHIN_SIGNALING_PATHWAY	KEGG_NEUROTROPHIN_SIGNALING_PATHWAY		121	-0.242137	-0.912291	0.632737	0.763123	1	1787	tags=12%, list=8%, signal=13%
KEGG_DORSO_VENTRAL_AXIS_FORMATION	KEGG_DORSO_VENTRAL_AXIS_FORMATION		22	-0.325173	-0.90413	0.5637	0.768479	1	1437	tags=14%, list=7%, signal=15%
KEGG_ALANINE_ASPARTATE_AND_GLUTAMATE_METABOLISM	KEGG_ALANINE_ASPARTATE_AND_GLUTAMATE_METABOLISM		26	-0.310129	-0.89894	0.619298	0.767618	1	1767	tags=15%, list=8%, signal=17%
KEGG_PHOSPHATIDYLINOSITOL_SIGNALING_SYSTEM	KEGG_PHOSPHATIDYLINOSITOL_SIGNALING_SYSTEM		72	-0.249277	-0.883221	0.661043	0.787891	1	2105	tags=14%, list=10%, signal=15%
KEGG_O_GLYCAN_BIOSYNTHESIS	KEGG_O_GLYCAN_BIOSYNTHESIS		23	-0.304622	-0.875239	0.618644	0.792468	1	3435	tags=26%, list=16%, signal=31%
KEGG_LONG_TERM_DEPRESSION	KEGG_LONG_TERM_DEPRESSION		53	-0.25308	-0.865688	0.695586	0.799513	1	3272	tags=21%, list=15%, signal=24%
KEGG_REGULATION_OF_AUTOPHAGY	KEGG_REGULATION_OF_AUTOPHAGY		19	-0.31204	-0.842375	0.671329	0.832508	1	2548	tags=21%, list=12%, signal=24%
KEGG_ARRHYTHMOGENIC_RIGHT_VENTRICULAR_CARDIOMYOPATHY_ARVC	KEGG_ARRHYTHMOGENIC_RIGHT_VENTRICULAR_CARDIOMYOPATHY_ARVC		61	-0.244031	-0.841294	0.738872	0.822605	1	4614	tags=25%, list=22%, signal=31%
KEGG_PHENYLALANINE_METABOLISM	KEGG_PHENYLALANINE_METABOLISM		15	-0.307861	-0.795461	0.757798	0.892058	1	3273	tags=27%, list=15%, signal=32%
KEGG_AMYOTROPHIC_LATERAL_SCLEROSIS_ALS	KEGG_AMYOTROPHIC_LATERAL_SCLEROSIS_ALS		44	-0.24889	-0.793338	0.771957	0.883186	1	2167	tags=14%, list=10%, signal=15%
KEGG_CHRONIC_MYELOID_LEUKEMIA	KEGG_CHRONIC_MYELOID_LEUKEMIA		72	-0.222174	-0.788827	0.83161	0.878581	1	3164	tags=21%, list=15%, signal=24%
KEGG_AXON_GUIDANCE	KEGG_AXON_GUIDANCE		119	-0.191019	-0.731152	0.947961	0.947757	1	3444	tags=15%, list=16%, signal=18%
KEGG_LONG_TERM_POTENTIATION	KEGG_LONG_TERM_POTENTIATION		58	-0.205493	-0.691986	0.936909	0.9765	1	4804	tags=28%, list=23%, signal=36%
KEGG_DRUG_METABOLISM_CYTOCHROME_P450	KEGG_DRUG_METABOLISM_CYTOCHROME_P450		33	-0.211618	-0.646755	0.934426	0.997379	1	3776	tags=27%, list=18%, signal=33%
KEGG_NITROGEN_METABOLISM	KEGG_NITROGEN_METABOLISM		18	-0.239045	-0.644923	0.907504	0.985357	1	4271	tags=33%, list=20%, signal=42%
KEGG_GLYCOSAMINOGLYCAN_BIOSYNTHESIS_CHONDROITIN_SULFATE	KEGG_GLYCOSAMINOGLYCAN_BIOSYNTHESIS_CHONDROITIN_SULFATE		21	-0.219264	-0.604515	0.942207	0.990149	1	4113	tags=29%, list=19%, signal=35%
KEGG_OLFACTORY_TRANSDUCTION	KEGG_OLFACTORY_TRANSDUCTION		32	-0.164701	-0.508349	0.996667	0.995144	1	3693	tags=16%, list=17%, signal=19%
